# Supplementary material for: Genetic Mapping of Prince Rupprecht’s Larch (Larix principis-rupprechtii Mayr) by Specific-Locus Amplified Fragment Sequencing
Source: Genes (Basel). 2019 Jul 31;10(8):583. doi: 10.3390/genes10080583 (PMC6723236; doi:10.3390/genes10080583)
Supplement: Supplementary file 1 [file genes-10-00583-s001.zip › Table S1.xlsx]

## Sheet: Sheet1
Table S1. Summary of the SLAF-seq data.
Individual accession	Total reads	Total bases	GC (%)	Q20 (%)	Q30 (%)
No.9 (female parent)	38277616	7655061444	40.85	97.59	94.05
No.100 (male parent)	39316097	7862508050	41.23	98.1	95.27
1	16041856	3208183578	41.17	98.32	95.66
2	8342014	1668168148	40.79	98.28	95.72
3	6629330	1325556348	41.77	98.06	95.36
4	6298694	1259355780	41.21	98.25	95.51
5	4607040	921109488	41.59	97.91	95.12
6	6036823	1207242462	40.34	97.88	94.72
7	17206581	3441162220	40.32	98.45	96.01
8	7322317	1464270692	40.46	98.21	95.44
9	13411932	2682172340	40.74	98.06	95.26
10	11401851	2280085692	41.03	98.05	95.08
11	12581269	2516125936	40.57	97.96	94.96
12	11218522	2243608446	41.14	97.57	93.92
13	15990147	3197873554	40.4	98.28	95.61
14	4097675	819360510	41.24	98.26	95.55
15	12965133	2592798250	40.55	98.33	95.67
16	8995605	1799057288	40.62	97.9	94.83
17	10099920	2019905502	40.46	97.8	94.39
18	9602774	1920484434	40.42	98.31	95.66
19	9811825	1961953494	41.05	98.05	95.1
20	7276388	1455039128	40.97	98.17	95.27
21	8082596	1616455114	40.98	98.01	94.97
22	9348455	1869586600	41.21	97.76	94.47
23	11749803	2349887114	40.7	97.97	94.93
24	9058943	1811729794	40.93	97.69	94.09
25	11961486	2392158128	40.44	98.24	95.53
26	11417036	2282843942	41.32	98.06	95.23
27	14063636	2812388738	40.92	98.05	95.07
28	12072481	2414436488	40.71	98.27	95.56
29	6537865	1307111446	41.52	98.25	95.58
30	11579452	2315464382	40.89	98.13	95.22
31	9462508	1892324220	40.5	97.7	94.2
32	9552269	1910286804	40.87	97.15	92.98
33	10615724	2122923336	40.4	97.78	94.53
34	9626212	1924741550	40.83	97.87	94.55
35	10660152	2131265978	41.34	97.66	94.43
36	7684594	1536784562	40.5	97.78	94.47
37	9172132	1834284504	40.4	97.44	93.83
38	9594512	1918791146	40.86	96.58	91.87
39	10284507	2056614506	40.49	97.93	94.81
40	7591881	1517623156	41.37	97.75	94.34
41	9427537	1885370238	40.43	97.38	93.78
42	8543412	1708539366	40.79	97.2	93.09
43	8055383	1610948238	40.47	97.7	94.35
44	7225595	1444394488	41.27	97.57	94.06
45	9288065	1857384026	40.6	97.18	93.42
46	7126944	1424690666	41.84	97.54	94.15
47	8148952	1629223114	41.4	97.25	93.46
48	12473867	2494439658	40.09	97.55	93.98
49	10691465	2138171880	40.88	97.34	93.32
50	10709622	2141420038	40.61	97.44	93.86
51	10409699	2081720190	40.52	97.73	94.3
52	8112840	1622461638	40.83	96.97	92.67
53	11806998	2361163898	40.46	97.81	94.55
54	5724245	1144332840	41.3	97.63	94.29
55	6701213	1339518892	41.36	97.6	94.04
56	9722644	1944347422	40.27	97.04	93.21
57	10203757	2040575080	40.4	96.87	92.72
58	8488607	1697550416	40.44	97.94	94.85
59	8954090	1790659094	40.41	97.36	93.38
60	7865258	1572970256	40.62	97.73	94.38
61	6916601	1383243366	40.7	96.76	92.65
62	10530169	2105807004	40.47	97.71	94.32
63	7651692	1530216740	40.19	97.23	93.16
64	6788086	1356666576	41.65	97.5	94
65	11306812	2261139560	40.32	97.98	94.9
66	11560140	2311730878	39.97	97.84	94.5
67	6835718	1367062716	40.68	96.63	92.2
68	12340393	2467761580	40.28	97.89	94.73
69	7408515	1480894182	41.18	97.81	94.43
70	10242769	2048385520	40.25	97.73	94.31
71	7671556	1534201460	40.54	97.28	93.18
72	13143589	2628568850	40.2	98.04	95.04
73	8453954	1690701080	40.64	97.3	93.2
74	9982213	1996288438	40.22	97.27	93.3
75	7838090	1566776980	41.2	97.58	93.9
76	9192867	1838416608	40.27	97.77	94.37
77	9043855	1808658558	40.2	97.94	94.84
78	12049359	2409353746	40.91	97.5	94.12
79	10373351	2074444242	40.37	97.72	94.3
80	8739199	1747745052	40.19	96.42	92.36
81	6926224	1385157326	40.22	97.16	93.06
82	8008318	1601582348	40.34	97.87	94.69
83	9875639	1974664664	41.08	97.42	93.91
84	7642811	1527864372	41.29	97.6	94.13
85	13913833	2781962944	41.17	97.72	94.45
86	11374030	2274511040	40.37	97.76	94.36
87	12219428	2443770300	40.68	97.42	93.77
88	10870289	2173771060	40.8	97.55	94.19
89	8689252	1737719238	40.84	97.57	93.98
90	7254669	1450849308	40.85	97.37	93.39
91	10429375	2085746544	40.88	97.09	92.79
92	13994223	2798706638	40.78	97.54	93.95
93	11191980	2238276812	40.3	98.01	94.98
94	8076760	1615219292	40.52	97.57	93.94
95	10985680	2196852518	40.77	97.78	94.5
96	9857571	1971019860	40.93	97.78	94.37
97	7662268	1532352398	40.73	97.62	94.09
98	7941019	1588090902	41.13	97.13	92.87
99	9386967	1877294178	41.08	97.91	94.72
100	11336332	2266905814	40.45	97.89	94.61
101	9393841	1878662680	41.11	96.96	92.58
102	7249081	1449732778	40.65	97.33	93.3
103	14142112	2828307012	40.58	98.14	95.26
104	8446758	1689227970	40.31	97.67	94.18
105	11504972	2300682826	40.54	97.7	94.23
106	7646176	1529123580	40.66	97.6	94.01
107	9627764	1925415800	40.73	97.92	94.76
108	9111856	1821637624	41.11	97.83	94.48
109	10399306	2079310624	41.36	97.25	93.69
110	9572499	1914022590	41	97.9	94.62
111	6018794	1203688180	40.63	97.59	93.99
112	7925652	1585045602	40.47	97.23	93.16
113	8623151	1724473296	40.94	97.94	94.82
114	9197859	1839030970	41.3	97.58	94.05
115	12701770	2540177884	40.74	97.89	94.72
116	13618820	2723500918	40.57	97.93	94.83
117	6735268	1346973902	40.61	97.14	93.56
118	9666898	1933268478	41.04	97.08	92.8
119	8973316	1794492422	41.05	97.82	94.58
120	6874676	1373947668	41.7	97.75	94.51
121	9067147	1812616346	41.62	97.83	94.69
122	11818986	2363489336	40.77	97.75	94.32
123	12430506	2485909126	40.82	97.86	94.67
124	10940865	2187588620	41.25	97.59	94.23
125	7686077	1536563894	41.32	97.69	94.18
126	5771633	1153771176	41.67	97.17	93.5
127	11786484	2357092596	40.81	97.85	94.61
128	9699266	1939733088	40.78	97.55	93.95
129	10497430	2098911718	41.03	97.45	93.82
130	7434984	1486468326	40.99	97.75	94.41
131	12249764	2449799286	40.64	97.61	94.06
132	11711065	2342073514	40.87	97.24	93.11
133	13518841	2703591842	40.45	97.86	94.68
134	11034776	2206743560	40.72	97.8	94.42
135	10391165	2078010032	40.28	97.57	94.07
136	8254536	1650793576	40.96	97.01	92.69
137	10762348	2152326854	40.76	97.38	93.69
138	8857517	1771402024	40.62	97.45	93.52
139	8664061	1732715882	40.42	96.93	93.17
140	9017104	1802846656	41.12	97.57	94.04
141	30302687	6060290070	40.43	97.44	93.8
142	12380984	2476017090	40.65	97.22	93.49
143	10794935	2158884680	40.47	97.81	94.56
144	9273449	1854143908	41.3	97.59	94.2
145	6410895	1282127112	40.39	97.37	93.42
