# Supplementary material for: Genetic Mapping of Prince Rupprecht’s Larch (Larix principis-rupprechtii Mayr) by Specific-Locus Amplified Fragment Sequencing
Source: Genes (Basel). 2019 Jul 31;10(8):583. doi: 10.3390/genes10080583 (PMC6723236; doi:10.3390/genes10080583)
Supplement: Supplementary file 1 [file genes-10-00583-s001.zip › Table S2.xlsx]

## Sheet: Sheet1
Table S2. Number of SNP markers detected in parents and each progeny individual.
Individual accession	Total number	Heterozygosity	Homozygosity	Heterozygosity ratio (%)
No.9 (female parent)	764485	73380	691105	9.6
No.100 (male parent)	850849	78453	772396	9.22
1	585922	42951	542971	7.33
2	514008	31931	482077	6.21
3	514276	30222	484054	5.88
4	485300	27159	458141	5.6
5	450970	27859	423111	6.18
6	396708	21649	375059	5.46
7	568115	43997	524118	7.74
8	443630	25841	417789	5.82
9	570210	41295	528915	7.24
10	549713	35591	514122	6.47
11	547482	44764	502718	8.18
12	503972	31668	472304	6.28
13	545121	34808	510313	6.39
14	399212	21651	377561	5.42
15	549469	38098	511371	6.93
16	416958	22460	394498	5.39
17	496854	31914	464940	6.42
18	477141	29372	447769	6.16
19	558183	34256	523927	6.14
20	482673	27423	455250	5.68
21	402985	21756	381229	5.4
22	468116	26287	441829	5.62
23	466299	27383	438916	5.87
24	438283	24776	413507	5.65
25	502864	29673	473191	5.9
26	636781	41698	595083	6.55
27	625786	44250	581536	7.07
28	515414	34503	480911	6.69
29	517864	29465	488399	5.69
30	580790	36653	544137	6.31
31	465277	27306	437971	5.87
32	471358	33503	437855	7.11
33	501134	29462	471672	5.88
34	525536	31422	494114	5.98
35	592355	38556	553799	6.51
36	449485	25135	424350	5.59
37	411895	21185	390710	5.14
38	474623	28905	445718	6.09
39	530441	33618	496823	6.34
40	553942	31999	521943	5.78
41	436434	24217	412217	5.55
42	470130	27537	442593	5.86
43	437887	24439	413448	5.58
44	534237	29822	504415	5.58
45	472015	26339	445676	5.58
46	546368	33082	513286	6.05
47	540090	32402	507688	6
48	517405	30843	486562	5.96
49	491544	31709	459835	6.45
50	525586	31099	494487	5.92
51	458788	25151	433637	5.48
52	430530	23179	407351	5.38
53	507087	30595	476492	6.03
54	481363	27343	454020	5.68
55	515115	26895	488220	5.22
56	455786	25484	430302	5.59
57	465547	26279	439268	5.64
58	478040	27754	450286	5.81
59	439153	24032	415121	5.47
60	397118	20446	376672	5.15
61	367665	17732	349933	4.82
62	481429	28699	452730	5.96
63	410677	21470	389207	5.23
64	572576	32653	539923	5.7
65	485363	28532	456831	5.88
66	480395	28024	452371	5.83
67	398380	20868	377512	5.24
68	527816	32126	495690	6.09
69	531612	29585	502027	5.57
70	448905	25776	423129	5.74
71	394235	19972	374263	5.07
72	502828	31204	471624	6.21
73	428801	23653	405148	5.52
74	449568	25577	423991	5.69
75	541123	30258	510865	5.59
76	384521	18208	366313	4.74
77	399760	20161	379599	5.04
78	604163	46320	557843	7.67
79	508052	31202	476850	6.14
80	395218	19384	375834	4.9
81	380719	19254	361465	5.06
82	384587	19177	365410	4.99
83	553907	35122	518785	6.34
84	521830	29412	492418	5.64
85	627071	43645	583426	6.96
86	491839	29697	462142	6.04
87	496401	31006	465395	6.25
88	532034	34611	497423	6.51
89	438498	24174	414324	5.51
90	427015	24232	402783	5.67
91	505916	33710	472206	6.66
92	534450	37308	497142	6.98
93	511038	33668	477370	6.59
94	452740	26458	426282	5.84
95	522243	33718	488525	6.46
96	524531	31221	493310	5.95
97	438232	25189	413043	5.75
98	444213	25669	418544	5.78
99	451628	25617	426011	5.67
100	509714	31299	478415	6.14
101	461557	27794	433763	6.02
102	413522	22447	391075	5.43
103	527667	34739	492928	6.58
104	445515	25362	420153	5.69
105	510023	31717	478306	6.22
106	388375	19201	369174	4.94
107	447931	25082	422849	5.6
108	552752	32475	520277	5.88
109	595025	39771	555254	6.68
110	531349	32319	499030	6.08
111	334537	14500	320037	4.33
112	443521	26468	417053	5.97
113	466754	27416	439338	5.87
114	524776	32009	492767	6.1
115	580232	42476	537756	7.32
116	565322	38480	526842	6.81
117	414867	22757	392110	5.49
118	502710	31836	470874	6.33
119	465795	27529	438266	5.91
120	556004	32094	523910	5.77
121	577931	37314	540617	6.46
122	534418	35236	499182	6.59
123	569778	38996	530782	6.84
124	574226	39436	534790	6.87
125	515341	28549	486792	5.54
126	496547	28831	467716	5.81
127	525143	33633	491510	6.4
128	466905	27285	439620	5.84
129	556355	34452	521903	6.19
130	486718	26585	460133	5.46
131	509724	31641	478083	6.21
132	517636	32957	484679	6.37
133	559797	38566	521231	6.89
134	518180	33876	484304	6.54
135	492054	28428	463626	5.78
136	485883	29939	455944	6.16
137	494801	31507	463294	6.37
138	444372	25841	418531	5.82
139	439475	25139	414336	5.72
140	517765	29938	487827	5.78
141	637228	48172	589056	7.56
142	524065	34093	489972	6.51
143	487162	29979	457183	6.15
144	541452	33662	507790	6.22
145	371933	18920	353013	5.09
