# Supplementary material for: Genetic Mapping of Prince Rupprecht’s Larch (Larix principis-rupprechtii Mayr) by Specific-Locus Amplified Fragment Sequencing
Source: Genes (Basel). 2019 Jul 31;10(8):583. doi: 10.3390/genes10080583 (PMC6723236; doi:10.3390/genes10080583)
Supplement: Supplementary file 1 [file genes-10-00583-s001.zip › Table S3.xlsx]

## Sheet: Sheet1
Table S3. Sequence information of the SNP markers on the map.
>Marker2335
TCACACATAGTCCACTCTAAATGATTTTTTGTTGGGAAGGACCCG[A]TGGGTGGTGTTCAATCTTGTTGTGATTGTATCTATAGGGTTTTTGTATGCCTTTGNNNNNNNNNNGAGAAAATGGAAATTGGCTTTAATAGCCTTAATTT
>Marker10994
TAGCCTAATACAATATACAAAAGTAAAATGTGTGCTCTG[C]TGTGTGTGTGATCTTCACCCTCTCACAACCTCTGCTAAATGAAAGCACTCTTTGAGCTATGNNNNNNNNNNCAACCACCTTCATAACTGCTCATAACTTC
>Marker108122
CTTCTTATAAAGC[A]AGTAATGAATCATTTATTCGGCTAAGTCTTAGATATTGTTCAAACACTTATACATTATGTAGTAGGAAGAATGCATGGTAGTTGGACNNNNNNNNNNGAC
>Marker14769
AATGTTTGATATGCCAACAGAATAAGGTTGAAACAG[A]TTAAGATCCCATGACTTCTACAACCATTAGACATACCTTTCTAGTGCTGGGAGGAAGTCTCAATNNNNNNNNNNGGACTGGATTGTTTTCTTGTTTGGGT
>Marker119637
GGATCTGCTCCCACTGCTCATANNNNNNNNNNCCACGCATAGTAGGTCCCTCTCAACACAGAATCTACCATCATGTTTGTCCCCCAGACAAACGATGTGGC[A,T]GCAGCGGCACCCAACACATGCAGGACATAGG
>Marker109264
GTCCCCAATTGGGTGCTCTTC[T]AGGCACCACTAGCTCAATAGATGCCTACATAAAGTAACATACATGTCAATGTTAGCAAATACAAAGAAAACGAGACATANNNNNNNNNNTTTAAAACTGT
>Marker25155
AAATAGTGCTTCTTAGCACCCC[A]TGTAGATCGCATATAATCCCTTATTTACAACACTATCCCTAGTCGCCTTTGTTCAGAGTATTTTGCGATGAGTCACCCNNNNNNNNNNCTCCTATCAAGC
>Marker106954
GGGTATGCTC[T]AGTTAGCTCGAGATGCATACTTTCGGCTGTATTGGAGATGCAGTGCTCCAGGACAAGTATAGTATTGTACAATTATGTATCCTTTCATGTNNNNNNNNNN
>Marker122183
GTCGAACCGACT[G]TAAACATTAAGGTTGAAGCAACATTCACAAGCTCTGTTGCAACATATCAAATTTTGAAGAGACACCTACAGCTAGCATTTTAACTTCTNNNNNNNNNNTA
>Marker120308
GACGGGTCTAGAAGATCCTGATCAGCACTGGTTCCTTTGTGAAGCTGTCTTGAGTGTCAGACAGATCCGGGANNNNNNNNNNAGCTTTGTTATAGCCCCAG[T]ATCAACACAAGGAATGGTTCATTGTTGCGTTGTTACCCCACATTAGATTACCATTGATGCAGTAGAAGGTTACGTCACAGG
>Marker10661
AACCCTCTAGGGGAC[A]TTAAACACCCCATTACAAATTACTCTTAGGGGATCTATTTCCCCAAATTACATGGGATGATTTACCTCAATGACTTTACATAATANNNNNNNNNNTAGCT
>Marker56491
AGCCAAAGTCTCT[G]GAAATTTTGTATGGTCCTTCTTGTCCTCGTGTGCTTTATCCCATTTTAAAACAAGGTCACCTATCTGAAAATCTTTGTCCAAGGATGNNNNNNNNNNCGC
>Marker109786
GGTCTTTTGTGTCGTTTCTCGCATCANNNNNNNNNNTAGGCTCTCAAGAAACGAAAAGATTGCTAAACGAACTTGTCACGTTCACGCTTGTTAAAGTATTT[C]GAATGGTTGTCTTCCTGGTGATAGTTTACCTTTTT
>Marker15455
CAATTAAGAAATCATAATTGGGTTAGAAACTACTTGCAAGCAAGATCCAAATTGATCCATGAAAAAAGACAAAAAAATNNNNNNNNNNAACGAAACCAAAC[T]AGTAATGACACTAAATAAGAACCTAACCTATAGTCATTAGTTTTGCAAAGAATGTTAAAAAATGGGTTTCATATCTAAAATACCTAT
>Marker108034
AACAATTTCTCGCCTCATAGTAATAATAAATACACATNNNNNNNNNNATGCACTCATTACGAAAACCAAGGATTCTTTCGTTGATAAAAAATTCTTTACAG[T]CCGATCTCCTTCTCCCATTGTTGTTGCCACCCAATATGAGGAAGGA
>Marker113113
AGATGGAGGTAGTCCTTTAGGAATATCTTGGAAAAATCTATNNNNNNNNNNACCATTGAATCTCTAGAACAACATCTACTCCTCCAATGGGAATAGAATAC[T]ATGGAACTTGATAAATTATAGTCTCCCATATTAAGTTTAATGTTATGGAC
>Marker109455
ACTAAGGCTAATTAACTATCGACTAATAAGAGAGC[G]AACAAGTGTTATCATTACCACTAACACGTTGGTATAGTTGTCAATAATTAATTAGAATATTGGAANNNNNNNNNNATCAAGATAGGGTTTGGATTCAAAG
>Marker2013
TTTACATGACCNNNNNNNNNNTGCTGCAATCCTCATCATGTCGATCATCGATTGGTGACTTCCCTCGAGTCTACTCGTCATAGGAAGTTCTACAGAGCCAG[T]CCCTTTTTCATGCTGGATGT
>Marker118772
TATTATCAGTTTCTGAGGTTGCATGGCATAATGCTCCTCTAGTTTGATC[T]AGAAATTTAGATCTATAGGGGTCACTCAGATAGTACTTAACAAGCAGCCTGNNNNNNNNNNTGCTGAAGTGGAGGAAAATATTATTACTAGAAGCTATTC
>Marker13634
AGGATTTTTCTATCCCTCTTGAGT[C]GTCCCATACCATCCGAAAGCCTAGACACGCGCGGCACCAACATGATATTGTTAGTTGGGCTTTCCCATCAACCGCANNNNNNNNNNCAACCAACAACCAG
>Marker30576
AGTTATATTTTCCTCCCCCTTTCTTCATTTCATTCACTATTCATGAAAAGATGCTCCATAATTGTCTTCTAGATTCTCGTGCTTCCNNNNNNNNNNTGGAC[A]AAAAAATTTGGGTGGCACATTACAAATGGATCTTTCTTATGCAATAGTTATAGTTTTTGGAGGTGAACAAAGGAGGTTATATAGAGAGGTTCAGT
>Marker113392
AAACAAACAAGAAGCATATATAAATGACAATGTAAAA[G]GCACCAATAAACTTCAACCATGAAGCTCCAAGCAAGATAATTGTGCCACACATGAGTAAGAAGNNNNNNNNNNGAGAAGATAGGTAGAGGCAAATTCCCC
>Marker115500
TCGACACCTCATGGAATTTC[T]AGATCGACACAGCCGCGAAGGACGACCAGATGTGATATGACGGACAGGGAGACCCGAAGGCACATCTAAATGCCTGTCAANNNNNNNNNNCGGTACCAAC
>Marker117416
CCTCAATCGAGCAATAATTGAAGCTAGGAGGTAGAGGGATGTTCAAGGGGTACAAGTTGGTAGAAGAGATATCTTGACACACTTGTTATTC[T]GTGGACGATNNNNNNNNNNTGGTGGTTGGTCTCCAAAATTGAAAAAAGGATTTCCCTTTGGTGTAACATGTGGTTGTCGAGAGGAGAAAGGATAGTTTTG
>Marker117937
GGAGTTGATGT[C,G]AGATTGCACTAATTTAGTGGGAAAAGGTGAGGGAGGCATGTATGGGGGAATTTACTCATTTGTTGTTACATAATATTATGGTTCTATGANNNNNNNNNNG
>Marker4747
TTTCTCGAAGAGGGGAAGGAAGAGTTTGTACAATATTCGAAACTTGAGATGGAGCNNNNNNNNNNTCAGTTTCATCTTCCACTGTCGGCTCGTCAATGGTC[T]ATTTTTCTTTTTCCCTTGCCCTGTATTTGTACATCTCTTGATTTTCGAGCTATGGATAATTGGT
>Marker116929
TAGTTGATGCTTGGTGGGTGGGTGTGTTAATTGCNNNNNNNNNNGGGAAAGATTCAATCAAGTGGGAGAGAAATATTGGTTATTACATATATAATAATAAC[T]CACCTACCCTAGGAAACTTATCTAGGCATACATATGTTTAAAT
>Marker108754
TCATGTTTTTGGTCATAGGTGAGGACCAAATATCCCTTTTTAAGGATACGAGGCTTGAATGACTTCTNNNNNNNNNNACGGAGGTCCTATATTCCCATCAA[G]GCGGAAAAGAGCATGTTGTGCCAATTAGACCTATGTGTACCCACCATGTGTTGAATCATTGTTTTCAAGACCTTAT
>Marker8859
AGATTTCTCCAAAGATTCATTAAAGGATCCCTCACAAGTNNNNNNNNNNAATGAAATCTTCATCCAAAGAAGTTTCCAAAGATTCTTTATAATGATCAACC[T]GAAGATGGGGTAGGATCATCTTTGAAAGGTCGCAAGGAAGTCAACACT
>Marker118112
CAAAGGCTTG[C]ATGGACATCAAATCATCGAAAATGAACATGTAACATGTTCAACTTTGCTCGCTCACTTGATAATCCAACCAAGTACAACTTAGTTGGTAANNNNNNNNNN
>Marker2526
TTGGGTTGATTTGGTTGGGGGAAAAGCGCCCTCAGATCNNNNNNNNNNGAACACGAGTTGGATGATGCACAATTTGAAAATGAACCTCAATGCATTGCTGT[C]GTTGAGGAACTGCGGGTTTCTTAAGTACTTCCAAGTGCCGAGCATGA
>Marker1609
TCGTTAGCGCAAATGATAACCATTCCTTGGTCGCCGAAGGTGCAAGAGC[T]TATCCTTATCTTCCCTGCCTTGGAGATGCGTTTTACCTTCTCAAAATAATCNNNNNNNNNNCTCGCCACCTTAGCGCAAAAGTTAAATTGATACTCGGCA
>Marker114866
TTAAATATGATCAG[A]CCTGCAAACTTCTTTCATTCATTGTTTTTTTTTACAAAAACGGTTAAAGGAATTGATTAATGGCTGGAAAATGAGCTACCAGGGACNNNNNNNNNNCAGA
>Marker119232
ATTTTGTCTTTCTGAAAACAAGAGCTCTTTTAGTTCATCAGCCGTAATAAAATCCATCAGCATTCG[A]GTTATCCTCCGCTTCCACAAAACGTGGAAACAATNNNNNNNNNNAGTCTCCTCCATCTCCAAAAGAATGATGTTCCCGCGTCCTTCCAACCGAACCAAAT
>Marker114417
TCCTTTTCATGTAA[T]ACAATTTTTTAAAGTTATTTACGACTCTCATCAATATAAATGCCACCATGTCAACATAAAAGGATAAGTATTTTAGCACAATCTATNNNNNNNNNNCCTA
>Marker115276
TGAGATGCTTG[T]GTCTCTTAAGGGGAAGAAATACCCTGGCAGAGCTACCGAGAGGTAGGGTGAAAGAAATGGAGACTCTGGGCTTACTTAGCGTTGTCGCTNNNNNNNNNNG
>Marker20721
ACAAC[T]ACTTCTACTATACCACATTACTCTTGGGATGGTACTTCCCTGAGATACAAGGGTCATCTGGTGCTTCCCTAGAGCACAGATCGTAAACATACTGTNNNNN
>Marker36245
GAGCCTTTGCACA[G]TTGTCGCAGCCCAGAATAGATTCGAGCTGATTGGACTGGCTAGTGCTCAGATGCTCTGTTGTGACTCAATCGTAGCTTTCCATGTGGNNNNNNNNNNATC
>Marker110136
TGTAAAGTGCATACCAAGTTACCNNNNNNNNNNTACCCTAACCCCCTTACTTTAGGATTTAGTCAAGTAATGTATGTGTCCATCTCTTTTGAATACGGTCT[A]AATAGTTAGTAGTGAACAATTAATTAATGCAA
>Marker107314
TGCTAATAAGATTGTGACTGTTAATCNNNNNNNNNNACCCATAACTCAGTATTAAGTAGCTCTACTAGCACATTTTGATCATATCCTTCTGGAAAAGTTAA[T]CCTCTATTTTAATCGTGCTTTGTATACCACTGATT
>Marker114861
CCTTT[G]CCACATGGATTCAAACTTCCCTTTACCGCTTTTTTCATGGGCTTGGTCATAGGCGAGGACGAGGTCCCCTTCATGGAAAGTTAGAGGGTGTACATNNNNN
>Marker112798
ATCAATCTAGAGACATAAGATCAATGGATGAGATAATTGCACTTTTTCTCTCCATAAG[A]AATATTTTATCTCTACCACCACTTAAATTGATCAAAAAGTCANNNNNNNNNNTGACGTTGTTTTTGCACCTTAAGCAACACAACATTAGGGTTTTATTGG
>Marker113866
GCATCCACTCCACCATCAGGTTTTTTCTCATTGTTTGTGGGTGTTTGTGTCATTTTCATTTCTGGAAATGGTGTTT[G]TTGGTGTTCTTCCATTGCTATCCANNNNNNNNNNAATCCACGCAAAAAATGCCTCCCAAGATTATCAAGGTAAGTTTCTCTCTAGTTTTTGGATCTCCAA
>Marker3332
ATGGCTTCG[A]TCAATACATCTGCAACATGCTCATCCGTCACAACATACTCTACTTTGGCTATACTCAGCGCTATGCAGGACTCGTTCCTGCTAAACCAAGANNNNNNNNN
>Marker23311
CTGATTTAGAGCAATGCATGCAGTCTTTTTG[T]AATTGTCTCTTTTGAGACAGCAGAACCTCCAGACTCATAACAAGCAGTATCACATAATTGGGTTCTTATNNNNNNNNNNGTGCTTGTAAACGAAAATTCT
>Marker22554
CATGGAATAATCATGCATCATCTTNNNNNNNNNNCAGCTCTCCAACCTATATTTATATAGATTACAATCAGTTACATAACGGTCTTGTCTGCTCAACCGAC[T]CGACAAGTTCTGGTCGACAAGTAGTCGGTTGGA
>Marker2095
ACATTGAAATTTCCTCAAAATGTTTCTGTATGCACTAAAATTTGACATGGGCAGACTGTTCG[A]CATGCCTTGACGATATGGGAGGCTTTATGGACTCAAAGNNNNNNNNNNTGCACTAGATGCGAGAATGTGCCTCTCGAACCAAATTTAAAAGAAACAGCTA
>Marker119991
CCATTAATATAGTTCATAAAAATTGCCCCAAC[A]TAATGCACATCGGGGGTGATTGCATCAACAAAACAATATGTGGTCGGGGTTCAATTGAGCTGGTCACTNNNNNNNNNNCATCTACTTGGAACAGTTGTGC
>Marker114797
TGGTGTGAGATTTG[A]TGGATTGTCGAACACCACTATATGTCTACGCTAAGGAAACTATAGAAACTAAACCTAAGTCGAATTGTACTTGAGATGAAGTGAATNNNNNNNNNNAATA
>Marker3432
TTTTTTTATTTGTTTTCTACAAACCGTCTCTATATCGACGAAAATTCATCCCTATAACGATGAAAATANNNNNNNNNNAACAATGCCTTGAAGTTAAAAAA[T]AAATAAAAATAACCATGAACATTTTCTACATCCAAAGAAGTTAATTTAATGGGAATCACTAAATTTTCTTCTTAGAA
>Marker9981
AAAACTCATTATGTCCCATGAACAACCTAGTGGTTTTCCTAGTTAACATTTGAGCATAAATTGGGAATGATTTCCTCTCAG[A]CATGGAGGAATATATGCGANNNNNNNNNNCTCTAATACTCATATACTTTCTCTCTTATGTTCTCTTATGGATCTTGTAACATCCACATCCCTCAATCCGA
>Marker25220
CTTAATGCTTTTATGTAATAATCCAATAAGGAAGCTGCAGGAGGTGCATAAGTAGT[C]AGGGATGGAATTAGACAACTTTGTGAACTTAGTATTGAATTCATNNNNNNNNNNTCTGGAAAAGTTTTCGATATGTTGCTCAACAAGGGTAGAGGCATCA
>Marker114672
GTGCCACCCATTCG[A]CCAAAAACAACGCCCCATCCACCCATCTAAGCTTCTCATCGTCAAAGCTGAAATTGAGAAGCTTCGCACAGCTGGGTTCGTTTACCNNNNNNNNNNCACG
>Marker109547
CCATGATCAACTATCCAAGTTTTTG[T]CCCAATGTATAAATTGAGTGAAGAAAACTTTCCTCTCGTGGTCCATATAATCTTTTGCCATGAGGACCAATGAAGNNNNNNNNNNACCATCCTTGAAAGA
>Marker4138
TGGTTAGTCCTGGTCTTTCTTTGAG[T]AAATTGTAAGACTTTTATGCGTAACCGGATGGGTCGTTTGGATTTGGGGGGGAATGAGGAGGAGTCCAGGGGGTTNNNNNNNNNNTCCAGCAACCCCAAA
>Marker4142
GGGAATGAGGAGGAGTCCAGGGGGTTNNNNNNNNNNTCCAGCAACCCCAAATTGCTGGCTTTAGGTAGGGTTTTAGAACTAAATAGGCATGATGCGGTAGT[C]TCTACAGGAAACGATGTGGGGGGGACCCGGGGTGG
>Marker102809
CATCAGGGACATATAGGGTTGCTGGGGAACAAATATATACCATTAGTTTTAAGCTATAGTATGTTAAAGCAACCAATGCTATCCTT[C]AGTGCATTAATCACNNNNNNNNNNGACATGTTCCCTCCCTTGGCATCCACCATCACTCGTATGATGAGATGGGGGACGTTGATGTCCAAAGTGGGTGATT
>Marker111481
TATAGGTATGTTTATGTTTCTGAAAAATTATTTAATTTTTTCNNNNNNNNNNGGAAGATGTGGTTGGTGTGCCCCCAGCCTGGATTAGGTTACTGCGGAAG[A]GTAGCTAGGATGGTCACATGCTACCGAGAGGCAGCAGAGGCAGATGAGGAC
>Marker2283
TGTGCTACGGTAAGCAGAGTGACAAGAAAAATTGGTCAGAATACCAACAAGCAAACGGATCCTAATAAANNNNNNNNNNCAGCTCATGTTCTATCGCCGTC[T]GCACTCCCAACAGGGTAGCACAACGAGAACAATGAATAGGTGTCCTTCGGTTACTAAATGGATTGTGGTATTCCACTC
>Marker109710
CCATAATTGTCAGGACATTTTCCAAGTGNNNNNNNNNNTTCTATCTTGGAAAAACATCTTTCTCCATGCATCTCATCCATCAACTCATAAATCCTTGGGAT[C]AGGATATGTATTTTTTATGGTCTTCTTGTTTAGGGAC
>Marker222
TAAACTTTATTGTGTGAGAACTAAGTCACTATTTCTTTCCACATCCTA[G]CAATGTCACCACCAGAATATTTTCCAGTGATGATGCCATCGTAGGATGGTTTNNNNNNNNNNAGCATATTATACATTGCATGGACATGAATTTTCTTCTC
>Marker109393
AAACATGTTGCAAACATTCACATTCATCATCGCATAAAGATAGAGATGGAAATGGAACNNNNNNNNNNAATTCAACTATTCTCACGCTTCCTCGAACTCCG[A]TGAATGGTCCTTCTTCCACGGATTGTTCCTTTCGCACCTGTTGGCTTCTACACTTCCAACAGACTTA
>Marker114362
ATTGTTTATATTTTTT[G]GGACTTCATCTAGGAATAAAGGGGATTGCCTCTTGAGTGTTTTGACCATCATATAGGGTCATGTGGAAGTGCCAATTTGCACTANNNNNNNNNNAAGCAA
>Marker122234
TCAAGCTATTAATTTGCTTTGCACTTGAAAAAAATTGCACACATATTCAGATATTTGGTGACTCCNNNNNNNNNNCACAGACCTTTCATTGATGGAATGGG[A]GGTATATATACCAGCCTGATTTTGGACACTAAAATAGCGTCAGAACCAATTGGACACACGTATGTTGTAGACTA
>Marker44127
AAAATTGAGCCTGGATCTCGATTTTTCTTGCTTTTGAAGGTTGTCGCACCCTACTTGTGTCCACAGAGCGNNNNNNNNNNCCTTTGCTTAAGATTTGGAAG[T]ATTTTAAAAGAATTTTAAAGCCTTCTTGTTTCAAATTTGCAAAAATGGCTAGAACTAGTTTTGAGATTTAACTGTTTTA
>Marker112304
AGTCAGG[A]GGTATCTAAATCTACATCCTCGGGATTCACATCCCATAGCTTCGAAGGACCCTCACTATAATCTGGCTTCGATCGAGAGATGAGGTGAAGATTNNNNNNN
>Marker949
ACACTTCTCAAGAAGAG[T]ATGAGTCTACTATAATAGGATGAGGGAAAAAAATTCTCTATCTCCCTCTCTCTAGCCTCCCCCTCCCATAAAACATTATACAANNNNNNNNNNAGACATT
>Marker12198
TACCTTGATTCTCCATAAGAATAA[G]CAGGTGTCATCAACATTCAATGCTGCATAGAAGGTTACTCACTCTGAAAAAGAATTATAACATTCAATGCTGCGTANNNNNNNNNNACTTTTGTATTGGG
>Marker3293
ACAAGTGACTATTTAAACCAAGCTTCCTCCACTAGATGATGAAGGGTAGTTGATCAT[C]TGTTCCAGAAATAATTTTTGCAGGTAAGAGAAAGGAATTTGAGNNNNNNNNNNGATGATGTGGGTCACAAAATTGATTTAATAAATGGAAAATATTCATA
>Marker10345
TTCTCGCAAGAGAGTAGACCACCCCAAGCACCTCC[T]GTTTGATTCTCGAATGATGCATACGCTACAAGATTTGGTTAAATCCTAATAAGTGCATCTTTGTTNNNNNNNNNNGATGAGCGAGCCCAACAGTCTTTCG
>Marker31
AGTTTTTCTACAATAATAAATGGCTCTATCCAAAAGA[C]GTTGAAATTTAGTGTAATCATTTTGGTCTTTGTGTTGTTTATCCCATTTTAATACCAAATCAANNNNNNNNNNTAAACCAAATAGTAAGGGGAATTACCA
>Marker118704
NNNNNNNACCGCAGAAACCTACGGACCTGAAACCTATATCGAAGAAGCCTGTCTCAACTGAGGTGTGGGAGCTGGTGGCTCCCCCTGTTCCATCTCTCTCG[A]ACTTTC
>Marker49477
AAGGTCAATGCAAGNNNNNNNNNNTCTTATGTCTCATGCAAAGAGTGTAAGCTCATAATCATCATCGCTAGATAAGGAATCTCATGTGGTCATCTCATCTT[C]CCTCAGGTTAACTCAGCAAGAGG
>Marker39906
TCAATCCCATACCCTCATACATGATAGANNNNNNNNNNTTTAATATTACTATTTAAAGCTACTGATGATTACTAAGGTTAGGTTTTTAACTTTTTTGCTAT[C]TATTACAGGCTTTTCGTCCTTTATAGAGCATTAGTAT
>Marker119941
GATGTTTCCTGGATGGTGATGACTCAATTCGTTTAGTTACAAATTCCGTG[T]GGTTTCTTGGACATTCCATCACATCTGGAGGAGGACCTCTCTGTAGCAATNNNNNNNNNNGGAATTTTAGAATCATCTCTAAAGATACTTCACCTCCCGA
>Marker119968
CCCGTAAACA[C]ATCAATTGTAGACACATCTTTAACTCTTTTACCGAGTCAAGTTTAACCTAACAGTTATAAAGGACATCTTGCGCAAGAAATCATCATTGANNNNNNNNNN
>Marker108627
GGGACAAAATAAGGACAACCAATCCAAGCCACAGGCAAAGAAGGGGAATGGGAAANNNNNNNNNNACAATTCCGCTTGAACATCAAGTATAAGAAAGGCAC[G]TACCAATGGAGTCGTCGATTGCCTCAGTCGACCTCTAGTGGCAGCCTTGACTACGTTGCTCAAC
>Marker21085
AAAATCTAGCATATAAANNNNNNNNNNGAATTTGAGAAGGACTGTTATGGAGGAGATTCATGCAATGCCATTTTCTGGTCACCCAAGATATCAAAAAATGA[T]TTTCTACAGCCAAAAAGTAGTGCTTT
>Marker11039
GAGCATACCTCAACCATCAATTTCGCGGGTCAAATGCGGGGCTA[G]AATGATGAGCTGAATGCGATTGGTCGTCCATAACTTCAATACGCATCCAATTGAAGNNNNNNNNNNTTGATATTAAAAAATGGTGACAAAATGGACACCA
>Marker23144
TACCACATTTCATGTAGAA[G]TCTTGTTTTCGAGAGCATGAGATGGAATTATATTTCTCAAATAGGTTGCACACAACACTGCATCACCCCAAAACATCAGTTNNNNNNNNNNCTTCAGATT
>Marker120892
TACGATTCATGATTCAAGAGGGACTTTAAAGGGAAATTGCACACCAGATGGTTGAGACCATACAAAGTGGATGT[C]AGTGTTTGATAATGGGACTGTTCGATNNNNNNNNNNCTTGTTTGATGATTTTTCGGTTGTTCAACTTTGATTGGTTTGTTTATAGGAACTGTGTGCAAGG
>Marker121812
TAAGATCCCAAGCA[C]AAATTTCAATATGCTCTTAGTTTGGTATGCTTTGTCTGATAAAGATTTCTAATATGATTTACAACTAGCTCAAAGTCTCTGAAAACNNNNNNNNNNGGGT
>Marker113192
TAATTGACCTGTGATAATAGTGAAGTCTGTTGCGTGCACTACCAGCTGCTTCTTTTGCTGCG[A]TAGTGAACTCTATGGGTGCTATCCTAGTAGTCAAGAATNNNNNNNNNNCTTATTGACCAATGATTTCAAAGCAGAATGGTCAGTAAACATAAAGAAGTGC
>Marker114165
CATATGCATTTCATGATATCAAGCATTTTGTGCAGCCTTATCTAGATGACCTACCCGCTCACTCTGATACACGAGAGGACCATCCAGC[A]TCGTCTCAGTGCNNNNNNNNNNTGCAATTTCGCTGAGATTACTAAGGGCTACAGGAGGCTTCTTAAGAAAGACATACCTTTCATCTGAGATGACGAAGCC
>Marker60675
TGATCTTATCTTCCCTCCTTCTAGGACTTGCCATCTATGAAATTTGANNNNNNNNNNCATGTTGTTGTTGCTTTTGGTATTATTTTCCTTCCATATTTTCT[C]GAGGAGGACAACTCATAGGATTTATCCTCATCCAATGCACCCTCCTTGAGCCACCT
>Marker118482
TGCCG[A]AACAAAATTCTGTCTGACCTCCCAAAGGTCAAAGGAAAGGTTTGGGAATACCCCCAAAACCATATCATGTCATTTCACCTATGGTTCTCTTCAAANNNNN
>Marker113326
TCTCCATACAAAACTATTTGAATGTTTGAACTGAGTGAGATAGAGCCCCTGGGTTTTTAGTACTA[G]GAGGATAGGTGATTTGTTTGAGGATAAAGATGTTGNNNNNNNNNNCCAAGTCAATCCCCTCACTGTTATGAAAGCCCTGTCAATCCCAGATGAGTTTTTC
>Marker6777
TTCTCAAATGCAGTCCTACAAANNNNNNNNNNCCTCCTCCTTTATTTCTACACAATCAAATTGTAGAACCGAGGTAGAGGAAATAAGACACTTCTACACAT[C]AAGAGATGCCCCACTTCCAACTTCCATTGAT
>Marker21826
TTTTGAAAGTTTCACTTGTATTCATCAATCCG[A]AATGACATCTTGTCATACATGAAAGTACCCCAACGGGTTGTGAATGTTGTATTTTGTCTATTATATTTNNNNNNNNNNTGAATTATGGTTTTGAAATCTA
>Marker21788
AATTGGCTTGGAGGTCTACTTCCCCGTTAAGATATTGGAGAACATGGAAGAAGTTAATGTCCTGAA[G]ACATAGATTCTTCTTGTTTGATTTGAGTAACACTNNNNNNNNNNGTACTAGGTAAGGCTTTCCCTCCCTCCAATCATTCTTTCAGCCTCTGTCTGCAAAT
>Marker6747
ACTTGCAGTTCAGACACAACAGTCTGAATTCTTATACCCGAGGGTTGACATGGGCGTCTGNNNNNNNNNNCTTCGTCTTGCAAACCAATCAGACACATACA[T]TTGAACTTGAATTGTGGCTGTAGATTACTTCAACAACTCAATTTTTTGGTTTTGTTTGTATACGCCTTT
>Marker110098
TCGTACAACTGGGTTCATTTNNNNNNNNNNAAAGAAGATAAGTACAAGACTGCCTTCACCACCCCATGGGGCACTTTTGCTTATCGCGTTATGCCTTTCAG[A]TCTTAAAAACGATGGCGCCACCTTCCAGC
>Marker6580
CAGTGATTTGTGCATAGGACTTGGAATTTGGACCTTTTT[G]TCATGTTGGATGTTGCACGCATCCCAATACATTTTGCAGATCCAAAATATCCCAAATTAATNNNNNNNNNNTGGTCTTTGTTTAGCTGGCTTCACATCAG
>Marker117886
CCTTTAGCGCATGTCTCACATC[T]GCTATCGATATTCCCGTCGCACGCATGCCAACAGGTCACTTTCAGCAAGCTTTTCTTCCTCTAACGGTCTTGTGTGGCNNNNNNNNNNTCCCAAAAACTT
>Marker117889
CCTTTAGCGCATGTCTCACATCGCTATCGATATTCCC[T]GTCGCACGCATGCCAACAGGTCACTTTCAGCAAGCTTTTCTTCCTCTAACGGTCTTGTGTGGCNNNNNNNNNNTCCCAAAAACTTATGCCAAAACTCCTT
>Marker5437
AGTCGGTGGGTCACGATGACAAAGATTGTNNNNNNNNNNAATAAAATCCTATGCAGCTGCAGTACCAACAGCAGGGCAGATTCCGAGGAGGATACCAAGGC[A]GGACGCGGTGGAGGATTTGGTCATGGAGGAGGACGAGG
>Marker111264
AGTCCATATGAAGAAGTTATGCCTCCCGCAAGTTAACCTATCCATTNNNNNNNNNNTCCATTCTTTTGATGGTATTGTATTGTTCCATAGCTTAGCAAAAA[C]CACAAAAGTGGATGTTAAATCATAACAGAGGAAGGAGGAGATCATGCAGTAGACA
>Marker117304
ATATGCTGATGTGTTGGGAGCACAATTCTTTGGGATAAATACATAATAATATTTTAAAACAGGTCAAAATATTTTNNNNNNNNNNGCACTGATAGTTGGCG[A]GTTTAGTAAAACTGTGCTCAAGGAGGTGTGTCCAATCACCAAGGAGCACATGTCCTCAACGGTTTCGAGGACACCATGCGCCAA
>Marker116322
ATAATCTATAATTGTTATTTTCTATCTTCACTC[G]ACCAGGAACTAATCATACAATTGATTCCCCTATTTTGTGCTTGGTGATTGGAAGGCTCGACTGAGCCNNNNNNNNNNTTATATGATTTGAGAATTACCAA
>Marker32927
TCCCCGTTAAATTANNNNNNNNNNATTTCTTAAGCAAATAAACATGAAAAACATTATGAGCTCTAGTGTTAGCAGGAAATGCAAGTCTATATGCAATTGAC[A]CCTATTCTTTCAAGCACTTAAAA
>Marker108166
GGGAAGTAGCATGTTATTCTTCGATGGTGCCTCGAAAGGAAATCNNNNNNNNNNAAAGCCCACCTCTAAAATTCATCATCTTCTCCTATGTATCAGGAGAG[A]ATTTCCATGAGATAATATTTATGCATATTCTCCGGGGACAAAACGGACAAGCT
>Marker101589
CAAAAGAAAAACTCCCTCATGTCCATCTCAACCAGTGTGTCTCTCTTTGTCTGGTACGCACCNNNNNNNNNNATCAACTCAGGACACATTCAACCATCATC[A]TTCTCCTTGTGCTTCCCCAGCCTTCGTAATCCCCAAGAAATGTGCCCCCGAAATGCACCTTGTCACTGATT
>Marker110519
CTGTCAAAAGGTGAAGGTTGAACACCAACAACCTGTTGGATTGTTGCAACCATTACNNNNNNNNNNCAAAGTTTACAAGAAACTTCTGGAGGTCATTGTTG[T]AAGGGATTGAATACAACTTTAAATTTTAGTACAACATTTCATCCACAGATAGATGGGCAGACAGA
>Marker109150
CTTAGTGATGGAAGGGAGAAGGGATTTTAAAAAACAATCTAAGAAGATACGGTCATCAAGATTCATCTTA[G]CAAAGACTCCTACATCAACACCACTCATGGNNNNNNNNNNTTGGAGGAGCACCAAACATGAAAGGAAATAATATGGTTTTGGGGGTCCTCTCCTCCCTTC
>Marker106745
TAAAAATATTCC[T]GTGATCTGATATATCGTGTATTCATCAATTACTTGTTGCAGGTTCTTCACATTATTATGTTACTTTATTGATGATGCAACTAGAAAAANNNNNNNNNNAC
>Marker22823
GTCTAAGGTTTCTTCTTTCGATCG[A]AACTTTCCAACTTTTCTTCTGAGGGAGGCATAAATCTTATCATCCTCCCCTCCTATATCCAAGTTAGGCAACATCGNNNNNNNNNNTTGTCGGAGGTACC
>Marker4220
NNNNNNNNNNGGTAACATTGGATAGGCATATTTACATCACCTATAACAGTACCTCTGCATTGTTAGAGAAAGCATACGATTGATTTGACATTAGGTGCCCA[C]TCTCACAAA
>Marker604
ATATCTAGAAC[T]AGCAATGGATCTGTTGTCTAGGGTGGTAGATCTATGAATTAAACTGACTAAGACTAACAAAAAGTAAGATCTAAAGCTAAAATATGAGANNNNNNNNNNT
>Marker121432
TTATAAATAAAAGATATAACAATCAAATTAAAATTTAATTAATTGACAATATAAAAAACAAAAANNNNNNNNNNGAGAACAGAGCATGAGGAGCAGAGGAT[A]ATCGATGCTCCATATGATAATGCATTCCATAGGAAACTAGCATGCCCAATAGAACGATGGAGACAAAAAGGGG
>Marker105461
NNNNNNNNTGTGCCTTAATAGTACACCCATACACCATTTATTCTACGCCACGTTGGTCATATTGATTCCAATGTTGTGTTGGATCTTCAAGATGGATGTTG[A]GCTTCAC
>Marker120619
GGATGCTNNNNNNNNNNGACCTAGTTTGTTTGGTCTTCATCCACCAGAGGACAACCCATTCGATCCTTCATTTCCACATAATTATTTATACGGGATGCCAA[G]AGTTACATGTTGACTC
>Marker3918
GCCAGTTTGTGGTGAAAACTGACCATAATAGTCTAAGACACTTTCTCACCCAAAAAGATCTAAATGAAAGGCAAAANNNNNNNNNNTTTTGAATGGGATGA[G]TATACTATAAGGGAAGAATTTATTTAGTTTAGAACTCAAAGCTCAAGTACCAAATTTTACACGAAGCTCATGATTCCCCACTAGC
>Marker19819
GCAAGCACGAAGTGAGAACAAGCCAATAGTAGCAGCAAAG[A]AAGCATCAAAAGGGACACTTCAGTGTTGAGGATGTGGAGAAAACCACATGCTTAAGGATTNNNNNNNNNNAGTTGAGGGTTGTTCTCTTAGAAAAATGAA
>Marker10354
CGAGCTACTGTCCGACCAACAACACAGAAACATGTCACCTTTGTTGCAG[A]ATGTCGAATGGGATATCTTCTTGGCAGTGTAGGAGGCGATGGGACAGAAGANNNNNNNNNNCAAATTAGAGCATTTGATGTCGACTAAATTATCTTGGAC
>Marker4743
CGATACNNNNNNNNNNCAGATTATCGACAATTGTGCCGGAAGTGTCATCTTTTCATTCATGGATGGCTTCTCTGGTTACAACCAGATTGAGATAAACCCAG[A]CCGACCAACATAAGA
>Marker108946
TAGAATCCAAAGAGTAATACCCAGCATTATTTAGGGTGCTTATCAGACTTNNNNNNNNNNTTTTGACTAAAGGGTATCACTAAAAATACCACACCATAGGC[A]TTTTAAGGCATAGAGACATACTAAAGAGTCTCAGATCCTTTAAGCCCCAACCGCCAAAT
>Marker31530
TTATGGCTAGGGAGAAACATGCCTTCCTGGGATCGTCTTTGGGATGACTTTG[T]TTCAGGAGGAGACCCAGAGATTATATGTGCAGGGCAGTTGATATCACANNNNNNNNNNTACGGTTTGAGAAAGAGTTTTCTTTATGTGCTAGTCATTCAG
>Marker13623
GAAATGAAGAATTAGCATCTGTAGCTGTTGATGTTGACCAAAGTGCATTGGTTGATGTNNNNNNNNNNAGTTCCATTGTTGCAAATCTGGTGAATGATAAT[C]CGAGTCGGAAATACTAAATTCATGTCCCAGGTGAATATATATCCAATGTTTGTTAATGCATAATATG
>Marker38411
AACTCCCATCCCCATGTACATTACGCCAATTGNNNNNNNNNNTTTATTTTTTGGAATCCAACTATGTCGTTTACGGTTTGTTAGTCTAGGAAGATAGTGCG[A]TGTCAAGAACATGTCATATTTTATGTAAGTCAAACATTGTC
>Marker112711
ACTGCAGAGCACTTTTTTTGTTTTTCTATGTG[T]CCTTTTTGAGAGACATTTCACTAAGAGAAAAAATCATGAGCATGGAACCTGTTTGTTTACATATTTTANNNNNNNNNNAGGAGAATTCAAAATATTGTTT
>Marker110095
GGTNNNNNNNNNNTGGGTATGTATACTATGCTTCTTTCATTGATGATTTCTCTAGGAAGAATTCAGATTTATTTCTTGAAGAACAAAGATAAAAATTTCAG[A]CAAGTTCAAGGA
>Marker116596
NNNNNNNNNTATACGAAGGACTGCCCGGGTTGTCTGAATTTCTAGTGGCATTTGAAGATAAGGTGTAAGAACCATAATAGTTGTTGGCACTAGAGGAGGTA[G]TCGAAGGA
>Marker9837
CAACCAAGCCATAGAGAGTGGGGGGA[G]ACACTTTGTGTACTATATGTAAATGCATGGTTGCAATAGCCATTATGTGAATCCTTAAAATTCAACTTAGTATCNNNNNNNNNNTTACTTCGTTTGTACA
>Marker7757
GACTATNNNNNNNNNNTATAGGGGAAGAGTTAATTCCCAATAGGTGGATTAATGTGAGTTCGGTGGGCACGGGGCTCGAAAATGGAGTGAATTAATGCCAA[C]AAAAGCCGATTTAAA
>Marker112352
GATTCTCTAGAATTGTGAATCCCATAACTTCTTTGCTNNNNNNNNNNACACAACTTCTGATCTAGAGCTGGCAGCCGTTATACATGCACTAAAAATGTGGC[T]GCCATCACTTAATTGGAAGAAAGTTCACATTAATGACAAATAATAA
>Marker113542
ATAGGTGAATGGAACTCACTTGAAACCTTTCACTCCTCCCTAAATATANNNNNNNNNNTGGTGTGGAAAATTGTCATTCACATTGGTCGAGTCATGCTAAG[C]ACAAGGTCCTTGAGTTGTGTTATGGCACTATAGCACTGCGGTGTTAACAATAAAACC
>Marker35184
NNNNNNNNNTGTATTTCCGTGATGAGCCGATCCCTCTTGGAAAGCTTCTCATTAACCGTGGAAAGCTCATCAGATTTGGATTTTAACTAATCCTGCACCTG[A]GTTGATCT
>Marker111129
GTCTAGTATCTTGGGAAGTACTAGTTTCATTCGCTGTAGTGTTATCCACTGTGGCAGATATATCTGGAATAACAGTGGGTGAAGTGACAA[G]TGGGAGTTTCNNNNNNNNNNAATGGTAGATATACAAAATCCAGGGGTAGTCTCGTAACAAAGAACTCAAAAACCCTAATGCAGCCAAGTGTGCAAAAGGG
>Marker111165
CAGAACATGTGCCTCAAGACACCCTTTTCCTTGGAACACTCAC[T]CGAGAGGACCACATATAAACCACCTTCAATAAAATAATGATAAAGACCATGTGAAAGNNNNNNNNNNCTCTCCAAAAGTGTGCAAGTACAGGTGCGAATG
>Marker47
ACTTTATTATGACCNNNNNNNNNNAAAATATAATGAACATAATAATTAAACCAAGCACACACATAATGACAAAGAAGTTGTATCCTTGAAACCTTTAAATG[A]GAATTCTTCACAAGCAATACAAT
>Marker113187
NNNNNNNNNTATGATACCCCCCCCAGGTACTAACCGTGCCTAAAGCGCAATAAGAGGAGGACATGTTCAAGGAAGGTCACCTTCTATCAATAGTTATAAGC[A]AAGAGACT
>Marker121049
AGATCCAATAAAAAGCTCATACAGGATGCTAAAGATGGTAGCATAAAG[T]CTTAGGAGTGATACAGTTAAGTCTGATCTAGAAGCCATGCATAAAGATACAANNNNNNNNNNGGAAAACTCAGGAGCTATCATAGAAAGCTCTAAAACAA
>Marker12787
NNNTAGATTGCTTCTCTAATTTCTTCCTCCAATGCAGCTTGCATTAATGTATAACTGGATTATGGGCTTATGAGCTGGAGAATGTTAAGAAGAGAATCACG[A]AT
>Marker14156
ATTAAAATGGAATTAATTCTAGGAGTTTGAAATGATNNNNNNNNNNTCCGGATTTTACTTAATGTGGTTTTGCATAGGAACGTGTGGGCTAGATGGAGTCG[A]TAGAGGTGTGTCCAACACTACACCAAATGAGGGTGCAGCTTGACG
>Marker11909
TTCGATGGGTCGACCCCGTCCTTNNNNNNNNNNTTCGACATAACATCATCCAATGCTAACAAGTCGTGATCATCGTACCACAACTGCATCAACGTCGGTAC[T]GATGTCGGTAGTGCAACTCATCCCTAGCAGTA
>Marker99578
TATTAAATGACACAGGAGTAGGAGGAGGAACCTTTCCTTGGTGGGAAATGGAACCAGTAAGCC[G]CATCCGTTGAGTGTGACGGACTTGTAGCTATAGGATCNNNNNNNNNNCTCATGGATATGGTCCACAATGTGTTTTGTCGAAACTCTGTGAAAATTTCAAG
>Marker41627
CCAAAACT[C]GATTTAACCAAGATCAACCTTCCAGCCCAAGACAACCACTTGTAGCTCCAGCATTTCAATATTTTTTCAAGTTTTTCAATCAACCACTTCCANNNNNNNN
>Marker41630
TTCAAGTTTTTCAATCAACCACTTCCANNNNNNNNNNTGAGAGCCCGAGCAGAAAATGAGGATGTCATCGACAAAAAGCAGATGGGTGATTAAAAAACCCG[A]GAGCAACAAGAAGTCCGACAAAATGACCTGACCTCT
>Marker119135
TATTTTTGTAAAGTGAGC[T]GTGAGAGGCTATAAGTAAGCTTCTCCTCACTTCATTTTAACATAACAACTTATGGGATAAAACACTATACTACTTTTTTACCNNNNNNNNNNCTAGGTCA
>Marker120123
GAGATCATATTTCTTTTCATAGCAGGAATATGCCTAACATCTTTCAGCAGCCAATTAGTTCCATTCTTAAATTTT[A]ATCCATACCTTACCAATTCCAACAANNNNNNNNNNTCTGCAGTCTTTCTTCAGATGTCCTTTCTTTCCACAGTTCTAGCACTCTATTTTTCCCAGTCTGG
>Marker52718
ACTCCTACAAATGTCACTGAATTTATGAGCTTTTGGGGGGA[G]AGCGCAATATATTCGGAAGTTCATAGATTCCTTTTCATATGTGGCTACACCTCTCCATGNNNNNNNNNNGAACTCTATGCCTTAGTTCAAGTTGTTAAGA
>Marker116633
TGAATGTTCTTGCTCATGCCACTACAGGGATTGTTTGTAAGGAGTGTTCCCCTCCACGGANNNNNNNNNNATTGAGGTAAACCTCCATTGTAAGTCAGGGG[C]AACAGATCCCCTAGAGTCAAATGTAAAAGGGTTATTGAGTCTTCCTAGAGAAGTCAACCCAATCAGTTT
>Marker119000
TTTTTACCACACCTATTTCATCATTTTGTCCTGTTTTACCCTATTTCCATGAACCATATGCATGCCTTTTTCC[T]AGATTAATCAGCAGTCCTGACAAGGTANNNNNNNNNNGTCACTGGAACAGAGCATAGCTGCAACAAACAGGACGCCTCCCGATTGGTTACACCATTGATC
>Marker11001
CATATTGAGGATTCTACATGAAAAAACATGACAAAGCATATCATCACCTATGAATGACTGATTATTTATGTTAAAGGTACCAAAAG[T]AATTGAATAAGCCTNNNNNNNNNNGTTCAAAGGACCTCTTGGAATATGAAAACCAAAGGTCACTCATCATTGTATTTATACATTATTGATGTTAATGAAA
>Marker37884
TACTGTAAGGTTTGGAAAGTTCATATCA[C]ATTAAATATCTAAAAACTCATTGTTTTTGGAGACTCCAGGTATGTGTTCCAAAAAATGCATAGCCCTTATAANNNNNNNNNNCTAGGGAGAACCCAAGGA
>Marker118959
CATCTGGAGAGGCAATTTCTTGTGATATGGTTTC[T]GAGAAAGGCGTGCTCTGTATTTCCGATGGAAGAATGAGGTGTTTTGGTCACAAGCTTCGAGACTTANNNNNNNNNNCACGAAACTAGGTGACCCTGTGAC
>Marker112926
TCATTATGATTAGGCTAAATGTGATT[A]TAAGATGTGATTTAAGAGCACAGACTGTAGTCGGATATACTTATGTGTCTTTTTTATTCCATTTTTGTTTAAACNNNNNNNNNNTTTTAAATCATTGGTT
>Marker113465
CTTGTATAACTT[G]TCTCGCGATCAATTGGAAGTTAACAAATATGACAACTAATTGCTTCTTCTAATTAGTGGTGAAATCTTCCGATGCTCTTCCCATGGACNNNNNNNNNNAG
>Marker113469
CTTGTATAACTTTCTCGCGATCAATTGGAAGTTAACAAATATGACAACTAATTGCTTCTTCTAATTAGTGGTGAAATCTTCCG[A]ATGCTCTTCCCATGGACNNNNNNNNNNAGGCTTGTTGACCAGGTACTTCAGTGCTGAGTGGTCAGTAAACATATTGAAGTGTCCTCCTAGTAGATAATGT
>Marker23370
CCAAAATCCCCAATTGCAATCACAAATTTCCCTTTTCCATTTGTCCATGCCTTATTCATAGTGCAGATGTTGTCTTCCTCTTGCATTTTAGTCTC[T]CTGGANNNNNNNNNNGCTTTATGTTCCCTCAATTTTTTGTTAAGATTTATCCATTTTTTTTATTGTGGCTCCACCTCTTCCTCCCTACTTTCTGAGGTAT
>Marker12161
TCACCATAAAAG[T]ACATCAAGCACATCTAGCATAAGATGATAGTGAAGAAGAAGAGGAGGAAAAGCCTCAAAAGAAAAGATCTAAAGTAGAAGAAGAAGAANNNNNNNNNNGA
>Marker2416
ATACCTTCAAATATTTCTTTGTTTCTTATCGTCCAAATTTTCTAGCATATGAACCAAGGAAGAGCNNNNNNNNNNATCCCAAGCTTTCTCAGATTCTCTGC[T]AGTTAAGGTTTTTCGGTGTGTGAGGACCCAAAAGAAAACATTCACCTTAGGCAATCCATATTTACACCAGATCT
>Marker30200
TTGTCCTGGCTTGGTGACTAGCTAATGACAATGTTATTCACAGAGACTTACAGAGGTGAATAGGCTGGATC[T]GTGATGAAACCTCTTGTCCCTCAACCCTTNNNNNNNNNNACAAATACCTACTATAATACCGCCATTTTGACCCTTGAATTATTGGCTTGATATATAAATA
>Marker110995
CTGAAATAAGGAGCCCCTACCACCTTTTTATAGGTTTTGGTGGTTGGGAATACCNNNNNNNNNNTTGGCTTGAGAGGATCAGATGGTGGAAAAAGTGGACA[G]AATGGGTCATGTGAATAAGGAAATGAGCTAGTGAGCACTTTTTAGGTGTTAACAGGTTTCCCT
>Marker1835
TTACAAGTCACAATCATTTATGTGCATGTGAAAAAAAAAATTGCAATTGCCCCTTTCGT[C]TATCCACCTATCATGCATGCAATTGCATATACGGGTAATGANNNNNNNNNNATAGTGCTAAACAAAAAATCTTTGTTCCAAAGTCTTTCCTTCAAATAGG
>Marker83119
TGACAGCCAGGAAGACAT[C]TGGTTTTGGACGACAAGCGCGATGAGCAAGAGCTGGCACAACGGAAGGCGATCTTTTGAACCAAGGTGCGAATCGACAAATGNNNNNNNNNNGTTAGGAA
>Marker196
TACCAAGCATTGGTGGTGCCAAACCAGTCCCATACCTGGTNNNNNNNNNNTCAACTCTTCATCCACACGAGGATGGCACTCCTTCTCCTATGAAAACCAGT[C]GGTTCCCTCTAGGAACTCTATAGGTGACTTTATTGACTGCAGGATAGGA
>Marker121602
CTTCTTAT[C]AGGTTGTCATGTATGCCCATAACATAGATGGAATGTGCAGATCCCAGTCATCCCTATTCACATTGCATACCTTAGTCAATGCATTCTATAGANNNNNNNN
>Marker8984
AAAAAATGCTGGAGCTACCTTTCAGT[C]GCGCAATGAACTTCGCTTTTCATGATATCAAGCCTGTAGTGGAACCTTACCTCGATGATCTCCCAAGGCGATCTNNNNNNNNNNAGTAGTCTACAGGGTA
>Marker116560
AAAGAATAGGGAAAAAAAGGATGTTATATCCTCCCCCCCTTAATGANNNNNNNNNNCGTGGAGTATCTCCTAGTCTTCAACATGCAACAATTAATTAATAA[T]AAATACACGAGATAGCAGAAATAACAGAACTCGGAATCACTTTATTGATCGCAGG
>Marker113215
CATAATAGGTACATGC[T]CAAGACCCACTCCAACAACACCATCTATCCCCCTGAGACTTTGCTGGGTGACTTCAACACCAGTATCCACACCACTAGAGTTGCNNNNNNNNNNCTTGAA
>Marker2970
CTAGGGTTGATGGATATATGATGAGCTTGGGCTTCACCAAGAGTGAGGCAAACAACACCTTTACNNNNNNNNNNTGATATTTACCTATCACACTTACCTCG[A]CAAACACCCTTGTAGAATTGATTGGTGGAAGATCCTCAATGGTAGTTCCATAGCTTGTTGTCATCATCTGCAT
>Marker114059
GTCCAAACAGAGCTCGTCAACATGATTATCATACACATTATGCGCATGTACAT[A]CTCAAATCATCCACACACATGGGATGAGAGCCTCCCATATGTACATGNNNNNNNNNNATGAACATCGGGTGCCACATAACTTCCAGGTGGGCGACAAAGT
>Marker15865
TCATAGCANNNNNNNNNNGTCAAATACATCAATGACCCAATAATCTATCTATACAAAGTCATGTCCAGTAACTCTGATGAGTCATCAACTAACAGCTTCAG[A]GTTGGAATCCATGGGAG
>Marker111858
CCTCCTTGTTGCACGCGTGC[T]GAACAGATCTCTTTCACAGAACCGTTCATCTCTAACGGTTTCTCCCACCAGGCTTGCCAAGACGTCGCTTTCCTCAACAANNNNNNNNNNCCTCAATACT
>Marker2012
ACGGTGATCCTCTCGCTGGAAAGTTGCGCGTTGGNNNNNNNNNNTGAGATTGGTAGGCGGCTCACAGATAATTCCGAAGGATAAACACACGCGATTTATAT[C]ATATAGTCGTCGATGGGTAAAGGAGGCATTTTTATTTCCCCTA
>Marker118092
GAATGTGAGAAAGATCCTTCTTGATCTTTGGATTTTGGACTAACTTGATGCCTTTCTTGCCCTTGTTCCACTTTCCTCTCCNNNNNNNNNNTCATTAGCAA[G]CTGTCAACTGATCTCTGATCTGGGCAATCTTCAAGAAATAATAAGAAACCGAATCATCATTTGTGAACTTCACTTGACGAAGTTGGTCTT
>Marker108295
TGGGTGGACATGTTTATNNNNNNNNNNGTTTATGTATGGTAAGCCCATAATGCAGGGAAAAGCATGTGATGCCAATTGGACTTATGTCGGTCAACAGTGCA[G]TTGGAGGGTGCTCTTTAAAATTTTGT
>Marker3376
AGATATAAAATGTTTGAGTCAACTTNNNNNNNNNNATGTCTACTTTGAGGTGAATAGTCGATATCATTCACCAAACAAGTTCAACAACAACATCAAGGGGT[C]GGATCACGAGTTGAAGAAGCTATCGAGGAAACCA
>Marker24726
TGGTCTTGAGCTCCTCACCACGATTTTTATAGCGATAATACATCATTTGCATTTTTAATGCAATGGGGTCAAAATCAGGATATTACAC[T]CCCTACATTTTANNNNNNNNNNGCTGGATTGGCATCTTGGGTTGTGCAATATGCGAGTTTTCCATTTCTGTATCTTGTGAATGGAACAAGGAAGGTTCCT
>Marker36760
GTGGGGAAGGATTCACCTTCTCCCAAAGCGAGTGCTAAGAAGTAGACAGTCCCATTGTCCCACATTCCAATTTGTCATTGTATGGGTAGTTTTTC[G]CTAACNNNNNNNNNNCAAGAAATGATGGCATTCTTAGGACTCATCCATGAGTCCATGATGTTTCTTTAATTGTTCATTGGGGTGAAAAAAAGAGTATTTG
>Marker3159
TTGTTGAGAGTGCATTTGTCAAGGTTTCATTTTAGTTGGGCATGTTTTCTTATGNNNNNNNNNNGAAAAAAATATGATCCATTATGCTATGAATTGACATA[T]GAACATAGAGATGAGATTGCTAAAATAATAATTTACATTGATAGGTGTCCCTATTTCAACTTG
>Marker379
CATTCAGAGGTCATTGTTTCCCATGTCTACTCACAGTATAACAATGCCTTTAATTTAGATGTTTC[A]TTTTAAAGGTTGTTCGAGACGCACATTCCCGCACCNNNNNNNNNNCTCTAAGCCTGTAAAGCCTCCCATATCGTGAAGGCATGCGAACAGTCCGCCCATG
>Marker8469
TGTTTCATACTAAAAATCTATGTGTTATACAANNNNNNNNNNAAACCATTAAATAAGTTTGTATAATTTATTTGTACTTTTAACAATAAATAGTTACTTTG[C]TTTTCTTTCACACCAAAAGTAGTTGTTATTTGCTATTGTCA
>Marker25554
TGAGAGTCGAGCCTGGCGATTGA[G]CATTAACTTAAAGAATAAATAAATCTGAGATCCACAAATTGTTGCGCTCTTCGAAAAGCTCGGGGTGTCTACTGGTANNNNNNNNNNTGGTTAAGTAAGG
>Marker25557
TTAAAGAATAAATAAATCTGAGATCCACAAATTGTTGCGCTCTTCGAAAAGCTCGGGGTGTCTACTGGTANNNNNNNNNNTGGTTAAGTAAGGCAATAAAT[A]TTTATATTCACGGTTAGAGTCCAACTAGCTTCAACCTGCAAGAAAATGTCTTCATAAAGCTGCAAATTAAAGGTCTGTA
>Marker114332
CCATCGATACCCATTTGGATCATACACATTCCTCTAGAGCATTAGGTGGTGTACTCTTCTAGG[A]AGGTTCACTTGTGTCTTTGGATGGGTCTTATTAACACNNNNNNNNNNGTGCACCCTCTCTCTTGGAGACTCCCTTGTAATATTTTATTAGTTCTTCTAGT
>Marker1724
AACACTCATCATGTTTGNNNNNNNNNNTCGCTGAGTTTGATTACTGTTGTACTTTACTTTCTGAAGAAGAAATAATAAAATACTTTCTCTCACAGGTTTTC[G]CCCCACGAGGGTTTTTCCTGGGGCAT
>Marker110257
ATGTTCTTGCAGAAAAATCACCAGAGGAACATGGTGTGAAATTCGAAGTCACAAAATATCTAAAGAGCTGAGGANNNNNNNNNNACCTAAACTCAGCTAAC[G]TAAAGTCACAATCAGTTAACTAACTAAGGAGGGTGCAATAGTGAGTCTTTCATGCATGCCAGTCAAAAAATGGTGCATGAGGA
>Marker111952
AGAGATTGGAATTTTCCCATTTGATTGAAGAGTAGGTGGGTGAGTTTGTCTTCAATGGGGATGGCTTTGANNNNNNNNNNAATTTATCAGCTTCTAAATTA[T]ACCAAGCATCAACAATTTATCAGCTACCAAATTTACCAAGCATCACCTAATGGAATTTTAAACACGTTTGCTTTATGGT
>Marker40764
TCGATCTTCAAGAAGATATTTTCCCCTANNNNNNNNNNAGCTGGTACTGACCCAGGTGTTAGCTCGATGGAAAAGTCTAAGTCTTGTTTGGGTGGTAGTCC[A]TGGTATTTCCTTGAGAAATACATCCTTGAATTCCACG
>Marker112990
GAACATTTTATAATCCTAAGTTCCTTAAAATACCCAAATTTTTGGCTAAGTCATAAATTCCATGACTTAAGACTTAGGTTNNNNNNNNNNGGGAAGAAGTT[C]TGAAAGAAAAAGAGAGAAGTTGGGTAGAGAGATTGCAGAGTTGTGAGTGCACAAGTACATGAAGAAAAATGAGTCATGAGCAAAGGAAA
>Marker107153
CCACGGNNNNNNNNNNTTGTTGGTATCTACCGCGAATTCAGTGATGTACCCTTCTAGGATACTATCAAACCATAAATCAACAGCTTCAGATGTCGAATTAA[T]TTCTGGAGTCCACTA
>Marker116620
CATTCTTATGTACTC[G]AAAAGTGCCCCATGGGGTGGTGAAGGTAGTTTTGTGGCAATCCTCTTTGTTTATCAGCAATTGGTTGTACCCGGAGAATCGATCCNNNNNNNNNNTTGGT
>Marker7786
TATTCGTGACAGAATTTTCATTTGAAGGGGATCTGTTCATAGTTCTTGAATGTGGGAGCAATCTACTATAGTAATATTTATAGCTTCCGGCAG[A]GCCGTGTNNNNNNNNNNTTCCGTTCCTGAAAATGAGCTCACGATCCTGTTTGCCTTCGAAGACGAAAGCGAAGTATCCTTTGCCCAGAAAGAATGATTTG
>Marker874
TGTGCTTCC[T]GACGTGCGATCTTCCTCCTCCCAATGCGCAAGAGAGGGTAAAAAACATTAGGGTATACTTCATCACCCGTCAAGATTAATACATGGGACCANNNNNNNNN
>Marker109713
CCTATAGTGGGAAGTCATTGTTTGAACAAGGTGTTGTNNNNNNNNNNAGCGAAACTCGCTGAGTAAGTCAGAATTTTCCCATTGCTTACACCTTACCTCTT[C]GGCAGCTCTACCGGGGTACTTTTTTTTGTCGAAATACTAGTGTTCC
>Marker31935
TGATGCCTTCTTATTACTATTCAACAAACTCC[T]CGGTACCATTTATGAATATTTGTAGTGCGATTTCCTTGAGAACCATATAGTCTTTGATATAGTTAGGGNNNNNNNNNNATGCTAGGAAAGTGATGAAGAA
>Marker113989
ACTAGGATTGTTTAGTGTGTTTTTAGACCACGACCCCTTATCACTTCATTCATCNNNNNNNNNNGGGATTGTCGGCAGCAGATCCACCACTAGCCTCGCTT[G]CCACTTGATTAGCTATCCCCGCTATGACATCCACAGGACCCACCATCCCTAGTACTATAGGAC
>Marker12675
AATAATCATCTGATAGTTTCTTATATGACATCATACTTC[T]AGACCATGTTCATAATGGTCCGATTTTTCCATTCAACAACTCCATTTTGTTGTAGAGTGTANNNNNNNNNNTTCATCAAAATTTGGATTTTATGCTATTC
>Marker121747
CTATTGAGGGCTAAGGCTTCAAAGTGTTCCATAAATATGTTGGCAACCANNNNNNNNNNAAGATGGAAATCATGAATTTTTTGGACAAAATTCATAGACTA[C]TTTAATAATTGAGGGGGTTTGACCACTGAATGGTTGAAGCAAGTTTGCTAAGTAATGA
>Marker112251
CCAGTAAAGAGACAATATGGCTAGAGTGATTGATG[A]GATGAATTCAAGATGATGCAAGGGAAGATCACTGTGCACTGTGATAGTCAGACTACTATTCACTTNNNNNNNNNNGCAAGGAACTTCCTGTATATTGATT
>Marker35769
CAAACAAGATTTTACAGAAGCCACTAGTAAATTTGCTATCACGGTCACNNNNNNNNNNGCATGCAATACACTCCCTTACATGCCTTAACACATCATTTTTT[G]ATGCCCTTCCAAGTGAACCTATCTCTTATCTTCCGGTAAGTTTTCAAGAATCTAGGG
>Marker15712
GAGTCAANNNNNNNNNNGATTTTGAAATAAAGACCGAGGATTCGATAAATTACTGTGTATGTCCATTTCTATATGGTGAATGCGATTGAGTTTTAGAGTTC[A]TGTGATTTTCTTTGCT
>Marker107182
AATTGNNNNNNNNNNACAAATTTATTGGTCTATCAAACAAAGGACCACCTGTACTAGTTACCACCAAGACAACATTATGGTCAAAGAAATCACAGGATTCG[A]ACCAAGGAAAATTT
>Marker10962
ACCAACTGGAACCACATGCTCTTTCCTTCCCTTTGGTATTNNNNNNNNNNAAGTGTGACCACGCACCTTCAATGAATGTGACTTTGTTTTGTTGTTTAATT[G]CCAAGAAAGACGGTAAACCAGGACCCAGGAGATTCGTATCCAAATGGAT
>Marker6984
ATCAATGGAAGA[C]TGGAAGTGGAGCATCTCCTGTGTGCAAGAAGCATCTTATTTCCTCAATCTCAGTTCTACAATTTGATTGTGTCGAAATAAAGGAGGAGNNNNNNNNNNTG
>Marker108903
CATATTTTTATTCTTGGGATGGTTTCGGTTTCTNNNNNNNNNNTGACAGATCATGTTTGGTGCTTTGAGCCATCATTCATGGACTTGGTTTCTTAGAAGGC[T]TATTTTAGATTTTTCCATATTGTACATATTGTTGAAAATCAT
>Marker3795
GCATTATCTGTTTGATATTCCTAAACATCCTATTTAGTCAAGGTAATGCATTGATATGGTTTGTTATTCTTTAGACTAGTATTATGNNNNNNNNNNCTCAA[C]TTGTGCGCTACTCCCAAGTGGATGAATCGATGATATAAGTGAGGAACATGCCTCATCTACTTATACTTGTTTTTCGACTAACTTTTTACCGTATG
>Marker120279
GTCCCAGTACCAGAGAAATCGTGGAGAAATTGTGCGTTGAGGAGGGGTTTCAGCACTATTGCGGTTTCGTGGTGAAGAGGCAATC[T]GTTTCCAAGGTTTTCNNNNNNNNNNTCTTTAATTCTGTTTGTAACTAAAATCCTTCAACTCTTGAAGAAATAGGTTAATATGGCTGGAAATGGAGAGCAT
>Marker2199
CCTTAGAAACAAGTCGCTCGTATCCCTAGGAAAGGAGCTACCCAAGTCGCATAGTTTCTCAA[G]AAAAAAGAGGGACCTCACCCCGACATGATTTTTGGTTGNNNNNNNNNNTCACTCCTACTTCAACCATCAGAGATCCCCATTATGACATGTGGTTGGAGGA
>Marker121347
CCAAATTTTCCCCCAGGCTCTATCCTCTTCTG[T]TGTCCTCTTTAATTAGAAGTTCATCTGCTTCTTTGATATTGAACATGCCTTTTTGAGAGAATCCCCACNNNNNNNNNNAATTTAGGAAACTGGTTCCAAG
>Marker119416
AATGAGCAAAAATAATTCTTAATTCAAATCCCCTTCACTGGAAACCACCAAGGCGCTTTGGGCAGCATGACAGCTNNNNNNNNNNATGGATGGCTCATATT[A]AGATAACAGAAGCTAAAGATCAATGGCTGAGATTAATGCTCAAGATTATAACATTTTACTCAAGGCATGGGGGGGGTCACTAGG
>Marker14324
GAGACTTATTGTCTTATTTGCTCAATC[T]CCTTATGCTGAAACTTCCACCATTCTGACATATCCACACTATAAAACCAACAGAAAGCTTGCAGATCACAGTCNNNNNNNNNNTGTGTAGAAAGCGATCC
>Marker114745
CCTCAAGTCCCAAATATTTGGGTACATAAAACCATGGATACGCATGCAAATTCATTTGTGGTTCTTTGAT[G]GCATTATTAATGGCTTTTAATGCATCAAAGNNNNNNNNNNCCAACTTGGATACATAGTGCCGAGGATACCCTTGTGAAGTCATGTGTAATTATTCAAGGC
>Marker358
AAGAACAAGTGATATCTGTTCAGCAATAGAAAAAGTGACGGATGTGAAGATCCTGGATGCTCAAAAGAAGGAAGCTTCTAGGANNNNNNNNNNTAGTGTTT[C]TCTTCGGGAAACCCTATGACTGGGTGGGAAGATTAGTCCTTAGTTGCACACACTATCATCCTAGAGGTTGAGCATCGAGCATTCCCCAGTGT
>Marker117995
TTGATATCTAGTGGAGACATCCG[A]CCTCATGTGGAAAGTAGTGAATGGATTAGGACCGTAGATCTCAGCCTCCGTGGATTTCCCTTTCACTGCATGCAGCTNNNNNNNNNNCCCCATTGATCTA
>Marker102633
GCAGAAAGCTTTGCTACCAGATTGGCTTANNNNNNNNNNGGTTATGTTTTCCCGAGGTGCCCAATGTCTCATTGTCAAGTATGGTCGATGGAGATGAATTA[G]CATGTCGTGTGGTTTAATGTACATTGTGAAGTTTTACA
>Marker3073
ACTCCTTTGGGGGACTTAAAACCCCAATACAAATGACTCTAGGGGAACTAATGCCCCAACTTACATGGGAGGGTTTACCTCA[G]ATGACTTTACATGACCCANNNNNNNNNNTATTGCAATCCTCGTCATCTCGACCATCGATTGGTGTTATCTCTCAGTTCTACTCGTCATAGGAAGTTCTAC
>Marker9149
TCAACGCATTTTCCAACACTTTGTTAAAGTATTCGACAGTGCCNNNNNNNNNNAGATAATTTGTAGCTGTGATGATATATCTCGAACTAGTTCATTTTCTC[T]AGTGGGTTAATAGGTCCCACAAAGTCAATAGCCCACTTATCAAATGCTTGCA
>Marker111777
TCATGTTTCTTTGCTTAAGAAATATGTACATGATCCTAATCATGTGATTGATTNNNNNNNNNNGATGTTATTCCAAGGGGGAGGGGATTGTAATACCCCTA[G]GTTTTGACTTGGAATGCATTTATCCATATTATGTAAATGATGTAAATGTGCTAGTGCGAAGC
>Marker17028
CAGTTGATAANNNNNNNNNNAAGTTCCTGATGTGGTTCCCCTTGTAGATCTAGAAATCTGTCTTTGTGAAGCTCTTCCTCTCCTTACAATCTGCTTGGGAT[A]CTGAAACAGGTGTCACTGG
>Marker106360
GAATTGGTGGGCTTAGTTGGGCTGCAATTCTCTTTTCTTTGACAGTGCCTCAAAAGGAAATCNNNNNNNNNNGCATCAACAAGGAATTCAAAGAAGTCACC[T]TTTCTTCATATACTGAGAGGTCTAAATGGGCAAGCTGATGGCTTGGCTAACAAAGGGGTTGGGCTCTCTTA
>Marker7970
TCAAATTTGATTCATTTGGGTCAATAGCCCTAATGGCTGAGAGTAAAGTCTTGCGCTGTGAAGGACAGTTTTTCAAGACTTCTAAAGTAGACATGGC[T]TGCNNNNNNNNNNTTGACATCAGCGGATGACATCATCAACAAGTGGTGGGTACCTGAGTCAAACATGGGTTGATCAGGAGCGGCATAAGTGATTTGTTGT
>Marker118447
TGTATATTTTTCTGGATTGCTTTTCTTTTGTTTAGAATACTCTG[A]GGAGAAACTCTGTTTCAGTCACTCTGGCTATCTTTCCTTGGAGAAGGTCCCACAGANNNNNNNNNNTATCGGGAGATCCTGGATCGTTGGAATAGTTAAA
>Marker1744
CAAACTTTAAGAATTTTCATCTTCTAG[C]GCTTAGGTTTTTGGATGTTTAGGGTTCTTTCCCTCATGCTTATGATATATATGCTCCTTCGACCTCTTTTTGTNNNNNNNNNNTGGATTTAGGGGTGGTT
>Marker12791
NNNNNNNAAGGTATTTCCAACTTAAGAAATTAAGGCAATATCCTCTTACTAGAAGGCATTAATGAGAGAATAAAAACTAAATAAGATATTATCTTAAGAAA[C]TGATTT
>Marker109474
NNNNNNNNNATGTCTTCCACTTCCAGTGTGAGGATTTTCCTGTTGATACTGAAGTTCTATGCGTCAACATCCCAATAATCGATCAAGTGGCGGAGTAATAG[A]GGTTTGGG
>Marker121694
TGTGGAGAATTGTGGAAGACTCTCGAATGGACAAAGGAGTGTTGAAGGCTTTTAATTCAACATTCCTCACCCNNNNNNNNNNCATTCTTTGAAAGTCACTA[T]AAAAGCCGGGTATGATGCTGAAATTGGATATCTCGAAAGCTTACGATAAACTAAACTAGCAATTCATGAAATAAATGCTAG
>Marker84036
ATCGGTGAACAGGGACAGAGATGTTGTCCTTGTATCCATTGTTTGCAGTTTTTTCCTTCTCNNNNNNNNNNGTGGGAGGGAGGGACGTAGAAACCAGAGCC[T]GGCATAAATGCCAACCACCGGACCATGTGGGTTATGAAAACGAGCATGAGCGAGGGGGGCAGGTGGAATG
>Marker108588
ACTCGACGTCATTTCATATTTAGAGAGTCTGAAAAGAACCAAATAAGACTCCAAAGGTCCTTTTNNNNNNNNNNAAGAGCTTAAAGAGGAATCCATCGACC[A]ACTTTGTTGTGGTTGATGACCAAGTACGACAAAGGAAAAAGTAAACTCGACACAGTTCCTTTTCCATAAATAG
>Marker122421
GGGTTAGCATT[A]TTTACATGCTAAGGGTTCTAGGGCTCTAGGGTTATGATGTTACAGTTGATTTGGTTAATGGTTAAGTGTCAAGGTTTAATGGATTAAAGNNNNNNNNNNT
>Marker107699
TTTTATAGTGATCAACCAACCTGCTTTAGGTCTGATCTGAGGATTTATTTGGAGGC[T]CGTGGCTGTTGAGGTTTGCTGATTGGTCGTTTCTATATCAGATCNNNNNNNNNNTGTCATTGACTATCTCTGATTGACTACTACAGACCTCTCTCTCCCT
>Marker18174
CAAAGTAAATAAATGAATTACAGCTTTAAGACAAAATACATTCCTTTTTATTATGAAAATCCTTTTAGACAAAGTCATGATTTTTTTTATAAA[G]CACAGCTNNNNNNNNNNATGTAATCTATAGCATTAAAACAAAACCATTTAAGGGTTTATCCCTTCAATTAAATCCACCACTGTTTCGACTTCAATATTTA
>Marker16667
CAGCCTTTGGCTGGGGGTTGGTTGGGTGGAGAGTCGTCCCCCCACCTTC[T]GGTTGCACTATTGGAGCTATCAAGGTAATGGTAGCTGCTAGGTCATCTATCNNNNNNNNNNTAAGGTGATGAGGCCGTTCAAGACGAGCTGCTTGAACCA
>Marker20836
TTATAGCCCAGACCGAAACTGATACAGGGTCTCCGG[A]GGACCTCCCTGTTAGGGTGCGACTGCACGACTTTCACGCTTCGACCCAACTATTTGGTGACTAGNNNNNNNNNNTCTTTATCTCTTGATTTGACCTTCGA
>Marker112618
GGAGAAAGCGCAATAGACCACCCAAAAGCATTCGCAAGTAGAAAGCTATCTACTA[G]CGGAGAAGAATTACACGACCACAAAAATGGAGGGGTTGGTGATGGNNNNNNNNNNCCAAGGAGCATTGAGGTAATACCCTAATTTTGACCCTTATGAAAT
>Marker5368
TAATAGAGAGCCTAATTNNNNNNNNNNTTGTCCAAGGATAGAAACTCGAAACTTGAGATAGATGGAACATGGTTCAGGACATGGATGTTGGATGATTTCAC[A]TAATATGTTTGTGAAGGAGTCAAATA
>Marker116181
CAAGTCCATGACATTATGGAAAAATCCAAT[C]GCTAAGTACAAGCAACGACGTGACCGTCATTGAGTTCCACACAAATTTTAGGTGGGTGATAAGGTTGGGTNNNNNNNNNNCCGTCAGAAATCAACCCTGA
>Marker2010
GTGAATATGATAAGCCACAAGTTAAGTG[T]CAACGTTGTATGTTATCCATGTCTTATCTTCCTGCAATCTAGGATCCTCGCCTACCCCCAATTGTAAAATATNNNNNNNNNNATTTCTTATTCAATCCTC
>Marker33108
ACCATTCCTTTCAATCGTAAGGGTCCCAACCCTGTAGGAAAATACAAACTTCAC[T]CGCATTTGTCCCCAAGATCAACACCGCCACACAGGAATTCAAAAGGNNNNNNNNNNAGTGGTGTGTACCTTCCTCCCAGGCGTCTGAGCTTAAATTTAAA
>Marker79068
ATTACCATGCAAGAGGTGTAGTCAG[A]CCACTAAATCCATGCAAACAGGGAAATCTCTAGGGCTAGACAGCTTCACTATGGGATTCTTCCACGCCTGCTGGGNNNNNNNNNNGGTAGGAAGATTCTA
>Marker113276
GTCCTTGTAACCATTTATCAAATTCTTCCAATATACAATATCTCCAATTTA[G]TAGAGACTTCTCATCTCTATCGAGACATCCAAAATAATGCTCCAAAGTTNNNNNNNNNNTATAAAAGCTCTTTCCTTACTTTGTCATCAAGAAATCTCGC
>Marker115606
ATCAATTGATAG[T]AAGTTGGATATGAAGAGGGAACGGTTGAAAAACTCATACTCTATATCACTTCAATGTTTATCCTTGGGTTTGGTCTTTGCTGAAGGCGNNNNNNNNNNTT
>Marker121790
GCAGTGCTCTCGTCCTCCAGGTCCTCGGTGCTTTTGTCTTCTGCGTTCTCGGCGCACTCGTCCTCCAGGTGCTCAACACTCTNNNNNNNNNNAGGATGCGG[A]AGGAGGATGCCAGGTTTTATCGTGGGTGACTCACCGATGAGGAGATCCGCAGGGAGTTTGAGAATCTAATTCCTCATCCAGAAAACACCAG
>Marker37412
ATAGTGAGAAATATGTATCATAATGCCTCAATTGAAGATGAAGAGGAGATNNNNNNNNNNGAGACATTTTGGGTTTGATGGAGGAACCTCATGTGGAGATT[C]GGACATGAGGAAGATGCAGAATTTTAGGTGCTTGTGAAGAGCCATGATGGAGAAAATGT
>Marker112671
CCAAATGCAAACATATTTATGCAGTAGAAGCTTTTTTGTGCTCATGA[T]TTAAATAAGGAAAATCATGATCTCATATTCCAAAACAAACCATACTTTATGAANNNNNNNNNNCTCCATACAAGCAACTAGCTGCCCCTTACTACCTGGG
>Marker121927
TCACGAACACCCGGCTCTGGGATATCCAGGGTCAGCCTNNNNNNNNNNAATCACCTCTGAAGTTTGTCCCGTTGTAAGGGTAATCCTCAATCATGAGGAGT[C]TGTCCCTCCAGCCAAGTGAAGAACCCAGTGCCATATCCTATGATGGG
>Marker112561
TGTGATGAAATACCTCATCTATGAAATTTTATAGCTTAGTTTTGGTTTTGTGGATTTCCTATCTCAAAGAGAGCTNNNNNNNNNNTTCATCAATCTGATCA[G]TTGTTACTTTCTACTCATGCAACCAGTGAAGAGACACATTCCACTACAAGTTTAATGTCAAATTGATTTTGTAGTTGCCTTAAA
>Marker29022
TTACATAGAAAAAAAGAGCCCCTCCTTTATGGCAATCTGGTATGGAACGCTA[G]CAGAGTATCTAGAGGGTAACAACTGGCTCCAACTGCGTGACATGCACTNNNNNNNNNNTTTATTTAATCCTTGCCCATTAATGGGAAAGGGCACTTTATC
>Marker29018
TTACATAGAAAAAAAGAG[A]CCCCTCCTTTATGGCAATCTGGTATGGAACGCTACAGAGTATCTAGAGGGTAACAACTGGCTCCAACTGCGTGACATGCACTNNNNNNNNNNTTTATTTA
>Marker26683
TTGCCCAGGAAGCCAAANNNNNNNNNNTTGCATAGCTAGTTGTGGGTATTTCCATTGTGTCAGGCTAGCACGTAATCCACATGCATTGATTTTTAATTGCC[T]GATAAAAGAACGATAAATCAATGGTA
>Marker6783
TTCAGTGGCGTATAATTGCTAAGTTTTTCACTCACNNNNNNNNNNAGGCAGAATTTGGCATGGGGGTGCTCATTTTCACGCTCAGAGCATCCTCTTTACCA[C]TGGAACCAACTCTTCCTATGTTTTGGGTGATTAAATTATCACTT
>Marker122730
TCCTTTGTTTTTGGGGCAATCTCTTGCAAGATGTCCCTTTTCATCATAAGCG[A]TAAAATCTGTAGTTTGAATAGTCCTTATGAGGTCTATGATTCTTTTGGNNNNNNNNNNCTTCTTCAACATTGTCTCTAATAGCTTCTAGATGTTCTTTGA
>Marker2213
TTTATTCTTGAAGAGTGGAATGGCATTANNNNNNNNNNGAAAAGAATTCTTGGAAGGGAAGGAAGATTGACAAAAGGAATTTGCTCTTAGGGTTATTGGTA[C]TGTGGGATCGGGGGCTAGGAAACCTATCGGTTTCCTA
>Marker2211
GGTAAATATATTTAAATACTATTTATTCTTGAAGAGTGGAATGGCATTANNNNNNNNNNGAAAAGAATTCTTGGAAGGGAAGGAAGATTGACAAAAGGAAT[G]TTGCTCTTAGGGTTATTGGTATGTGGGATCGGGGGCTAGGAAACCTATCGGTTTCCTA
>Marker121805
TTTAGCTTTCCTTAGGAGAAACTTTTTGTTTCAGTCACTCTGGATGACTTTCCTTGGAGNNNNNNNNNNCCTAGGTCGTTGGAATGGATAAATAAACCCCA[G]GGACGACCCCACAGCAACTGCTGGTCCATCAACAACTTATTGGACATCTTCTCTAGGTCACCTAGTGG
>Marker7844
TATTCGTGGCACAGTCTACATCTGAACGGGAACTATTCATAATCAATCGGTTGAATCCATTCTTCATCATCCCAGTTTAGACTAATAGCTT[C]CTGGGAGATNNNNNNNNNNGGTCTGAGGTATAACCCAACAGAGAAGAAGAAGTAGGGACCTCCCTCCAACACCCTATCCCTGTCTTCCACATTGATAAAA
>Marker110359
CAATATCTCTAAAATATGTATTCTCTCATATTCTTTCAACTAGAGTCAACTAATTGCACATTATANNNNNNNNNNCCAGCAATTACATAGTCCTAAAAGTG[A]TCAAAATGTTGGTCTTACCACAGTCCAAATATCAGTTCTTAACCCAATCAACAAGACATATCTATGGGGCACTT
>Marker122385
CTACTGCAGGGGGAAAACTAGGGCATCAACTATTTTGGGTTTCTGTTCACAGATTTGGAGAAGAGAGTACATTGGGCAACTCG[T]CCTTGAGAAGGCACATCNNNNNNNNNNTGCACTTGTCATTGAAGAGAATGAATTGGACAAGTGTGTGAATGAAGAGGTTCCAGCACCAGGGGGAGATGAG
>Marker118957
TAAGTGTCCCCTAGAACCTCAGAGTTACGNNNNNNNNNNCTCACTCACCTCACCCAACTTAGCAAGATAACCAGTTTTGTAAGTGAGCATATACTTTGGAA[C]TTCATGAAAAACCATGATACAATAGGCAATACAACGTC
>Marker3675
NNNNACCTTCAATACAAATTTGGATCTTGTTGTCCGCCGAGATGCACACCAGCAGCGGAAATCTTTCGAAAGTTGTCTCCCTCACAGGAAAGTGGGGAGAG[A]GTG
>Marker1805
TAAGGGTGGAGGAATTACTTGAAGTAGAAGTCAAGTAAACACTAGAGTCCAACAATGTTGCCAAAATGGAGAAAAGAGGCTNNNNNNNNNNAAGAACTTTT[A]GATCATTATTGGAATTTGCCGAGTGAGAGCTTTGAACCCTCCAAGTTGAGTGTTGTGCCTCAACAAGTTATGATTGGGTGATGTGCCCCA
>Marker493
CCGATCCGCACTCTAGTCCGAAAGATAGCCTTTTGCTGTGGTGGCTATTCCTCATCGCGTCAGTCGTCCAAAACCAATGTCTTGCTNNNNNNNNNNCTCTC[T]GACCATCGCATCAGTTTTCTTGCGCTTTCTCCCTAGTCGATGTCCCTTCCGTCTGTCGATTTTCTTCGACAGATTCCTTCCTGTATTCGCTACTT
>Marker13763
AAAATGTCCTATTTCTCTTCTCCNNNNNNNNNNTCTATTAGCTTCCCCTAGGGTTCATGAGGAAACATAGTGTACAAATGATGATGTGTGCCCTCTTAGTC[T]TCTCCTTCCTCTATTTATATGAGAGGTAAGGG
>Marker118856
TACCTTGGGTACCATCCTCAAAATGAGGGGAAGTGCCCAGGGGTTTTCCCTGGATAATTACATGGAAAAAAAATACANNNNNNNNNNGACTATGCAAATCC[T]ATTTTGGATCATTCCTCCCCATTTTGGGAGTCTTTTAGTTTCAAAAAGATTTAGTTTCGAAGAAGTTGAAGGATACTTGTCATTGG
>Marker38808
TAGTCCAAAAACTAGTCTAAANNNNNNNNNNATCAGACCTTCAACATTGGAAAGATGACACATCAGGATATAACGGGACGAATTTTCAGACCCAGAGCAGC[A]CAAAATTTCAAATTCACCATAGTTCCAAGT
>Marker121819
CATGGTTAAATAAA[C]TCTAATTTTAGTAGGATACAAAATTGTAAGTTCAAATTTGAATTTGATTATTAATGTTATTGATTGGTTGGATGTTCATGAATTGTNNNNNNNNNNTTAC
>Marker5627
AGCCATTTATTTTTAGCC[T]TTCACCCTTCACTAGCAAATTGATCGCAACTATGAAGTGAGTATGGTCTTGAAAGTCTAGTCTGAGTTATAAATAATAATTANNNNNNNNNNGTCACCAT
>Marker25913
TCAAGTTAGTTCAAAAAAACCGCCCCAACCAATGCATAGCAGGCGTGATTGCATCAGCAGAGA[C]AATGTGTGGCGGGAGTTCATATGATATGGTCGTTGTTNNNNNNNNNNCTACATCTACGTATAAGAGTTGCGTGCGCAGGCAATTAATTTCCCATGATTGA
>Marker25910
TCAAGTTAGTTCAA[G]AAAAACCGCCCCAACCAATGCATAGCAGGCGTGATTGCATCAGCAGAGAAATGTGTGGCGGGAGTTCATATGATATGGTCGTTGTTNNNNNNNNNNCTAC
>Marker25920
GCAGAGAAATGTGTGGCGGGAGTTCATATGATATGGTCGTTGTTNNNNNNNNNNCTACATCTACGTATAAGAGTTGCGTGCGCAGGCAATTAATTTCCCAT[C]GATTGACAAAGGTCTTTGCAAGAAAACATAGATGGATTGCGTGGATCGCTGTG
>Marker14137
GTTACGACNNNNNNNNNNCAAATCATCGTCATCATCACTGCTGCTGCTATCTCAATCAATCTCTGAACTACTCGTCATAGGAAGGTCTACAAAGCCAATCC[A]TTTTTCATATTGGATGT
>Marker17606
TGTTTCTTCCTTCTTTCACCACCACTTACTTGATCGTCTGGGATCCTACCTACCTCTTTGGTCCTT[G]GTCTTTCTTTAGCACTAGTACTCTTTACTACTCTNNNNNNNNNNCTTTGAATTTAAGGATTTTGTCCAATTCCTTTGACCATTTTCCTACCAAAATATTT
>Marker20451
AATAGATTTCTCAGAGGAGGAACTAGTTGACTATTCCCCC[T]GACCCCCTAGAAGGTCAACTGATATTCATACCTTTTGAACGGAACATGGCGGATAAGGAANNNNNNNNNNCCTAATTGTCCCTCCTATTCAGGCTTTCGT
>Marker114887
TCAACAATGTACTTACCCGTGGATTTTGATCGAGCTCAGTTTATTTAATGTTCATCGGTGTNNNNNNNNNNCGAGCATGAAAGGAAGCAAGTTTTCTCGGT[C]AATATTTTCATTCTTTAAGGAATTAGAAAAGAGATTAAAAGAAATTCCATACCAAGAGTTTGTTTACAGG
>Marker14926
AGTGGAAAGTAC[T]GAATAAAGTTATTGAAGCTATTATTACAAAGACTGTGAAGAGTCATCGTAGGGATTGGGTTGAATGACTCCCTGAAGCATTATGGGAANNNNNNNNNNTT
>Marker120880
GGAGTTTTTTTTTGTTTATATATTGNNNNNNNNNNCATTATACAGGGTGAGCGGTTGGAGATCATGCTCACATATGTGTATTTATTGAAGGGGCTTCCACG[A]GTTGGGTATGATTTCAGATACCCAACCGAGGAGG
>Marker117169
CACTATTAGCTTCCCGCAAAACATTTCTAGCATTGCCACTTCCCTCCCTTGTTTACTTTCAGACATTGACATCCTTTTTTTCGCAAATGCAA[G]CCCTACAANNNNNNNNNNCCATGAAGTACAATCCTCCTCCTTTATATCTACACAAACAAATTGTGGAACTGAGGTTGATGAAATCAAATGCTTCTTAGCC
>Marker7206
AGGAATAAANNNNNNNNNNGGGATAATTAGGGATTAATTTATGTTTATGCAATAGGGTTTTATGGGATAAGAAATTTAGGGCTCAATGGTGGGGATAGGGT[C]TTAATAGGTTAGGGGTTA
>Marker15976
GAACTCAAGCATAC[A]CTAGAAATATTTGGCATTGCCATGGGGAAAATATAATATATTTATAGGTTAACATATGACTAGAGGAAAAATATGGAGACTATTCANNNNNNNNNNATTT
>Marker118118
ATCTCCTATTGAGTCTTTGTAACCCCCACAATCCTTTTCTCTANNNNNNNNNNCACTCATATGCAACCACAACTCCACCAACACAATCATGCATATGCCCC[T]CAAACAAGTTGTCGAAGATCTGGGCACACCACCCACCATTCGGTCCAGACAG
>Marker24367
AGCCCAAGGAGAAACCCCAATGTGGGGAAAACCCAG[A]AGAAAGATGTATTTTATAAATGAAGAGCAATACTGAAATTTCATACAACTCAAAATTTTTATTTNNNNNNNNNNAACTATGCCAAAACGTTGTATGGACA
>Marker109653
ATCATTGGTGGTAGGTGTTAG[C]TATGAGTGTGATGGACATTGTTGATCTTGAGGCTTGTTCCTTGGTAGGAAAGTTCTTTGGTTGTAAAATCAAACCGTTGNNNNNNNNNNAGGGAGGAATT
>Marker108995
AAAGAGCTATAANNNNNNNNNNGACAAACCGGATCCAGATTGCCGATTTAACAGAATGACCAAAGTGGCTCCAAAAAACTGGAAAGGTATAATTCACAAAT[G]CCTTGTGGAGTCCAATCAAAT
>Marker9339
TGAACCCCATCCCTATTTTCCAAGGAATTAAAGGAGC[T]CATCATAGTCATCTTGGAGACAAAACATCCCCTTTAAAGGGCTCATGTGATGGTTTGAGACCTNNNNNNNNNNGTTTAAACATAAAATAATAATGATATA
>Marker113214
CTTGGTCGACGAGTTTGTTGATACTCCTACTGGAAAGAACTCACAAAGCATAGTTGTGAGCCANNNNNNNNNNATTGCTATGACCCATCTTTGACCGAAAG[A]GAAACAAGGATTTCTCGCAAGAAGGACTTTTCCTTATGGAGAATTTCCGTTGTTTTGCACCAGGAGCAAATC
>Marker108931
ATTAATTGAATATCAATNNNNNNNNNNGACAACTTATGACAAGAATCGGGTCCTATGAAAACTTATGACAACTTATGATAGCCTATGACATGTTGCAGGTC[G]CTAAATTTAGCCAAGCAGGGCACTAG
>Marker484
GGATTGAACTGATGAGTGAGGGAGCAACAACAACTTGCCCGAGAAACTAATCCTTCAGGACNNNNNNNNNNAAAGCAAAGTTGACCTCTGTCATTGAGCTG[T]ACAAGAAGGTAGATTGACAACACTGTCAACAACTGGCAACAGATTTGACAAGTTATATGAATGGACATGT
>Marker4921
TGAGCTCCTCATGAGAAACCATTAATAGATTATATTTACAACATGAGAGCATAAAGGAGGGATATTACAC[T]AGGGTTTTAAGATTGTCTTATGAGTACATTNNNNNNNNNNACGTTATATGTTTTAAATATTGAAGCTAACTGGCAGTAATGCTCAACCAACCGGTAAGCC
>Marker113929
CCTTTCTGGATTTTGAAGCCAAGAAAATCTATTTCTATTTTACCTATCTCCATCTTTGGT[C]TGGGACAGGACTAATCCATGCTTATAGACCAAATCATAAANNNNNNNNNNTGGTAAAACTGGAGATTTCCCTGTAAAAATATCTAATTCTCTTACCAATA
>Marker12893
TAAAGCGCTAACCCTTTTATTTGCTTGTTTAAGATCTTGGGACATNNNNNNNNNNATGGTTTGTATGCGTTGATTCCCATTTATTTAAAGGGAAGATGACT[C]CCTGATGAGTGGGATTTCAGTACTTGCAGTGGGTATTTCGATGTCCATGTCCCG
>Marker5970
ATGGAGATATTCATCCTAAAGTAGACCTTGACCTCNNNNNNNNNNTGGAAGAGGATATTTCCTTTTGAGTTTCCATATGGATTAGTTGGGAATTTTCTGCC[T]CCATTACCACCAATAATTGTGGTGCTAGGTGGGCTAGATTTTGG
>Marker60435
ACTATTCCTGTGAAGTTACCATCTGACATCCTGAATTTTGACGGAAAACCTGGTGAGGGTCCTAAGAACCATGTAATGAC[A]TTATCATTTATGGTGTTCCTNNNNNNNNNNAGAAGATGTCTTATTAAAAATCCTATTCCAGACCAACTACTTTTTGATTGGTTCATGAAGTCACTACTAC
>Marker114027
CCCACCACCTTTT[C]GTGAAGTCTCCACAGTTATGCACATTTATAGACTTGATCATCTTGCTAGCCATGGGTGAGGTGGAAAAACAAGGCTTGAAAGGTATTNNNNNNNNNNGAC
>Marker106643
TCATATGTAGAGGTGGCTAAATTCTTACCAAAAAAGGCTCTCGAAGGTGGAAATCCCNNNNNNNNNNTAAATACATTGCAAAATTTAACACAAGAGAGTAC[T]TTCTCTTAAAACAAAGTAGTCCCAAGCAACCAGCTATGCAACTGCAATGTTCCACCCAACCATAGG
>Marker4193
CCATGTTGAAAGTTCTCAAGAAGATGAGGTTCCCCCTTTCTATATCAGTA[C]TAAATATTGTTAGTTTTTACTTGTTTAGCATATAAAAATGAACAATCTATNNNNNNNNNNCTTCCGTTGGGGTGAATTTTACCCAACATGGCTGGCTTCT
>Marker29727
ATAAAAACCATCCCTCGAAATTTTGTTTGCTGTTACCTTCCATGAA[C]TGGTGCCCTCCACAGTCTCCTTTATGAAATTCCTTCATTGTCTACTGAGCTTCANNNNNNNNNNTCACAATTAGCATCTGTCATCATTCTTGCCAGCCCT
>Marker18071
AAGACTACCCTTATAGAAGAATAACAACTACTTTCAATGGTAAACCAGNNNNNNNNNNAAACGTTTTGTCTTCTTTATGGAGACACATATAATAGTAAAAC[A]AAATGACGCATTGGGTGTTAAGAGAGATCTTATTTCTTCAAAACTAAGAAGAAGCAT
>Marker22075
CNNNNNNNNNNATATTGTGTGTAAGCAGGGATTGCTGGTTGATCCAGCGAAAATTGCGCTTATTTTGGGGTAGCAACTGCCGACCACCGTTAAGCAGTTGC[T]GAGTGACCTT
>Marker108802
CAATTAAGATTCCACTTCTTCCATTTGTTGATGGCTTGACTATGCTTCCTCCTCTTGTCCTATCTCCCNNNNNNNNNNTCGACGGAGTATGCTATGCAATC[A]TGGAAGTAGGAATGAATTCTAGAATGCAATGGGCATAATGTCCATTCTTATCAACAAATACCCACACAAAATCCCAG
>Marker4132
TCCGAGAGCTTTTGTCCTCAAGAGANNNNNNNNNNAGCGAAAAACAAGCTTGCTGGAATGGCAGCGGCTTATCTCTGAGAAGAGATGTGACGGCTGCGCTC[T]ATTTCACAAGAACATGGTTCTATTGAGGCTCTCA
>Marker114849
TAGACCCTTGAAAATTTCTCACTTTCCCTCCTCCTCTTCTATTTTTAGTTCTACCCATTG[A]CTCGTTCTATGGTGAGTTGTTTCCCTAATACTTTCTCTTTNNNNNNNNNNTCCTTCTGACATGAGAGGATCAAAATTTTCCACTTCTTGAGGTAAGGAAA
>Marker30627
TAGAATCTTGGC[A]TTCAACTTCTCAGCCCATTTATAATTCAATGATGACTGTCTATAGGTCTTCAACCTCAAATATACCAGATCTCCAACTTGGAAAGCTCNNNNNNNNNNAC
>Marker122637
AGTCGTGACCCTTGGCAATTGAACCCATTGCTAATTAGACCAAATCCAACGTTGTCTTCNNNNNNNNNNAGTTTAGAGTCTAGACACATGTGAAGTCTACG[A]GTGCTTCTATTGCTTTTTAAAAGCTCAGAATTATTTTTTGTCTGAAGCAACTAGTCTGCTGTTTTTAT
>Marker121780
TAAACTGTAAAATGAGGACCCTTCCTAGCGCACTCTTGTAAAATA[T]TATAAACACTTGTTAATAAAAGAGCTTTTTAATTTCACAAAAACAGGCTGTTTGANNNNNNNNNNCGTCCAACCCTCAGAGATTGGCATCCAAGGCAATG
>Marker27442
CCATAATAAATAAGAAAATCTTGGGATTGTGAGAATCCAGCCTNNNNNNNNNNGCATTATGCTTGGGTTCAAATTGATTCTTCTCCTTTCCCTTTTGATTT[C]CCTTTTGCATTCACACTTTTTGACTCTCTATCCATAAGAGATTTATTTTTGG
>Marker105864
GACCGAGTACCGATATTCTCTCATTGGTTTATGCCGGTTCTATCTAGAATCACAAGTCACAATCATAGAAGAAGTTNNNNNNNNNNGATCAGTTCTTCGTC[T]GAGTCGAAAGAGTTTATCCTCCATGGAAGTGTTGATTGGTTCAAAAATCCAATCCTAGCCCCTAATTCCTTTGAAGAGGGAAACA
>Marker8350
ACTTCAAATATGGGAGTAATATATTCGG[A]AGGGAGAATAGCTTCTTTGCCATAGACCAGGTTGAAAGGGGAAGCTCCTAAGGCATTTTTGGGCATTACTCTNNNNNNNNNNTCAAAAACTAGAGAAATT
>Marker119397
AAAGGTTGTGCAATATTAATAGTGGTCTTGTAGCGATCTGAGTAGTCACGGGCTGAAAGGAAGATCGCACCGCTAGCAAAAANNNNNNNNNNGAACCTCAG[A]AGTCTCTGGTCTCGAACTGCTCTGCATCAATCTTCAATCCAATAACTCATCATCCATGCTTTCAGCTTTTATTTTTGCACCTGTATCTGCA
>Marker9382
TGAATGGGGACCC[T]TATGGTTATCAGAGGGAATACTAGGATATGCATTGTAAACAGAGGGAAAATAATGTCTATATGCCAGTTTCAAAATGATACATGTGGNNNNNNNNNNAGC
>Marker24867
GTCACATATTTGAATGAACCTAGTGAGCCTGCTGCATACTTCAACTCACATGTGGAACNNNNNNNNNNGGAGCTGGTGCAGGTTGTGTCCTCATCGATCCA[G]AAGGGAACCAAGACTATGATCACCTATAGGCTTGAGTTCGAATGTACCAACAACATTGTTGAGTATG
>Marker7403
ACATTTTGGGAGGCATTTTGATTAAATGCATGGACCATTTGTTGTGTTTTC[A]TGAAACTTATGGTTTGAACTTACAATAAATGAGTTCCAGGGCAAGCCAANNNNNNNNNNTTGTATATGTATAGACATGGGACCTATAGTAGTTAGATGGA
>Marker7328
ACTCACTAATTACAAGATAGGGAAGAACAAAAAAT[A]TTGGGTACGAAATCATTTTAGTATTTTTCTTCTTTGAGAGGCTTCCAGGGATGAGCCCAAGGGTCNNNNNNNNNNGTTATATTTAATTTTTTAATTTTTG
>Marker3896
TGTAACTTGGTAGAAAGCGTGCATGTTTACAAAACTTTCATGNNNNNNNNNNTCTTATTTTCGTACTTTTTTCAGTTTCAGTGGAGATACTTTTAGCACTC[T]CCTTTGCTCCCTTGTTATCATTGTACTGTTTGTAGTCCCATTGGTTGTATT
>Marker120825
TTAGATCACATAATGCACTTTTCCTAAGNNNNNNNNNNATGGCTCTAAATGGCTATGTTATCACACAAACTCTAGCTGTTGAAGTAAGGTGTCCCAACAGA[G]GATGGTAGAGGGTGGACAGCTGGGAAGGTGTAACTAG
>Marker114303
TCCAGCATGAAAAAGGGCTAGCTCTGTAGAACTTCCTATGACAAGTAGAATTGAGAGATAACACCAGTGATCAAGATGACGAGTGCAACAAT[C]AGTTACGANNNNNNNNNNCTTGGGTCATGTAAAGTCCTTGAGGTCCATCATCTCATGTATGACGGGGCATTAGACCCTAGAGTTGTGTCTTTCATGGGTT
>Marker106287
TTTTGTATAGCAGCTCCTACTTCTTTTCTTTTTTTTTTCTAGGTTTTGCTTAGCGT[C]TGGAAGACTGGTTTTGATTAGTATTTCCTTTTTTTATTGTCACANNNNNNNNNNGGGGGTCTTATTTGCTGGTCATCAAGGTTCCTTTGGTTTCTCTGAG
>Marker21711
ACTTGGTAGAACAAAAGAAATTGTCATGCTGGTGTTTCAAAATGGTTGGATAGATTTTTAGTTACTAAGAATC[A]TCCTTTAGAAGGTTGACAAAGCTAGAANNNNNNNNNNGGTATAAAAATAGGGATAGGCTGCTCAAAGAGGCTAAAGTGGATATTGTAGAGTCATTCAAGA
>Marker122062
GAGCGGTGAATGCNNNNNNNNNNATCAAAGGTGTGTGTTTCTTCCCTCTGGGGGATGGAGTCAGTTTTAGGGAAGTCTTGTCGATCTCTGGATTTTGACAG[A]AGAATTTACTATTGCTAACATC
>Marker21098
TTACGGTGTCCTCACATAAGTTATCCTTACAGTAGGATGGGCAATATAATTTTTCAAAANNNNNNNNNNTGCTTTAAAATTGATCTCATAAAGAAAAATGC[G]TATATATTCAAAATAAAAAGGTGGAATTGTTATATGCATTGAAAATAAAAAGGTTATTTGTCACACCC
>Marker996
ATATGTAAAAATCTACAATAGTGTAATAGTTTATAATTTTTTGTATCTAGAAGTAAGAATATGGACATAAT[G]TATATGGGTTGGACATCACTCGAGAAACTNNNNNNNNNNAATGAACCATCAAGTTGGAACCATGGTTTATGTCTCTAGAATCATATTAATGCTCTTCCTA
>Marker6733
ATGTTTCCTCCGCCCCCCTTGTCA[C]TGTGACTAGACCTGAAGAAACTCAGTTTGGCGAAAATTCCATGTGTCATTGGTGCAATTTTTATGATGAGATCCATNNNNNNNNNNGTCCTTGAGTGGAG
>Marker18604
TCCATGATGTGCCCATTTATGCCAAGATTGTTAAAG[T]ATTTATGTGTCAAGAAACCAGGAAGAAGACCCAGGGATCCTCCCACTTTCCACGTACTAGGAAANNNNNNNNNNGTGATATCAGTTGACTCATGGGAATA
>Marker9912
TCCAAGCTATCCTGCATACTCACTCCATCGAGCCATCCGTGGCTC[T]GGTAGGTGGACAGGGGGGCATGGTCAGCTACGGACGCAACAATGGCACCCTCTCCNNNNNNNNNNACCACCTTACCGCTTTTCTTCCCCGAACCTTGACG
>Marker116585
GTCCCCATACTATTGAAAAGTGGTGGCTAAGNNNNNNNNNNAAAAGTATACCAATTAGTGAAGAGATTTAATTGGAGGATCAAGGGATAATGCAATAGGTG[T]TTACAATGTAATTTTCCACCTTGTGAGCATAAGCACTCTT
>Marker408
TCAAATTTTCATTTCCCAGTCTTATCGTGTGCTTGGTCATAGACGAGGACTATCAAGGTCTCCTTCTTGAAAATTGCAGGGATGAACANNNNNNNNNNGAT[C]GTGTGATAAGCACATAATGATCGAAATAACATGTGGTGCCAGTTGGACTTATGGTGATCGACGGTACACTGAAGAATGGTCTTCAGTATTTTATTGA
>Marker108241
GTTTTAAACTATCATCTGATCTTATTTTGGTTTTGAGATCTAAGGGTTTCTTTACTCTCAATTATATTGCATCTTATCACACGAATGGTTT[C]GCGCACCTCNNNNNNNNNNTGGAAGTTGTGTATTCCACTAAAGCTTAAATGTTTTCGGTGGCTAGTCCTGGACAACCGCATACTCACAAGGGATAATTTG
>Marker10374
AGAAACACAATGTTGAACCGCTTTCATGAGATGTCGAGTCCCTCATGGCTCTGCTCGATAGAATCAATGAGATGGATAGCTTCACAGGTGAGGATGGC[A]TTNNNNNNNNNNAAGATTTTCTCCATGGCATTATTTTAAGAGTATTCGACCGACATAAATCACAGGATGCATGTGACCTCAAACCCTAAAGTAAGGCATA
>Marker37551
TCGGGGTATAAGGCAGGGTTGCCCTCTGTCCCCTTTCTTATATATTTTGANNNNNNNNNNGTGCTGTCTATGGATGGAACGTGAATCAAGCAACCATTCAG[T]CGAATTGCTCATTTCTTAGGCTATACTGGTTTTGCTGATTGGGATACTTTTAAGTATCT
>Marker121693
AAATATCTTTCTTTTCTGGATTCCAGTTATCTAATCCTAATGGAAACTCAAACTCTTCGAGTACATTATCGGACATTACTTCGTCAACTCATCAC[T]GGATTNNNNNNNNNNGTGATGAGTTGATGGTGGACGTACGTATGGCTCAACGCACTACCATCTTGCGCTGCGAGCCGACTCTTGTGCCGCGACGGTTCTC
>Marker112758
ATTCCTTCAAACATACATAAGTTTGAAGGTAATCCTAAATAATATCCGAC[A]AAACCATGTGATGACATTCCATCTTTGGTGTTCTTCGAACTGCTTGATGGNNNNNNNNNNGAATGGAGAAGGAGATGTAGTTTCATAAAGGCACAAATTC
>Marker105338
GACTTCTTCCTTGCCGTGTTTGCATAGGAGAGTGGGCTAGAGACTCCTGATGGGGATTCGNNNNNNNNNNGTTCTGTTTTGCAGAGATAGGTTTCTGGACC[T]GTAGTCCATTGATCTACCTTCAATTTCTCCGCATCCTCATCCCCTTTCTTTTTGCAGTACCTGGCAAAA
>Marker2590
CTTGGGAAACCGAAGGTTGCAATAAGAGATTAATCGATGAACAAGGAGGTGCTAGCGATATGA[G]ATCTTCAAACAAACTTGTACAGCTGCAATCTGGAAGGNNNNNNNNNNTCAAAGGCGTGCCACACGTAAATTATAAGTGCAGTCCAATCGCGCCTGAATTA
>Marker3151
TTCCTTCACTCAGAAAGTGGCGNNNNNNNNNNGAGTATCTTGAATTAATGCTCAAAATTTAACAATGTGGGGGGGGGGGGAAATGGTTTATCCCCTTAGGA[C]TGCTCTTCTCTAGAAATGGAATTTGTACATG
>Marker117908
TTGGGCGAATTGCTAAAGTTTGCTCAAATACCTATCATGCGTTTAGTCAGAGATTTGCTGAACAAGTTGGTTGACTTCTGGGATA[C]TGGAGGAGGTGGCTTNNNNNNNNNNTGCGCGTGCTTGGTGCACAAGTGCCCCATCATTTGTCTGGGGGACAAATGATGATGGTTCATAGTGTCTTGAGAG
>Marker121674
AGAAAAAGAAGTTCTAGCAATTCTACACATCAC[T]CAACAACATTTAGAAATAAAAACATAAGCCTCACATTAATAGGATAAAAACCCTTGCACTCCACATANNNNNNNNNNGTGTTCATGCCACATGTGTACCA
>Marker17544
ATCTTTCTTGTCTTCAACATTCTAGATACAG[A]GTGAACTCCTTGATATAGGTGTTCACAATTTTATACTAAATAAAGGGGAGGTTGATCCTTCTTGTAGCCNNNNNNNNNNGGCTGCAAGAAGGGTCGGTCG
>Marker4785
NNNNNNNCCTCCAAATTGTTGCACGGGGGCATGTCAAACACCATGAAACACCTCTGTCTTGAGTTATCTCTCCATGGCTGGTAAATGCACCAATCCATGCA[G]AACCCG
>Marker112063
CCTTGATTATTCAGTCTTTGTTTTGACCTTCCATGCCACAAGGAAGGCAGTTCGAAACTGGAAGAGTCCTCTT[C]AGAATTCATGGAATCTCTTACACAAGANNNNNNNNNNAGAAAATATTCCTCTTCTTGAGAGTGAAAGAAGGAAGGATGGAGGACAAAATTCTAAAGATAA
>Marker104429
GGAGATGCGAGGATACAGTGCAGTGCAGCATCAACGGAGTAAGAGATCTAGTGCTGCGGAGATCCNNNNNNNNNNGCTGCATGAAGTTGTTAGAGAAGGAA[G]AGGTAGGATGAAAGTGACCAGTCGACATGCGCTCGATAGAGGGGCTGAAAGCGACGTGACCATGCACAGAAGGA
>Marker117297
CAAATGACAACCATTTGTGGTATAAGAGAATAGTCTTTCTTGAATGTCTATCAACAAATATGAATTATTCCCAACCATATAGGCTATTCTATAAGGTT[C]CGNNNNNNNNNNTTTAGCCTAAACAACTAACCTGAGGGATGTCGATTCTAATTCTACATGCATTATGGCTTCTTGTCCATACAACAGTTAGAGAGATTTT
>Marker108171
TCTCCCAAAAAGGTTATATTTACACCTAAGTATGTTGAAATATGTGAGATTTTCACAAGANNNNNNNNNNCCTGCCAAAGCTGCATCCTAGGAAAACACTC[T]TGAGCATAAGTTTGAAAGATCCAAAACTGAGAAAACCTCAACACCCCTTGAGCTTATCCACAATGACAT
>Marker26836
NNNNNNNNGTTAACAGGGCATTGGTTCCTTGTCAGGTTCAGTGACAAGCCAAGGTCCCATTCCCACTGGGTCTGCACCACCCGTAAGGAATGAATTTACGA[G]AGGGACG
>Marker26832
CAACTTTACCAGCTCAAAAACAAAGTCTTTGCACACCAATAAGTAAATTGTGAGGCTAAAGGCTATAA[C]TATATATCGGTCTTTTCTTTGTTCCAAGACACNNNNNNNNNNGTTAACAGGGCATTGGTTCCTTGTCAGGTTCAGTGACAAGCCAAGGTCCCATTCCCAC
>Marker4358
TGACTAATTGACTCAAGATAAGTGGACAAGGNNNNNNNNNNTTATTCTTTAGTTGGCTAATGGCTGAAAGGTACTAGCCCTGGATGCCTTCTGGGCACCAA[G]TGATGATACGCCCTTAGCTTTCTTGCAAGTGATCGTCCAT
>Marker4354
CAACACTCCTTTGGGTG[A]AAGTGAGTGGAAAAAGTCAACAAGGTTGGTCAAGTGAAGGATTGGTCAAAGATGACTAATTGACTCAAGATAAGTGGACAAGGNNNNNNNNNNTTATTCT
>Marker24957
TCTAGATTGGGATGCAACAATTGATGAAGAATACAAATCCTTAATTATAAATAACACTTGGGATCTTATTCCTCTTCCCAATGGCAGAAAACTTG[T]TCAGANNNNNNNNNNTCTTGCATGGGAATTTGCAAGAATAGATCTACATGGAAAAACCTCCTGGTTTCATTCAATCCGACTCAAGTCTTGTTTGTCACCT
>Marker115539
TCCCCACTCTCTAGCGAAGAAGAGCATTGGTTTAAGGAGTTCCAGCC[G]AGCTCATAACAGTAATGTTTAACTACCTTAAGCACCTATAGCAGCAACAGAAGNNNNNNNNNNCGAATATGAAGTCATTTATGTTGCGGTTTATCCTTAA
>Marker108091
AATGAAAATGTCGATGAGTGGTATTTCACTAACCAAATCGACCTACACCATCTACAATAGTATGTTCCATATCCACTCACTAANNNNNNNNNNGTTTTAGC[T]ATCCACCTAAAAGTGACGGATGGATGCCAAAGGTCCATACATTTGGAAATGGGAACAACACATATAGTTCACCTAGACCTAAACACAAGTGG
>Marker14215
TATATTTTGTTGAAGTCCTTCTTCTTCTAATGAGAGAACTTCTTTTGGAAGAAGGGTTTCTNNNNNNNNNNTCTCTTACCTGAGAGATCTTGGAGAAGAAT[G]TCTGCCATTGTCTCATCCTTCTCCATATTTAAGTTTCGAAGCTTATTCTTCAATGCCCTCTTTTGAATCG
>Marker7426
ACTTGGCGAACC[A]AAACTCAATGGTGTAAAAATCATGAGATGACAACAAAAATGGAGAAATACGAAAAATATCCCAAACTTGACTCAATCACGACATGACGNNNNNNNNNNAA
>Marker117943
TGGTTTCTCCAAATACCATCAGATC[T]AGAATTGATCCCATGGATAGGCATAAGATGATGTTTGCTATAGAATGGGGGTCATTCCAGTATACAGTAATGCCCNNNNNNNNNNACATTGTCTGTAAGC
>Marker109632
TTGTGTTTCA[G]AAAATCGAATATAATTGACTCCAAATTGATCATGCAAGGTGCTTGTTAGAAAAATAAAATAAAAGAAAGCTTGAAAATAACTTAAACAAANNNNNNNNNN
>Marker8344
AATTCTTAA[G]CGTTTCCAGCTCATTTATAAGATTTTCCAATTCTTCCCGTGCCTCAGCGAGTTGGTTAACGACCTCGAGGTTTTCATTATGTTCTGGAGGANNNNNNNNN
>Marker27573
NNNNNNNNNNCTGATACAGATTGAACCTGTTCTTTATTCTGTCCAAGGTTACAAGGTCATAATCTTTCAGGAACGCAAGAATATCCTCGGATAACATATAG[A]TTATCCTCC
>Marker107092
AGGTAGCCNNNNNNNNNNATAGTCTGTTTGCACTTTCCAATTCGACCCATTACCTTCCTTAAGCAAGACACATGAAAGACTGGATTAATCTTGGAGTGGGC[A]TAAAAGAGCCATCTTGT
>Marker116727
CCTTTAGGGAAGAGGGAAATAACAAACTTTATA[C]TCGAAAATCATGTTTTGGGACTAGGTCACACCTTTTGAGGGAATAATTGTGACCTAGGTCACTCCTTNNNNNNNNNNGACAACATAGGAATTTCATACTT
>Marker119311
AATAAGTGGGAATAGTTTTTNNNNNNNNNNTCTATCCGAGTCAACCCTGATACTGCAGTGGTTTTCCACTCTCCTCACATTGAGACTCCTTCTTCTAGACC[G]TGAAAAGGTGAAGCTTGTTTCTGTCCTAT
>Marker111910
TCTTTGCATTCTGTCG[A]GTTGGGTCCTCATAGACCCCAGAAGTGTAGTACACCAATCAAATACTATAGGTTGCATCAATTGTGATGCATAGAACATCACTGNNNNNNNNNNTAGATG
>Marker884
ACTTCTCTACTTGACTAGTCAATTACATA[C]ATATAATAATCTTTTAGGGGCTTTTCTGAGCTGACACATGTCCTAGGGTTTACATTGGTTGTTTCAATGACNNNNNNNNNNTCGATCTTACTTTCTCAAT
>Marker23078
TCAATTTAAATCCATATGAAGCTCAAAACATAGACAAAATTCTCATAAATATC[A]TGATATCAAACAAGTACAATATCATCCCAAAATCACCATGAAAATACNNNNNNNNNNAGAATGAGAATAAGAAGATAGAGTGGAAATGAAATGGAAATCA
>Marker118014
ATCAGTGATGGAGAGGAG[C]ATCTTGTTCAGATAGCTTGTAACTGGTCACCAACCACTGCTTATCCGAGTCATGCCTCACTTGCACATACATATGGTGAGGTNNNNNNNNNNCAAGCGAC
>Marker112902
AATTGTAGCATCTAACCTTCGACTTGTCAAAGTCCTTGTTTTATAC[A]CTTATTATTCGAATGGGAAAATTTATTTTGCGAGAAGTTCTTCTTTCCTTTCTTNNNNNNNNNNTCTCTTACCTGAGAAATCTTGGTGAAGAAGGAATCC
>Marker112199
TTAAGCAATTGTCTTCTCTC[A]GCATAAGAATATGCATGTTCATGCACATCCATGTACTCAATATTGAGTAGGGGCACATAGAAAGCAAGGACGACATAGTGNNNNNNNNNNTCAACAAAAA
>Marker111157
GTATGATTGACAATATAGAATAATGCACG[T]AATGACTCTGCTTGGCTCAATGAAATACTATGAAATGGTGGGATCTTGAAATGTTGATGTCCTCTAAAATTNNNNNNNNNNGAATTAGGTACATTACATG
>Marker110216
GTGTCTGAATCTG[A]CGACATGCCAGCTACATTCTCACCAATCAGTGAAGCTTTTAACCGCATCCCAATCTCCAGAGCTTCACTCGGCGTTGTGATATTCTGNNNNNNNNNNACT
>Marker110219
CCAGCTACATTCTCACCAATCAGTGAAGCTTTTAACCGCATCCCAATCTCCAGAGCTTCACTCGGCGTTGTGATATTCTGNNNNNNNNNNACTTCTTCCAA[G]CATCTTCTCTATGGTTCCTGCAAGAACTTGCACAAACTTCATAAACCATTCCAATGTGCGACCTCGAAGATTTGTCACCACTTGTCCTT
>Marker13639
TCCTGTCCAGGCTCAACCTGTACAGTGTGACCCTCTACATGTTCTGTAGTTGAAACATGGAGAAGTACAATTAATGTTCACCANNNNNNNNNNGTTTTCCC[T]AGACAAGCTTTTTCGGTATTCAACAACAACTCCAAAGCCTTGCTGGAAGCCAAGCTTCAAGTCTTCCTCAGTGGGCAATTTTTTGAATCGGT
>Marker26081
TGCCCTATTTCATCAAGCATTGAATTGTCAATTGTTTATAGGAAGCTAACCCC[T]GGTTTTTCTCATTTCCATAGGGATAAGACCTAGGTCTAGTTCCCTCTNNNNNNNNNNCCATAAAAAAGTATAAAAAGTATAAAAAATGCATTTTATAACT
>Marker120118
TTTTGTTAGAGTGGTATCTTAAATTATTCCTNNNNNNNNNNAGGTTCACGCCTTGTCAGTCAAACAGTCTGCTGCAGAAGCAACTTCTGTTGCATCCTCCC[T]CTTCAACAACAGAATCTGTACAATAGGTATAGACAAACCA
>Marker108084
TCCAGGAAGCTCCTCTAACATAGGAGTTAAGAACA[G]AGATTGTGTGAGGTTAGGTTGCAGAGAGATCCCTCCAATTCCTAATCGAGCATCAACCAGGTATTNNNNNNNNNNGAGTGTTTTCCATATCCATCTTGTA
>Marker114651
CCTTGTTTTATAATGGCGGAAGGTAGCAATTGCG[A]GAAGGACCAGTGTCACCGATGCAAACACTTGCAGCAGAGTCGAGAAGTTGGAAAAGGAGATAGCAGNNNNNNNNNNAGCTTCTGGATAGTCCCTTCCAGC
>Marker12647
CGTGGGGAATCA[G]GAAAGAATTGTAGCCACTCTTTAAATTTTCACATTTAATTAACAACTCATCATACTAATAAAAAAGCCCTCACATAGCACGAAAATACNNNNNNNNNNAA
>Marker22778
CTGTTAATGCCTTCTCTCCAGAGGAAAATTGTGTCTATCCAG[A]GAGTCAACTCCACTTTGACCAAATCCTTTGAACTTCATTCACTCCATTCATCACCCAANNNNNNNNNNATGCTCAGTTTCAGTTTTGGTCATGTTTGACT
>Marker114267
CCATAAAAGTGCTTTT[G]TTATCAAAGAATTCAGCTCAAACACCTTTTTCTTCAAGAATCAAAATTGAAAGGAGGTTATTCTTCAATCCTGGAACATATAGANNNNNNNNNNCTTTTC
>Marker119139
GCTATCAAGGGAGATCCTATCCACCAGTCTCTCCATAGTTCTCATCATCTGCTCAAATTTAGCATCCATGGATTGGGATGTGGAAGGCTATACTA[G]CTTCANNNNNNNNNNTTCTCATGAATCTGGATGAGAACTCTTGGACAGTATCCACATTGGTTTTCTTTGTATGCTCATATTGAGTGAGAATCTGGAGAGG
>Marker18868
CAGCAACTTGTCTTTAATATGACCGGAGTGTTGGGNNNNNNNNNNGCGTGTGCCCAAAGGTTGATGGTTTTCACACTCCAAAAAATAGATCCCCAAGAAGA[G]CTTGTCCAAGTTTAAAGGAAGGCGTAGTAGCATGGGTTTATGGC
>Marker108615
GAAATGCCCACGTAATANNNNNNNNNNAAGAACCTCATAAGCGAGTTTAGCAGTTAGTCTACTCGACTGAGTATTCCATGACCATACTGGTATATCCTCAG[A]CCTCCATTATCCTCACATTCCCACGG
>Marker11086
ATNNNNNNNNNNCTAAGATCAATTTTGGAAAAGAACTTTTCTCCAAATAGCTCATCCATGATCTCATCTATCCAAGGGATGGGGTATCTATTCTTTATTTT[G]ATTTTTGTTTA
>Marker107429
ATAAGGTGATTTGCANNNNNNNNNNTTTGCAATACAAGCTCTAACATCTCCAAGCTAAACATCTTAATGACTCAAAGCATGGTTTCCGACCAACACATTAC[T]AGATCCATGCAAATAGTGAAGGTG
>Marker118080
NNNNNNNNTTTATCTCTATGCATTATGTACGCCGTACCCCCAATGTATGCCTTAGATGCATTTTATGTGGTTAGCCATTTGTACCACCTATGCATAGGGTT[G]TTGGGAC
>Marker115468
CCAACACTTCTAGTAGCTGAAAGTTACCCATAACCGTANNNNNNNNNNACAATAACACTGCTCTTGCAAATAAAAACCTTGATCGTCCACAAAAACAGGGC[A]AAAAATCCTAATTTGAAAACAAACCACCCGTGTTCCATTTGCGAAGT
>Marker24460
ACTTG[A]AGCCAACGCACCCCGTATTTGTAGATAAGGTGTCAGCGATGCACTTAGCCTATGGGGAAGGTGCGTCACTATTGAGTGATTCACTTCTTGAAAGGNNNNN
>Marker119398
GTATCAACCTCCCTTTTTGAAAATTTAACCATG[A]TAAGTTGCTCTCTGGAGGGCATGAAAAGTTTTGCATGCAAAACTGAGTTTTGCATGCACTCACTTTANNNNNNNNNNGATCAGAGCTCAGATCTATTGAG
>Marker111996
TCCTGAGGTTGTGCGGGTGT[C]AGGTGCAGCCGGTTGGTGGTAGTAAGTAGGAGGTGTGGCTGGAGGGGCGTATGCTAATGGGGTGTGACTGTAGCAATACGNNNNNNNNNNGTGGGGAGCA
>Marker116332
CAATCCTTGATGCCTCCACCACAACAAACACCTAGGCAACCTC[T]AGTTACCAACATAACCTGCACTGAATCCCAACAACAATAAACCAGTTTATAATAGTGNNNNNNNNNNAACCCCCCATTTCTTGAGAGGTTGAAAACTAAA
>Marker108333
CATNNNNNNNNNNGAGGGGAAGTAGAAGGAGGGATTTCAAAGAAGCGGGGAAGGACACGCACAATCTTGGATGTGATGTGGGGTTTCCATGGGCATTTGCG[A]CATACATGCAGA
>Marker119792
GGTGT[C]TAGGCATGCAGGAGTCATCCAAAAGTCCTATCTAGGATCTTGCTTGAGGAGCAAGAGACTATTGTATCTCTTTCCCAAGTCTAACTTAGGAAAAGNNNNN
>Marker119795
CATCCAAAAGTCCTATCTAGGATCTTGCTTGAGGAGCAAGAGACTATTGTATCTCTTTCCCAAGTCTAACTTAGGAAAAGNNNNNNNNNNTGCAGGGGCAG[A]GGTCAAAGGAACGGAGCAACGAGGCACAAAGGAAGTAGCAACCAAGTGTGATAGGCTAGGCTACTTGTTGTTTTGTATATTCCTCAAGT
>Marker118616
NNNNNNNNNCACTTCATTAATCTCACCGTCAGTGCATTGACAACAGAGCTTCAGATATAGCATAAGAAGAGTACGCCATATCATCTGCAAGAAAATGGAAC[T]GGTGGAGG
>Marker111315
GGTATGTCGCTCCATAGAAGACACCTCCTCACAACCCTGTCTGNNNNNNNNNNTTATAAATAGCTTGATGGGCAGCTCACATGATTTCTGGGCTTGAACTA[G]AGACAAATGTCAATCTCATGCCCCGGTTTTTAAGCTAGGTGGTATTTCAAGT
>Marker12659
ATGACAGTATGGCAGTAATTAATTTCAAGAAGTGGGTGATGATTTTTGAAAATCAAGACCTCAGAGTTATAGCTCCATTGGATCCGAATGAAGGGA[C]GTAGNNNNNNNNNNGCAACTGAAACTATTGAGTTTCCTGTATACGAAGGATTGCCTAGGTTGGCTAAATTTCTGGTAGCATTTGAAAACAAGGTGTCAGA
>Marker4028
CCAAGACCACCGGAAGAGGGTTTGGTAGTAGAACGATGAAAATAACCTAACTCAGATGAACAAGTGGGGGATTGTGNNNNNNNNNNCCCGATGAAGATGGC[T]GCCGATCTTATGAAGGTGTTCTCTACCTCTCCAAAAATATCAATTGTAAGGGGCACCAAAATAATCACATCCAAGTTAACAGCAA
>Marker111932
CTGTTTCAGGTTCAGGCTGCTATTGAAGGGACCCGATCTGCCTGTAAGAGGTCTGANNNNNNNNNNGCCCGATTTGTTGGTTAAGGGTCTGACCTGCTCCG[A]ACCTGCTGCTATTAGTTTGATTATTATCTGATCTGTTATACTTGGGGTTTGATCTATCTCATTGT
>Marker3609
TATTTCGTTTAGGTAATGGTTCAAGTTATCATGGTCCAAATTTTGTTGGGTGTTNNNNNNNNNNATGGAATTCGTGAGTGGAATTGGTGAAGGGGGCGTTT[C]CCTTGCTCTGCGTATGCATCGGGTTAATGAGAAATAATCCTCTAATTCATTTTCAAATGCAAT
>Marker113288
TTCTTTTACTCGGCACATATCATGGTGTATTTTGTTTTGCTTTTCAGTTTCCTTCCATGGGATGGAACTGGACTCTGTCCGCACCTCCTG[A]TGCATATTTANNNNNNNNNNGTTGCCCAGAATTGTACTAGACAGACTGTTGTTGGAAGAGATTTCTTTTCAGACTGTCACTGATGGTGTCTTTCCCAAAC
>Marker9156
GGGAGGAGGATTCAGCCGGTAATAGCCTTTCTG[C]ATAAAGGTGAGAAAGTACTTCCGATTTCAGAATCAGGATCAGGGGTGAATAAACCTAGTTTGTCTTTNNNNNNNNNNACCTTCGAAGAGGGAGGGTTTAC
>Marker10336
NNNNNNNATATCTACCAGAACATTATTAAGAGCGTGCACTACTCCCAATATGTCAGCAAAGAGGTGTCATTCTAGATAAGTAGCAATGGAATGTTGTACAA[G]CACCAT
>Marker118935
TGACCCAATGCCAAAA[C]TTGGGACATGACAAACAAGCTCCTCCTCTATCACTTTCTTGAGGGCATCAGATTCAAAATTAAACTCCCGCTCCAGGTTGATTANNNNNNNNNNGGGATC
>Marker689
AGTNNNNNNNNNNAACACTTATTTTATACATTTCAGTTTCTGTTTTAGAATAGATTTCATTTTCAACATTTATTTTATATTTTACCCCATACATGCATCAT[C]GTGGTATTCTAG
>Marker120778
TAATAGTCACAAACTCATTTT[C]CAAAAGCAATTTTTTCAAGAATTGTCTTTCTTGTTTGGATTCACCCATGAATTTTCCACCCATTACTATCTACAAGCAANNNNNNNNNNACTGTTGTTGA
>Marker67255
TGCCACATTTCATAAGGAATCATTTTTCCAAGAGCATGAG[T]ATTGACTTCTTTTTTTCAAATACATTGCATGTATAATTGCATCACCCTGAAACATCGACTNNNNNNNNNNTTGAGATTTATGTTTCAACGAATATACCCA
>Marker16118
TATTGGTGCAAAACGTTTTCCAAATGGTATCATCATGAATGAGATATAGACCTCATGCAGATCATCAATTGGAGANNNNNNNNNNCTGTGGAGTCGTGGAT[C]GCTGATTTTATAATGGCATTAGAATGTTGTGTTTCTCTATTAAAACCAAATATTTATTATTCAAGAGAACTACTTTAAGAGGTT
>Marker118632
GAAAAGGACTCAAAAGAGACTCAAATATCTTCAAAAATGTGTCAAAAAGAAGCCAATGNNNNNNNNNNCCTAGAACACTACAAGGGAGCGGTAGTTTCCTA[G]TAGGATTGAAAAAATGAAAAGTTAGTCCAAGATCCGAGCAAGGATAAGGTCCTGAGTTTAAAATGGA
>Marker35573
AAGAAATGACTTAACATTG[C]GTATAAATAGATGAGGAGATCAATCTATTGTGGTATCCATCCAAGTAAGTATGGAATTCTGAGTAAGTGTGTTGATTTCAANNNNNNNNNNATCAAATAT
>Marker482
ACAACCATCCTCAAAACACTTACTATAACAGCTATGCTATAGTAAGTGGAGTAAGCAAAAAATGTGGTCAAAATACCAACATGCAAAT[C]GGCTTCTAGAAANNNNNNNNNNAGCTTCATGTTCTATCACCACTGTACTCCCATAAGGGCGGTACAATGAGAACATTGAGTAGGTGTCCTTCGGTGAATG
>Marker109480
CCTGCATGGGTCGCAGCACCTCANNNNNNNNNNTGTTCTTACCAAGGTCTCCCCATGATGCTCCTTCTGGCAGCGGCATGTTCGGGTCATCTCTAAATTCT[C]GTACCACTGTACAAAAAGTCCTCCACCGTTAG
>Marker20961
ATCCAGTCAATGTATCAGTCATCAGTGGTAACAGTCAGTTAACTNNNNNNNNNNACTGAAAGACAAGTGAGAAAGGCGCCTAACTGGCTGTGGTAGGTGAG[T]AAAGGCACACTAGCCATGTAAAAGACTGGAGAAGGGCATCTTTGGTAGCTGGG
>Marker4371
TGCTATAACTCTACCTCATATGCCATTGAATGCCACCCCAATGGAATCATAGCAGTGTTGTTAGACCTCCCAAAT[G]AGACTATTTATCCTAGTGCTCGATCNNNNNNNNNNTTATCATAAACTTGCATGTCATGGAAGGGCACAAGTAAAGTCTTCCCACTCACAATACATACACC
>Marker34353
AAACTAACAAAAACTAAGATCTAAAACTAAAAATTGAGANNNNNNNNNNTGCTTGCAATGGTGATACCTCCAAATGGTGAAGATTGTTGAGTAGCTCCAAG[T]GGTGAGCAGCTCCAAACTCCAAATGTCACTTCCCCAAGGTATCTACAA
>Marker121626
AACAAACTTGTAACTAACGTGGTAAATACTTGGGTTTCAGTTTTACATTTTACTTCAGACAAAATGGNNNNNNNNNNTGCGGTATTCTTTCACTCATCATA[T]TCCAATCTGTGCAAAATTTTAAAATCATTCGTGAGCTTCTTCAAAAAAATCTTGCTGGTCAAAACATGAGTCAAAT
>Marker110962
TGCTGGATAAGAGGGAGCGAAGAGAGACCTGGNNNNNNNNNNCGGTATCAAAGGTGCCCTCGTTGATGAAGCGCTCGCCATCTCCATGAATTTTGGAAACC[T]GATCGCCACGATCCATGCGAGTGGTGCAATGAAGGAGTGGA
>Marker20942
TAATCATTGGTTAAACTTGGATGGGACTTGTCCTATTCTAAGGATCGCTTTGAATNNNNNNNNNNTTTGACGTTGATTCACAATTAGAACTATGCCATACC[G]CTCATCATTTCCACCAACTATATATTTAAATTCTCTTTTTCTTTTCCTCTAACCCTACCCTCTA
>Marker114506
GGAANNNNNNNNNNACTAATCAACTGACTTGACCTTTTTACTAACAGGGTCGTCTTGAATCTTCTAATTGGGCTGACCTGTACAACTTACAGTAAAATATC[T]CCTTTCTAGATTA
>Marker6653
TTCGAAGTCCTTGG[C]TAGGATAGGGTCAGTTGCATATAGGATTACATTACTTCTTAACATGAGAGCTCATAATTTTTTTCATGTTTCTTTGCTTAAAATGTNNNNNNNNNNGGGA
>Marker28538
TACCATTTCATTTGTTCCTCATATTATATCTTGCAGGGGCTGTTGGAATATTCTCACCATCATTTTTGTATTTTGCATT[G]CCTACATGCAATTCTGCATGCNNNNNNNNNNTCCTTGATCTGAGGACTGATTACTAATTTAACTGACTAAACCACTTAGATAGACCTCCATAGAGACTAG
>Marker7883
TACTGTGCAACTCTGAGAATGCTTCTTTTTGTGGGTTCACATGGAAGAGGAAGTATATTTTCTACTCATGGATTGTGATG[T]CCACATGAAATCCCTTGTCANNNNNNNNNNGTATTCATAAATGAAATTGTTCATCCTCATGGGTTTCCAAAGAAGATTATATCAGATAGGGATGCCTAGT
>Marker117069
CCTTCGAAAAATACTTCGTTGAGGGAAGTGGGAAACTTGGTTTGAACCAATCCAAGTGAAGGGC[A]TAGATTTTGTATCGGGCTCAAGCGTCTGAATAGTGGNNNNNNNNNNAGGCATGGAGTTGTCGTAGTTTTCAATATCAGCGGGATTCGGAATCACCCATGA
>Marker3243
NNNNNNATTGAACACGTGGCAGTATGGGCAGTGACTTGGCAGTTGACTGGACGCCGATTGGGCATGAGGTGGACCAATCCCAGGCTGCCATGTGGCAGCAC[T]GGGAT
>Marker1662
ACAACTATCCTTTCCATTGGTTTATCCCAACCCACTAAAACATTACGCTTTCTGCCATATAGGAATTTGAATGGGATA[C]ATTTTCAATGAAACTTATACCCNNNNNNNNNNAAATATTCCTTTATCTTCGTATATTTTCTTTCTATCCTTTTCCACTTTCAAATTATGGCTGATCTTAC
>Marker112431
AAATTAATGCATGGAGGGCG[A]CATAACATGTATAATTAGTTCTATATGAAAACTGCACACCACTAGGGGGTCAACAACATCATCCAATACTAGGAAAATGGNNNNNNNNNNAGAACTGTCA
>Marker112434
AAATTAATGCATGGAGGGCGCATAACATGTATAATTAGTTCTATATGAAAAC[T]TGCACACCACTAGGGGGTCAACAACATCATCCAATACTAGGAAAATGGNNNNNNNNNNAGAACTGTCACCAAAAGCACTTATAGAGACATTTTTTGTAGC
>Marker24642
AATTGATTTTATCATATTCTCTTTCAATTTCTATCTTGAGCAAGATGCCCCTATCAC[A]TTCTTGCCTTAACTAAGTGAATTAAGTTGACCAAGATTTTCCANNNNNNNNNNTACACCCCACATCAAAATCCTACCTATAATCCATTTAGACCAGAGTG
>Marker18196
CCTTCTGAAATTTCGATAGAGGAGAAGGAGCTCTCCTTTCTCACCCAAACCTTTTTTTGCCTTACGATTTCCTTCTAGAACGTGCACTCCTTCTA[G]TAAATNNNNNNNNNNCATTGGGAGCCCTGGTACAATAACCCATGCCTGCTGCACATTGTGAGGCTCCCTTCTTGCGTTTAAATCCACTCGCCACTTCTGA
>Marker2271
AGTACTAACTTCAGGAGCTACGGTATTTTCCACTGTGGGGGGTAATTCTGGAATGACAGTGGGTTGAGTGACAGCTGGAATNNNNNNNNNNATAGGAATAC[T]AAGTTCCAGGGACAACCTCGTAGAAAAGAACTCAAAAACCCTAAAGTAGCTGAGTGTGCAAAAGGGGAGCTAGAAAAAGGCAAGGCTCAT
>Marker37491
ATATAAGAAAGAAAAGAAGAAGTGAAATGAAATCAAAGCCATACTCATTGAAGGAAAACG[T]CACCCACCTACTCTCCAATCAAATGGGAAAATTTCAATCANNNNNNNNNNTTCATTATTGGGCACTAGGTGTGGGGACTATGGACTTTATTATTATTATT
>Marker9272
TCGCAGATAAAAATTATACAACAACAGAAAGAGAAGGCTTGGCNNNNNNNNNNTCAGGAGAGGAACCAAGTAGCATCGACGAAGGTCTTCCTGATGCACAG[A]TTATTCTGCATTGAAATGGTTGATGACCATTATGAACAGATTGTTTAGTTTT
>Marker33844
CCTCTCTTTGTTTTCACAAAAAATCCGAAGGCAG[A]ATTCACCATCAATATTGTTAACTTAACCAAATATTTTTCCCAAATCCATAGTTCAATCAATGAAGGNNNNNNNNNNTTAATAATAATAATCACTGGAAAT
>Marker7124
ACTTTCAGTCTAAAGATTGGTTTGAAATAGGTTACCTCGGGTTTCTTTGATACAGCCCAAGGAAAATCCGAGTGCTAACACC[T]AGTGATGATGATCCAGCTNNNNNNNNNNGTCGTAACTTATACTTGATGGGTTATTAGACCACCTTGTTGAGGTCAGCCCTATATGAGTCATGTGGGTCAA
>Marker107237
CTTACTTGAAAGAAATACAGACTTGTCTTNNNNNNNNNNCCTCTTTTAGAAAGAAAGAGATCAGTTCTTATTCCTCGTATGGATTACCTTTGAATATTTAC[T]TGTTGTTAGGAAAAAGTTTCAAATGGCAGGGGTGAGGA
>Marker2491
GTTGTAATGCTTCT[A]TGTTGAAATTTATAGCGAGGAAGGTCTTTTACATTGCTTGGTGTCTAGGCATGTAGAAAGGACCTTGGTGACTTTCCTAGTCATTANNNNNNNNNNGAGC
>Marker19328
GATGCACAGCCTAAAATTGCAGAAGTTATGCTCATTGCACAGGTATATTTGTTGGTATGGATTGCTACTTATATTAANNNNNNNNNNCTCCACTCCCTCTC[T]ACAGCTCTTTTTGTGCAGGTTTTTCCTTTATCTGTATTTGCATCCAACTGTCATTTTTTCAGGAAGATATTCCTTAATCACAGTTT
>Marker3901
TTCTTCCTCTTCTACTCCTTCGGGTGTTGTTTCCAAGAATATTACAATCCCGAGACACACGTTCCCTTCCGACCGC[T]CGATCCTGCCCAAAATCCTGTGAANNNNNNNNNNTGCCATGTCGTAGTTCAACCAATTGTCGACTACTTGACCTCTTACATCACCCTTCACCTGTCGATC
>Marker30853
TGGC[A]TGATGGCGGGCTCCTAAAGTTTTCCCAGGTTCCACTTATGCGTTCAGTCAAAGAGCTGCTGAAAAAATTGGTGGATTTGTGGGTTCAAGCAGAGGGNNNN
>Marker115670
CATACACAGTTCAATACACATGCCTCTACCCGTCAACCAGGGACCACTTNNNNNNNNNNTTTAGGGGGTGGGAACATACCTTATAACCATGGTCATTACAA[G]CATGGTTATCGCTACGAATAGTACGTATATGCCCCATAATTATGGTGGAAAACCTTAC
>Marker33763
TCCAAGTGT[C]CTATTCTTCATTCTGTCCCAAGTTGGGATTCTATTTTCCAAGACACAACACATAAATATTTTCTCCTTTAAGTGACACTTTAATTTTCAGANNNNNNNNN
>Marker33767
TCCAAGTGTCTATTCTTCATTCTGTCCCAAGTTGGGATTCTATTTTCCAAGACACAA[C]CACATAAATATTTTCTCCTTTAAGTGACACTTTAATTTTCAGANNNNNNNNNNTTGTGGATGTGGTATCCACGATTTGATTTAAATGATAGTGACCATTT
>Marker33773
AGACACAACACATAAATATTTTCTCCTTTAAGTGACACTTTAATTTTCAGANNNNNNNNNNTTGTGGATGTGGTATCCACGATTTGATTTAAATGATAGTG[A]ACCATTTTCATTGAGAGATTGAACGAGTTGAGGGGGGAGAAGATGTTGTAGCTGGCTGCT
>Marker113877
TTCTAGTGGAAGATGAAATCTTGTGATGATTTCTATTTGGGCTTTTTGTTGTGAAATCCATTTCAGGTCATATTGATATTTTCACTT[A]TAAATTATGTTATNNNNNNNNNNAATAATATATGGTTCAAGTTTCAGATCCTGTTTTTCAACAGTTTCGTATATATGATCTCGAGAAGTTAGGTTTTCTG
>Marker5824
GTAAAGAGTTCTTTGAATGCACTGTAACAGAGACCATAGTCTCCCATATGGTATTCACTACTTAATGAATAGGAAATAACTNNNNNNNNNNCGTGTTTGGG[A]CATTGCTTAATGGCATTATATGTATACATTATCAAAATATGACATGATTTCTTAGTGTTAAGCAGATTGATTGGAAGTACCAATCTCAAT
>Marker9547
CAAAAGAATGAACACAAGCCTCCAAACATACCTGTCATACT[C]TGTCAATGTTCTATAAATGCTTGCATGGCATAAAAAAGTGCACTTGGGTCTCCAAACATNNNNNNNNNNTATTAAAGTAACAATTCAGGGAGAACTTGTA
>Marker116179
ATCTGATTTGGTCCCCATCAAAATAAACAAGGCACCATNNNNNNNNNNAAGAAATCCACTACCATTTTCTAATAGGTCACATAATGCTACTTTCTTGACTC[T]TCCTGACATCATCCTTGCTTACGTTGATGTTTCCATAGCTCATTTGA
>Marker5978
NNNNTGCAACCTAGAGCTCTAATACAACTATGTAATGTCTCGATCCATTAACTGAAAGACATAGAGGGGGATATCAACAATTGTGGATTCTTAATTAAGCT[C]TGA
>Marker16798
TAGGTCACCT[A]GCTTGATGGATGACATCATCCCAAATGATTTTCTGAGTCTCCTGCAGTCCCTTCTGTCCTATCACTTTCTCCATTAACCTGTCAAGATCCNNNNNNNNNN
>Marker117055
GTCCCTCTCAAGTCACCTCTTTAGTTGCCTATCTCCTCTACCATCCTGTATAGGATCATCTTG[T]AGGGGAAACTACAAGTTGTGTGATAACAGATACTACCNNNNNNNNNNAAGCATGCAATCAATCATGTGCAATGTTGGATCTTCTTGCATGTTCATTGCTA
>Marker105934
GAAAGCCTCTAGATATCCCCCNNNNNNNNNNCCATTTTTGGTGCACATTCTATGAGGGATAACCCAGTTTTTTCTCCGTCCTAGCCTGTCAGATATGGAAG[T]ACCCCCTCCGCAAATCGGCACTTTTGGCAC
>Marker120080
TGGAAAATATCCAGACCATCCTCGATTGTTCAAGCCTCAAGAATGTAACTAAATTGAGAGGATTCCTTGTANNNNNNNNNNTTCCAAAATAAGCACCCAAT[C]TGATTTTGATACCAGAAATTTTCCGCCACATGAATGACACTATTGCATATATGATAAATAAATGGTAGCCATTATGCATG
>Marker115975
TGGTGACACAGTTTGAATTTGAACCACATATGGTTCTA[G]GTCGGCAACCATCATGTCCGCGTGAAGGTGAAGAATGAAGTTGGCGCGACGTTGTACCCAATNNNNNNNNNNAGTTTCTCTTGGGCATTCTCAAAGTTGC
>Marker113631
TTGGAGGTCATTCCAGCCATGGGGNNNNNNNNNNACAGATGGTGTCAAGTATCAGGGGGTTGTGTTGAGTGAAAAACAGCTCAAAAACCCTAATGCAGCCG[A]AGTATGCAGAAGGAGAGTGCAAAAAATACGGCA
>Marker110274
ATCATAAGAAAACTAA[C]TGATATTTGGAAGCATGAAAGGGAAAATGATAGAAAAGAAGGGAGGATTTGAGGGACAATTTAAGTCACCTTTGTAATAATAGTNNNNNNNNNNGGAATT
>Marker113735
TGAAATGTGGTGGTCACTATGAAAACGTGAAATCCAAATGGGTGACTACCATTTTAATACACACNNNNNNNNNNTACCATACAAATCATAGAAACACCCAG[T]ACAAGACATTTAACGTGATTTGAAACTAGTTCACTCCAAAAATTAACATGTTTTTAAAGGAACCAACAGTATA
>Marker109061
GGTATTTTCTGAGGAAAG[T]CACTCTTCATTTGTTCCCAAGTTCGGATGGTGGATTTCCACCAGGCTCATAAACCATCTAATTGCAGAATCCTTAAGGGTGGNNNNNNNNNNTCTGGTGT
>Marker7446
TTTTTCACTCAACACAACCCCCAGATACTTGCCACCATCNNNNNNNNNNCATGGATGGCATGACTTCCAACCCGTTCTTTGTAGGGACCATTGGTGAAGCG[A]TCCACCACCTCCCTAGCTACCACACCCACTTTAGGTATGCTCTCGATG
>Marker494
TAACCTTCCAAATATTTG[C]ACCACCACCACTTTACTTCTTCACATCTATGCCCCAACATGGTTTCATACCCTAGCATGGCTATATAGTTATGTTCTGTCCCNNNNNNNNNNCTATTACA
>Marker498
TTCTTCACATCTATGCCCCAACATGGTTTCATACCCTAGCATGGCTATATAGTTATGTTCTGTCCCNNNNNNNNNNCTATTACATACCACAATAGTGTCTA[G]CACCAATTCTAACTTGAGTCTCATTTCCCACCTTCCATGCTAGGAAAGAAGCAATCATGAGAAGGTATTTGGTCA
>Marker1697
GGAGTGGTCCGTAGCAAGAATTTGGGGACGTGACAGTCCTCCCCACCCAAGATTGCTTGTCCTCGAGCAATTTGAACCTGGNNNNNNNNNNCGGACCAATG[A]CCAATAAGAAGAGTAACTCTATACTGCAACCACTCAACCAACTCCCCACTCAATTGATCTACTAAGAATCTCATCTTGTGAAAGCCAAGA
>Marker111578
TGTAGTAATGGACGACATTGGCTATGCGCTTGAGTAGCCGNNNNNNNNNNACCAAAAATATTTTTGCTTTCACTTATAACAAAAATTCAAAAAAAAAAAAA[T]TATTCAAAATTTAAAACGAGTAGACTTACCAACGTCCCCAAATGTGGAC
>Marker111266
TCCTTGGCTTTGGGAGGACTACTAAAGCTTTCTCAGATTCCTATCATGCGTTCAGTCAGAGATCTACTGAACAAGTTGGTTGAC[A]TTCTAGGATCCGGAGGNNNNNNNNNNTTGGTGCACAGGCGCCCCATCGTTTTTTTGGGGGGAAAACGATGATGGTTCATAGTGTCTTGAGAGGGACCTAT
>Marker20142
TGTCCATTGGATGAAGTATGTCATTAGAGCTTTCGTGCAAGTAAACTATAAACAACATTGAAAA[T]ATCTATGTATTAACTACCATTAGATTGATGTTTATANNNNNNNNNNGTTTTTAGATCTACTTGTATCTAGCATGCTTTTGGGGATAAAATTTAAGACCCA
>Marker122229
GGTGCCGACATTACTCCTTGCAACCCTGATTGTGTGAATATTTTTAAAATTTCATTGATGGTGACTGGTTCGCTCATTCACTTACAGAAC[T]GCTTGGTGTTNNNNNNNNNNTCTTTAAATGCTGAGCGCTACCAATGCCGCCAAGCTGTTTAATTAGTTAAATAAGCCATTAACTGCTACCGGTGTCACTT
>Marker5317
TAATTCATCCCTGAACATCATATTCAAGTA[C]TTAATATCAGTCCTATACCTCCTCAGAAGATTTGGGATCATTTGGGTCAATTTGGAGACCTACACATCAANNNNNNNNNNTAGGATGTCCTAAGACCCCT
>Marker111761
TCTGGATATCAGATAGGTCGTTGTTATCAAATATGGCGTAAATTTTAGACCAATCAATCTGGTAGGTCTCAA[G]AAACTTTGTCACTGGTGTTGGCAAGGATNNNNNNNNNNTCACAGTAAAAATCCCCACAACAGGTAATTATCGAAGTTGAAAAATGATAAAAGAAAATAGA
>Marker6333
ACCCCCATAG[C]TACCCTTAAACCCAAAATAGTATGGTTCTCTTGTTGACCATGCTTTTCCTTAAATTCGTTGTAGTTTTGCTATCCTTTTGTGCCACTTCTNNNNNNNNNN
>Marker16082
TAGC[A]TATGGCATCAAACCTGAAGCTATTGAGTGATGCTTCAGGAGAGTCAGTTGATGCCATGACGTATTGTCAGATGATTGAGTCCTTGATGTACCTGACNNNN
>Marker31112
TGAGCTCCTCACCATGATTTCATAACAATATTG[A]CATCATTATAATGTTAATGCCATGGGGTCGAACTGGGGGACATTACACATCTGACAGGAGATGGCACNNNNNNNNNNATTACTTCCTAGGACTGGAAGCA
>Marker21113
AACCCACCGTTTATGTATTTTATATTAGAGAATGATGTGCAAGTGCCTTAAATT[G]AAATGCATGCTGTTAAACAAATATATTCTAACTACCTTAACCTAAANNNNNNNNNNTAAGAGCTAGGAAAGATCTCATACAATGTGTATGAAACATGCAG
>Marker104966
AAGAATGC[A]TAATGCTCACAAGGTGGAAAATTACGTTGTAACAATTAAACCGAAATCTAAATTAATATATAAATTAAACAAAGTGAATACGAAGAAAATAANNNNNNNN
>Marker18605
CACTTTAATGATCAAA[G]GATGGCTTATAGATTATCGAGAGAATTTGTTTCACATCTAAATATTAGACATAAATCAAAGGAGATATGTAAAGAGAAGGAAGANNNNNNNNNNTGTTAT
>Marker111041
AATTCAAAACTTCTATTGAAGAAGAACTCCAATGCAAGCAAATTCAGAAGAATCAATCCA[G]CTGCCAAATTTGAAAACAACAACAAATCAAGCAAAATAATNNNNNNNNNNGGGAACGATTCTCAAAACACTCGATTCTTCACGTCGTCGGTGTAGATGGA
>Marker119747
CTATAGTTCTAGGAGACCACAATCATCATTTACTGGGGTCTACTTTGAACCTCCTCCACGCTGGTTCCCTTGACCCCCAG[A]TGCTTCTTGTATTTGTGTTTNNNNNNNNNNGCAATTAAGGTCCCCAACAGTGTAGGGGTAGATGCAGGAGACACACCCAAATAGGAAAAACCAAGGGAAT
>Marker120234
ATTCTCATGCGCCCCCACCTAAAATGTA[C]TGTGTAATCCATCTTGGATTCTTGCGTATTGGAGTAGTAGTGAGGGCATATCCACCCCCAAGCTCACCTCATNNNNNNNNNNTGAACATCTAAAGAACAC
>Marker5227
AGAGGAAATCATGGAGTGATTTAAATCCTTGTACCTACCTG[A]AAAGTATGATCCTCACATGTTGATAGGAAAAAAGAAGGGAAGGAAACTCACAAATCCACNNNNNNNNNNCCCCCTAGACAAGAGATATTTGAGGAGAATA
>Marker44922
ACCTCTAAGAGGAGAATGGGATAGATGAATTTCTTACAACCCTCCCCG[A]TTTCTTCGTTTCTCTAGAAATTTTGCAACCCTAAACATCAAAGCTACAAAAANNNNNNNNNNAAGTGATGACTTGTGGGAAATGATTAGTGATGTATATA
>Marker120414
AAGGGTCTCTAACCGNNNNNNNNNNTATAGGAGAGGATCCCAGAAGGTGGCTATTCCTCCTGAAGCGCCTCTTGAGTTGTTGCCTATACCAGTGTTGTTTT[C]TCCAAAATCTTTTTCCGATTTGGA
>Marker106681
TTTTCCTAGCTACCCTTTTGCACACTCGATTGCTCTAGGATTTTTTATTTCTTTTTG[T]ATGAGAATGTCCCCAAAACTTGTGATCCCAGCATAATGGTTGANNNNNNNNNNACCTGAGATTCATGATGTACCACAATCCACTGTTGTTCCAGAAATTC
>Marker112368
GCCTAGAACATCATCGNNNNNNNNNNTGAAATAGTTATCCTCTACATCTAGTGTCAATGTTTGCTTGTTGAGGATGAAGTGTTGAGCATCCACATCCCAGC[T]AGTTGATCAGATGATGGAGTAGTAG
>Marker122668
ATACCTATTATCAG[A]AGCTTAATGAAGGTGTTTTGTTTTAGGTTCAAGTCCCTCTATAGTTCGAGTTCATCTCTCATGTCTTTCTCCACTATCTCTCACAANNNNNNNNNNTTTT
>Marker12655
ACATAAGACAAAGTAGAGTATGAGTCTT[C]TATCCCAACGTCATGGCGTAACTACAAAGGACTCCAAATCCTAAGGACAAACAATGACATGGGCACCGGAATNNNNNNNNNNCTCGGAAACAACTTCCGT
>Marker109503
TTCTATGGGATCG[A]TATTTTAGTTTGGCATCCCTCAATGTTTTGTTGAAGAAGGCAATTGGGTGATCAAGACCATCATCATCTTTCTGCAACAAGACTGCTNNNNNNNNNNTAC
>Marker18636
TGTTGTCATATTATTTGAATCCTTAG[T]CATGTCTTGAGCTTCATCTTGGAATAATTTGGGAGAGTCTAGTGATGTTTGGGTTTTTCCTTCTGAATTCTAGTNNNNNNNNNNTCATGTTTATACTAGT
>Marker114215
GATCACAATATCCAAAAATCTCAGAACCANNNNNNNNNNATAATTACTAGTCTTATTCCCATGTTGGTATCTAGGGAGCATAATGAGATGCTTGGTAAACT[C]AGTATCTATGCAGGAGGTGGAGGAAGCCATGAATCAGA
>Marker7563
ATGGTGGTGTCCCCTCTTTCAACTAATT[C]TCTCCAAGTGTCTTTCCTTTTTTTTAATAATAAAAATAATAATTGTTGTGCAAAATATCCACTCACACCACANNNNNNNNNNAGGGAAGAAGTGCTTCCA
>Marker98273
CATTTGGACATCACGCCCACNNNNNNNNNNACATGGTATTAGAGCTAACCTGAAAAGAAGACACTGTGCAGCTGCAGAAGTTAGGGATTATTAATTTTTGT[G]ACTTCTCTCTACAGATCATCAACGAAAAG
>Marker107898
TGGTGGTGGATGCTCCACCAATGGTCCCTACAAAGAAATGCGTGGAAGTCATGCCAGCCATGGGGCNNNNNNNNNNACAGATGGTGTCAAATATCTGAGGG[A]TTGTGTTGAGTGAAAAAACAACTCAAAAACCCTAATGCAACCGAGTGTGCAAAATGAGAGCTCAAAAAATATGGC
>Marker30223
ACCTACGTAAGTTTCAAGAGAGATGAACTCTTTACTTCATAATCTTGGTCTAGGTGAAGTAATTAAGAAAAAATTAAGNNNNNNNNNNGCGTTGTGCGTAT[C]GACTGTCCGAGTCGGTTCCGCGTTGTCAGCGCGACAGAGACGTCAGGAACTGCGCGACTATGAAAAGAAAAATGTGTGGTCGTAATG
>Marker30226
GATGAACTCTTTACTTCATAATCTTGGTCTAGGTGAAGTAATTAAGAAAAAATTAAGNNNNNNNNNNGCGTTGTGCGTATGACTGTCCGAGTCGGTTCCGC[T]GTTGTCAGCGCGACAGAGACGTCAGGAACTGCGCGACTATGAAAAGAAAAATGTGTGGTCGTAATG
>Marker30230
TGAAGTAATTAAGAAAAAATTAAGNNNNNNNNNNGCGTTGTGCGTATGACTGTCCGAGTCGGTTCCGCGTTGTCAGCGCGACAGAGACGTCAGGAACTGCG[A]CGACTATGAAAAGAAAAATGTGTGGTCGTAATG
>Marker112364
TTCAATCCAGACCAGGTGCATGTGTACTGCACAATTGTG[C]AAATACTTTACAATTCCGACGATCTAATGGTACAGCGTGAGGCATGCAAAAATTGGTTTCANNNNNNNNNNCATGTATTTTGTTGACTGATGCGTGGAGT
>Marker170
CAAAATAAAACAAAAAGTTGAAAACAACNNNNNNNNNNGAGGTGGAAGAAGTTCCAACACAATTCCAACAGCATAATATTGCTCTAAGTTTTATCTCTTTA[G]GATGCATGCCCATGGCTTCCTTTTATAGGCTAATAGG
>Marker15133
TAGGGAACC[A]CCTTTGGGAAGTTTGTGAAAGTCTCCGAGAAGACAAGGCTGCAGCGATATACCACCTATGCTAGAATTTGTGTCTACATGAACCTCTCCAANNNNNNNNN
>Marker121366
AACTCATTCTCACTCTTACCTCCAAGCTCCAAAATGGCNNNNNNNNNNAAGCTAGCAAGGATTTCCTCCCCCCGGATCCGGGTGCCATGTCGTATGACAAT[C]AGGAGGGATGGAGAAGACACGACACCTCCTCCCTCCACCAGCTTCTA
>Marker22362
TGGTAGAATATTTTCCATTCTTGAGCTAACGCTCAAGTTGATTGACTGTACCTTGTATCCTATTAG[A]TACTCATAGTGTATTTCAAACATCTCTATACACTNNNNNNNNNNCATTTTCATCTTTTATTTGCGCATAAATGCCAAACAATCTAGCTTTGATGAGAGAG
>Marker356
GGAGGTCGGGTCACTTCGGGGGAATTCTA[G]GTAGCTCCAGGTTTCTACATTACCCATTTGCTTTTTGTTGATGACATTCTCATCTTCTGTTCGGGTTCTTGNNNNNNNNNNTGGAAGTGGCTGATTGAAA
>Marker110459
TCATGAGNNNNNNNNNNAATGGTTCCCTGCTGACAAAACGACCCAGGATCGGCTTGATTCTATCAACAATGACTTTGGAAATAATCTTATAGCACAGGTTG[A]CATAGTGAGATGGGAC
>Marker118815
AAAATCTTGGATACCAAAGGCTCAAGCTCTTACTAGGGAAACAAAACACTGAAAATGTCACTTGGATGGGGCAAAATGC[T]AGTAGTATAACTACCATTCAANNNNNNNNNNAATCAGAAAAATAAGTATAATCCTTTGTTGTTATGTTTTGAAGTGAGGAGAAGATATATTTATATCCTT
>Marker31384
CATGCATGTTCCTTATGCCAATG[A]GTAATAAATATCTCATGACCTTTGTTGATGACTACACTAGAATGTGTTGCGTATATTTGTAAACGAAGAAATTTGAANNNNNNNNNNAAAATGATGTTTT
>Marker105055
CCCCTATTTGTCTCTAGGGTATTCTCGTCTGGGACCAGACATTTTCTTGGTCATGAGGACCAAGAAGATCCTACAGGTTAAGACAGAGACCT[C]CCTGGTCTNNNNNNNNNNATGGAGGATCTTGGTCACTTAACCAAGATGATGGTGTGTGATGTCCTATTCTCCTAGGTCTTCGAGATGATTGAGCTAGATG
>Marker14503
NNNNNTTCCAGCTGATCTACAAGTCTTGGAATTTCATGGATGCCATCTTTCTTGCTGTCCTAGAAACTATCCGAGGAATATTTGCAGCCAAATAAAATAGC[A]TTTT
>Marker6922
ATAGATGAAGCAATATGTTAACTAGATGACCANNNNNNNNNNCCAAGTCACTGATTTATGAATTTATTCTTCGAAAGTTATTAAGGAATCTTGTAAATGTC[T]TGATGCCTCTTTTGTTAGTGGATACCTTTCCCAGCTTGGGG
>Marker106412
GACATTTTCCAATATTTTCCGTCAATACCACCGAGAAGTTATATTCCAAACCCTCGCCGATACTTTCCCCGAGACA[G]ATATATGCAACATTGATTTATATTNNNNNNNNNNCAATCCGTACCACTGAGTTTAGGCACACTTTTCTAGGTAGAGAAGGGCACATATTCCAAGGAGGAT
>Marker15408
CCAATAATCCCTTCGCCAATTCGTTCCCCTTTCCCCTACAAACCCGACAAATCTTCCAATTCTGCTTGAGATAAAGAAGAAGTAAAAGAGGGA[G]TCCAGACNNNNNNNNNNCCCCAATAGTACAGCAACTGGGAGTATTTCCTATCATGCCAGTTGATATCCAAGGATTCAAAAAGGCTTAGAGACATATTGAT
>Marker31606
TAGGAAGCATTTCATGGGGGTTTTCTTGCCCAGCAAGCCAAAAATATGATTTTCAGGTTGGTGGCTTT[G]CCCATGCACAAACATCTGACTGCCATACTTCTNNNNNNNNNNGTATTTACATGATGTCTTATTTACATTGTGCCCATCTCGCACAAGAACCATAGGCATC
>Marker5903
NNNNNNNCACATGTGTTTTCTTTTAATTGTCTTCTTGATTTCTGTTTTTTTCTTTGTTTGAATTTGCAGTGGAATATTTTCTTCAATGAAATTCGGATTGT[C]TTTTAG
>Marker62615
GGTGCTTGAC[T]GACCTCTGTTGAGATGAGGTTCTTCTGGCTACCACTATCAACGATGAAGTACAGCAGGGTGCCTTTTACCCATACCCGTGAATGGAAGAGNNNNNNNNNN
>Marker116416
TACCTGCAACAAGAATCTAGGGTACAGGAGTGNNNNNNNNNNCTGTGCAGTATACAAACCTGCGTACACTGGGAGGTGTACTCTACTATGAAAGAGGCAAC[A]GTAGCATTTTTCAACAAGTGTACTCTACTGTGCAAGAGGAC
>Marker20713
TGAAGGTGGTGGGCAAATTTTGTTTCTCAAATTTGGTTGATGCGATCTANNNNNNNNNNAGAAATTTTAAGTGATCTAACTAAAAATGACCAAGATAAATG[A]ACTAATTTGGTCACAAGATAAGAAATAAACTAAAAATGATCAAGATAAATGACCAATT
>Marker19988
CTTCGAGGGGGC[A]AACCTCCTTTGAGCAAGCTCAATACAAATAACTCGTGGATGCCTTCACTTTCCTCAACATGTACTTATATAATAATTCTAAGCTAAACNNNNNNNNNNTT
>Marker3775
AAGATCATCTTAAGAGATTTTATTTTGCATNNNNNNNNNNAAGACTTCAACCAAAAATTCACCACACTCTTAAATAATTTCAGCGAGGCAACTAAATCCGC[T]AGAAGAATCTCTAGTTGAATATTATACAACAACACTTGA
>Marker120194
TGTAATTTATAATATGAAATTTTGGT[C]TCATCTAGAAGGAGCTAAAGCCATTATGCCAATTCCAATGCCAATCAATAAGAAGGTGATGCAATCTTTCTTTGNNNNNNNNNNGTTATCACATAGAAGG
>Marker111287
TATGCTTCCCTTTTGAGTGTGGGATAATCCCCTTTCATGATTTTAGATCATTTTCACTTAAAAACCCCT[C]TTTTCCATAGTTTTTAGTCTGTTTTACACAANNNNNNNNNNCTATCTTCATGTTGTGGGTGCATAGTAGAAATGTGATTTGTCTGTCACATGACTAAGGG
>Marker19218
GTATCAGCTTGGCACACCAATGATCGAGCTGATCATTGAGGACTAGCC[T]CGATGCTTGGAAAGAAGATTCGTCGGAGACTACCTTCACTACGTCTTTGGAANNNNNNNNNNCAGATCAGGCGTAGGTCTGAGAAAACATTAAAAAATTG
>Marker122601
GTCCTGTTCGACAACA[G]AGACCTTTAATTGAGCGAAGGTCCTAAAGAAGGCTTGGAAACATATGAAGATTGTGAGGGACCAATACAGGGTTCGTCTAGAAANNNNNNNNNNTTTTTC
>Marker2002
AAGGGAAAGGTGGTGAGGACCCTCAAAACCATATCATGTCTTTCCACTTATGGTGTTCCTNNNNNNNNNNACGTCGAAGTTTATGTAAGATCAAGTTAGAC[T]GACCGCATCTTTCTAGATTGGTTCTTGAAATCCCTCATACCAGTTATCGCCAAGGATGTGGCATCCGAA
>Marker108238
GTCAGACCCAGCAGAAGGG[A]AGCACAACAGTTGTCAAATCCCCACCTCCCATCATAATAGATTTAGAAACCAGAAATCTGTCTAACCTCAAGGCTATGCTTNNNNNNNNNNAAAGAGTTC
>Marker109403
TTTAACCCCATTANNNNNNNNNNAAACATTGGGAGATGATTTCATCATACCATTCATACTAGCAATGGGGATGCAATATAAATACATCATCGTGGAAACTA[G]ACCTATTCACCAAGTGGGTGGA
>Marker117120
AGCTAGCTCACTTGTGACCAAAAATAAACTAGTGGGTGTATTTTCAGGAGAAAATGAAGGAAGATGTTGAGGAAGAAAAGC[T]AGCAAGGTTTCCCAATTCANNNNNNNNNNCCTAGGAAACCAAATAATGGAATAATACTAAGGTCTAGATGGTTAATTATTCCAACTCCACCCCTTAAGCA
>Marker111146
TGACATTTCGATTTACAGTCTCTCC[T]GGAGATATCGTGGCGTGGAGTCCTTCTCTCTGTCGATCTCATCGATTGAATGGTTTAGCAGTTGCCGAGCTTAAANNNNNNNNNNGACCCGACCTAGTTT
>Marker120795
TAAAAAAACTAAAAC[T]GAAACTGACCAAAGCTAGAAAACCGACCCATTACATAAGCAGAGCTATGACTATAAGACTGGCACATTATACATATTATCTACTGNNNNNNNNNNTGTTA
>Marker107770
TAAGATAGCCCTGTTTTTTTCATGTGTACCTTCACTCCTTCTTGCC[T]CAATAATATGCTCAATATACAATAACTCTTTCATCCCAAATTCACACTTTGACANNNNNNNNNNTCAAAGTGACCATAATGACATCGAAAAGCGGTCTTT
>Marker25429
TGATGTCACTGTGTATCGTCAGATGATTGGATCCTTGATGTACCTGACNNNNNNNNNNTCTTGGTTTAGCAGGAAGCAGTCCTGTGTAGCACTAAGTACAG[T]CCAAAGCAGAGTATGTTGCAACGGATGAGCATGTTGCAAATGTATTGACCAAGCCAT
>Marker39733
TAAATTGACTCAC[T]TGAGTCGTGAGGTTTTCAACCCCTATGCATATCTTTAGTGTTTGATCACTCATGAATTGCACAGTCGCTCTGGTTCTGGTTTATGGTNNNNNNNNNNTCC
>Marker12104
AAAATATGTGACCCTCCTATATTTCTTTCCCAAATCGTGGCAACCTTGTATGTTTTCCATCTCCCACTATAAGCACACTTNNNNNNNNNNTAATCAATGTT[C]TACATTAGCTTGGAAACTTAATTGGGGAGCTCACGAGCACAAGAAATCCATCCTACATTTCATTCACTTGACACCATCATTGCTTCCAT
>Marker122283
TACCCATTCACACAACACAAGGATGGTACCCCTTCTCTGCTACACATTCCCTCGGGCATACCCATCCCTCCATTGCTCTTTC[A]GTGTGAGCGTAGAAAGGGNNNNNNNNNNATGAGATGTCATCATAATAATTTCAATTAGAATTTCTCAAATATGTTTCATATGGAAACTAGATTTCCAAAA
>Marker35916
CCGGATGAAGAAGTTG[T]CCAGCATTTGAAGTTTCGTCAAGGATGTTTAAAAAATGGTTTATAAGTTGTGGTAAAAGGTGGTTGGAGTCTATGGGAATCAAANNNNNNNNNNCAACGT
>Marker115934
TGAACTCACCGACGAGCCACAAAANNNNNNNNNNGAAATGCACCAGACTGCATCCACAAATGAAGAGGGTGGGTGCAACCAATGGAGGTAGGGCATACCAC[G]TACTAGGGTGGCTAAACACCCACACTCTGGGAC
>Marker4763
TCTCATTAACTACGGTGTGTTGCAACATACGAGCCCTTTTCTTGGTTGCCTCAAAC[G]TCATTAACCATTTTGACCACGTTGTCCTCGCTTTCTTTCGCTGCNNNNNNNNNNTGCGAGGGTGGGGTCTGAACCATCTAGGATGAGTCTATATCCATGT
>Marker9569
AACAACTTCCTTTGATAACCGATCAGCCTCCATGTTTGCTTTC[A]CAATAAATATTATTACAATAGATCTGTGCGAAGGAGTCCTTTAACCTTTCTACCTCTNNNNNNNNNNTTCGAAGATAAAAGATCAAACCTGCTCCGCAAA
>Marker316
ATATAAAGG[C]CATAAATATGATCATTTTCGTGTAGCTTTTGTTTGGGGTTGGTTTTGGTAACACAATATGGTCAATACAATGTATTTTGATGAGAAAACGCNNNNNNNNN
>Marker119037
TCCTTCGATCTTCAAATATTGCATTGAGGTTGTTAAGAAGTGTCCCCCATGCCAG[A]CACTTTCAATATAAAAAGTGCTCCCATCCATCCCCTTTACATCTGNNNNNNNNNNACTTTCAAAACTAGATGGTAGATGAATTGAGCGCTAGACTGGGTT
>Marker107094
AGTAGTGCATGAGACCTAAGTCTTTAATCTCG[A]AACTCAGAAGTAAGATCCCTCTTGCACCAAGCAATCAGTTGTTCCTCTCCAGTAAGAAATGAATCATCNNNNNNNNNNTTCCTCAACCTCACCATTGACG
>Marker848
TGACGACACTGTGAACCCCTGTCGAGAAGAGTTGTGTCAACAATATGTATTTTTTTAAGTTTAAAAATATAAATANNNNNNNNNNAAATGGAAACCTCAAC[T]TGTTGCATAAAATATTGTAACTTTCAAAAAGCATAAGCTATACTGTAACTTTCTTCCATGCAAAGAAAATTTTCCAACCACTTG
>Marker111595
TACATATCTCACNNNNNNNNNNATATGACCCCCTTTTCACCAATGCTATTGGAGCTACATCAACAAACCCCACCACTACCGTGACAACCGCGGTAGCCACC[A]CCCCCTCTGGGCATGCCTAAC
>Marker106680
AACAATNNNNNNNNNNGAGATATGAAAATTTAAATGTCCTTCTAAATCCCTACTATTCATGTGGATGTTTCTTAATAGCAAATTCCCAACTTGGGACATTC[A]TTCAAAAGAAGAATT
>Marker20166
ATGGACCCTCATGTCCACCTCAGTGCNNNNNNNNNNCTGCTCCCTCACCTGCACAACCCCAGAACCCACCTGCTGCCCAAGGGCAAGTATACGCCCAACAG[A]AATCCGTAGCAAAACCAAAACAACTAGCGCCAACA
>Marker107893
AAATCCAAAAGGTAGAAGGGAAAAGTGGATAGCTGCATTACTGGAATATGACCTGCAGATCAAACCTACCAAGCTTATTAAAGGGAAAGGGC[A]TAGACAGANNNNNNNNNNAAATACCCTAGAGGTGTCCTCTTGAATTGCATAGTAGACGAGGATGCCCAAGTGACCTTGAAAGAGTTTCACAGAGGTGTTT
>Marker2202
ATAGACTAAAACCCCTTTTGCCTACTTTGATCTCTTTAGAACATATAGGTTTTGTGGAAGGAAGACAG[T]ATTCTTAATGGTATTATCCTGGCTCAAGAAGTNNNNNNNNNNCCCTTTCTCTTTGTGATCATGACTGAAGGTCTTGGCAGGCTTATTACGTATTTTGTTG
>Marker108990
CATAAAAAAGAATGTGATTTAAGTCAACAAAATGGAAAAATATTTTGAAACGTACCTACTAAAAAATGCCAAGAAAAAAGTTAAATTAGTTTC[T]AAAATATNNNNNNNNNNTGTTTTTCAAATAGAAGAATTCAATGATATCGTTAATGAATTGAAGTACAAGCCATTACTTCAAAAAGTATCTGCATAAGTAT
>Marker111894
CCTATTTTATGGTTTTGATTATAGAGACACCACCCGAGGTTACCAAAAAGTTGTAATTTTAGCTCTGAAAAAAAAATGGTGCTACC[T]GATAGCAACACTTTNNNNNNNNNNAAAACCGTAACTACCACCTAGTGGGTCTTTATTAAATAGACCCTATTACATTGAGTAATTATCAACTAACTATTTA
>Marker107703
GAATTTCTAACATTTCTTCATGCCTACGCAGGGTCTTTCTAATTTACACCACTTCCCCTTT[G]CCAGTTCACCTTGCAGGAGGGACACGCCTTTGTTACTCANNNNNNNNNNACAGACAAGGAATTATCCCACCTTCAAACACCATATCTGCATCTCTCGGTT
>Marker120597
AACAACAGAAGCTTAAACAAAGAAATTGGTGGAAGAACAAACCAC[T]CATAATTCCATCACACGAGGAGAACATAACAAATGGTAATTTATTCAATTATGATNNNNNNNNNNCTTCATGAAGGTGATCCTGAAAAGATAGAAGAAGA
>Marker9393
AGCTCTCCAGTGCTTTGTACGGAAGCTACTTGTTATGTTTTGTAGCTTGGGTCTGTTCTCTTNNNNNNNNNNGTGCAAAGGCTACTCTATTTTGGGCGTCA[G]AAAGTTGGCATTAGCTACACCAACCGGTAAGCCTTGGAGGTTGCCTTGAAACTTTGTGTAGATGATGATGA
>Marker109959
ATTCTGCAAAATGTGTTCATCAACAAAAATGTTAGCTACATTNNNNNNNNNNTTTCAGTGGACTTCATCCTTCTCTTCCTACCCATTGCGGACGAACTCGC[T]CGGGTTTCTCCGCCACTACGGACGAACTTGCCGAGTTTCTTTCGTCGTTGC
>Marker122741
GTGTTCCTCTCCATCTGCTCTCATAATGGAGAGTAAAGTTGGTGGTACCTCGCAGNNNNNNNNNNCAGAATTTTCTTATAAGTATGGACCATTATTCGGGC[A]ATTCCTCACCCATTTAGTCTGTCTTTTTCATTTTTCTGCTGGTTAATTAAGGAATCTACGGTTA
>Marker118027
ACCAGCAACTAAGGGGTTATGAAAAATCTCATTCATAATTTTGGACAATTT[C]TGTATGTAAAAACGACAATAGAAAAGGATGGAACGGTCCTAAACCAACANNNNNNNNNNAAGCATTTGTGAGAACCCAAAAACATCAAACAACAATCTTT
>Marker24241
TATGCATTATGTAAAATATTAGTGAAGTTGTACNNNNNNNNNNGGGTAGACCCCAAGTTTTTGGGGGATCACCTAACTTTTTTATTATCATTTTCTTATGA[G]TAATTAAAGAGAGTTCTTCTGCTCCAAGAAACTAAAGCAATC
>Marker122441
TTCTCTGCGAAGGAGAGGATGAGTCTATAAACCATATTTAAGACTCTTGTCCCCTAGC[A]TTCTTCCCTGTGGGACTGTGGAGCGGCAATTTTACGAAGGACNNNNNNNNNNACCTTGTGGACGGAAAGAGACTGGGAAATGGATGATCAAGAAAAATGG
>Marker122446
GTCTATAAACCATATTTAAGACTCTTGTCCCCTAGCTTCTTCCCTGTGGGACTGTGGAGCGGCAATTTTACGAAGGACNNNNNNNNNNACCTTGTGGACGG[A]AAAGAGACTGGGAAATGGATGATCAAGAAAAATGGATTCTCGCAGGATGGGGGTTAGACTTCTCTCCACAAGTTTGGAGAAGGTTTC
>Marker20347
ATCAAGGGGTTTTTGGAGAAAGAAAGCTAAGTATATTCGTTTGCNNNNNNNNNNTAAGAGTTTTTCAGCTAGATATGAAGTAGATCTATGTTTTTTTTAAT[C]AGATTTGAGAGTTATTTGAGCTAGATCTGAAGCAGACCTAAACATTTTTAAGC
>Marker3762
NNNNAAGGTAATTTTGGATTCATGGGTTATGAAAGCTATCAATTCGAGGGAAAATTGTGGCATCCAAATAGTCATTGGAAATCTATTTTTCCATGCTTTGT[C]AAT
>Marker16562
CAAGCCG[A]TGTAAATTTTTCTAATTAGAGTTTTCTATATCATTGGTGAAGGATAAATTCGACATCAGGAACCACAACAATTTCTAGTTTGTTACATCAACANNNNNNN
>Marker70020
CCTTGGTCTTCTTCATCTGGATCTTTTTATGGAAGAGTTTTATCATCTCCTTCTCTTCCCTATGATGAAGGCTNNNNNNNNNNGGTTATATTCTTCTTATA[C]TTTTCCTTTCCACTTCTTCTTCCCCTCCCTAGAAGTGCCTTAGTGCTCTTTCTATTTGGAACCACTTGGTTTCCCTTTCTTG
>Marker70015
ATGAATTAGAATTGAATAGAGCATCTACCTTGGTCTTCTTCATC[A]TGGATCTTTTTATGGAAGAGTTTTATCATCTCCTTCTCTTCCCTATGATGAAGGCTNNNNNNNNNNGGTTATATTCTTCTTATATTTTCCTTTCCACTTC
>Marker119438
CTCTGTGGTTTAATTTATATGCATTTTGTGTTTTACAATGTGTTAATTCTGAATTATAAATATTCATGTTAATGNNNNNNNNNNTTTCCTTCCTGGCATCG[A]GATTGAATGGAAGGGGACGTGACATACCCCTTGTCGGGAAATTTGAGCCCTGGGTTGGTGTCTGGTGCTTCTTGGAGTGGGAC
>Marker109946
CCATCCATAAAC[T]GTGGTCCCCTACATGGATAAATAAATAATAACAAAGTGTTACTCAATTGATTCATTTAAATCTACATGTATTAAAGATGATCATTTAANNNNNNNNNNTG
>Marker434
AGATGCATTATAAATGGAGGGTAAGTAGTGCCTAGATGTCAGTTTTGGAAGGATACATGTGGTGGGGTTCCATGCNNNNNNNNNNAAGCATTGATCGCGGC[T]GGTATGAATGGTTTGTGAAACAGAGCTACAGTTTGTCCATGGGGTCAATTTGAAATTTGTGTCAAATGAATATAAATAGGAGTG
>Marker43215
AAATGGGTGTATAAGGTGACTGGAAGGCGAGGCNNNNNNNNNNAAAAATACGACCCCTCTCCTTGGGCAAACATTTGAAGGTGCGCTGGTACTGGTACCAC[T]GTAACAGTCGGGTATAGGGGGTGCACACTGGAACAACCAAGA
>Marker43211
GGTGACCAAGGATGTCGTCATCAAGGAC[T]TGCACCAAGGAGAGAGGGCGCTCTGCTGGAAAGGGACCAAAATGGGTGTATAAGGTGACTGGAAGGCGAGGCNNNNNNNNNNAAAAATACGACCCCTCTC
>Marker120173
AATTGTTGATGATATTACCAGTTTGTACAAGTTTAACAAATTTGGGTCATCACCTTTA[T]CCCTCAGCTTTTGTTGCTCATAGAGATGACTTGAGCAAACTTNNNNNNNNNNTTCCTTTTCTGGTTTCAAATATTTATTAACTTTCATTGATGATTATTC
>Marker772
AATGGGTAAGATTTCTCCTACTTCACTTACACCNNNNNNNNNNAGATGAATATTTCGGATGTGGCTAAGAAACCCTCTATTGACTAGGGTGGGGTTTTTTC[T]TATTGATGATAGATTGGTTCTTAATGACTGTGGAAATATTAA
>Marker9707
TTAAACTTCTTGATCTCAATTATTGAACTGCTCACCATTATCTTTCAATGAAAAAATCAAGACTGCAAAACTCC[T]CACTTAACCAAGGTTTATCATAGAACNNNNNNNNNNACTCCTATTTTTCTCATCATATCATTATGAATTTCTCACAATACAATATAGGTATTCTATAGCA
>Marker12772
NNNNNNNNNNGAGTCAGACTAGAATCATACATGTTTGATTAGGTTTAGAGATGTGCATCCAAACCAAAAAATTAGAAACCAAAAATGAGCAAGAATTTTTG[T]TTCCCGAGA
>Marker109914
TTAACAAAATTTTGAAGACAATTCTTCAGTGCACTCTCGACCGGCATAAGCTCGATTGGAATCATATG[T]CTTTTTCCCGTACTATGGGCTTACCATACATCNNNNNNNNNNAACACATTGACCCACAAGCCTTCCTTGAGGGGGACCTTGTACTCGTTTACGACCAAGC
>Marker107760
CTAACACACAGGGAGCACGAAGAACCTCTGATTTCCCTCCCCCTAGATTGGTCCGATGTACCTAGGAAATACATGAACGAATTATG[C]TGTGATGGTCAATGNNNNNNNNNNTTGCAATAATGTCAACAGGGAGTTCCAATAGGTTCTCAGTCAGACATGTGGCAATATGGGAAACCAATCCCAAACC
>Marker29689
CAATTGTGAATAAAATGAAAGTATTTTGTTAAATAATACACTTGAATGTTTGTTTGTGTCANNNNNNNNNNTCAAAACAGTGCAGAATGAACACACATAGA[T]GAGTACTTATCTTGATGATAAAGTTGCCCCAAGCAACTAGCTACGCAAATGCAATGTTCCACCCATCCAT
>Marker109865
CTGCATTTTCCTTTTGAAACGATGGATGACTGTTNNNNNNNNNNCCATCTTGAAGAGCTTTTTCCATAACTTGTCCGAGAAGATGGAAATAATTTATTACC[A]TTGGAAAATTGACTTCCCTGCAAAGAATCTCCATTAGGTGGAC
>Marker119461
GTTAGTCATGAGGAAATAAGTATTAGAAGCNNNNNNNNNNGGTCAAGGTTATACACTATAAATATGTCTATTCTCTCACCTTAACTAATGGATCAAAACTA[G]CAAACAAAGTTTCCAGAAATGTATCCATAATTTGGAAGG
>Marker117852
GTCCCACTTGTTGCACCGAGATTAGCAAGGTGCTTACAACCCAGTATGGGGGAGATGTTGTCATGTTTCTCACATTTGTCACGTTTGACACA[G]TTTGACATNNNNNNNNNNCATTTCAAGATCAACTTGTTCCATAGGGTTGACTTCACTTGTAGGATCCTCTAGTTCAGATTTTAAAGGGCGTTGGATGTCC
>Marker119591
TCCCTCAACCCCA[G]ATGGCTCGAAGCTAAAACCCCTCATTGTTTCTACTCCACAGATCAAGGAGACACTGTTGTCCCCCACCACACTCGACGCAAACGTAANNNNNNNNNNTGG
>Marker122024
CTGTCAACTCTACAATGGT[C]TGCTTATGTAGTTGCCTCACACTCTTGCAACTTCGTGCACTTAACACTGATCTCGTGCATTCTGTCATCCATTTCTCAGCTNNNNNNNNNNCAAAGAGTC
>Marker24107
TTGTGCTCCTCAATCTCTCAACACCACTGCCACCCCCGAGCTGGGA[C]ATGATCTCCACAAGGAAAGGGGAAAGCAGGCTCTCACATAGACACAGATATACCNNNNNNNNNNGGGAAGATTGGGAAACAACCCAGGGAAGCCAAATCT
>Marker7914
GTAATGTTTGCTCTGGGTCTGCAGAGAGTATGAGTGATCATAGAATAACTGNNNNNNNNNNAGGTTTCAACCTATATCTTGGGTCTGGTTTTACTATAACC[T]AACCCTAAACAAAAGATGGTTAGTACTCTTAATGGCTAAACTGAGCAGGGGGGAGCGTGT
>Marker120034
AGATACCA[G]TAATTGTTGATGATATTACTAGGTTGTACAAGTTTAACAACTTTCGGTCATCACCTTTCCCTTCATTTTTTGTTACTCATAGTGATAACTTGNNNNNNNN
>Marker7362
CATTCTGAAGTTGGCATTAAGACATTATGTACCATCCGTTTATAATGCATATCTCAGTATTCCTGTTGATAGCCATAGGGTNNNNNNNNNNACATGTTATG[A]AGACCAATTCAAAAATATCCCTCATACTTCCATAAGCACTTTTCCATTCGTAATCCCCCTCATATCATCACCCCCGCAATGACACCTATG
>Marker7364
AATGCATATCTCAGTATTCCTGTTGATAGCCATAGGGTNNNNNNNNNNACATGTTATGAGACCAATTCAAAAATATCCCTCATACTTCCATAAGCACTTTT[C]CCATTCGTAATCCCCCTCATATCATCACCCCCGCAATGACACCTATG
>Marker114402
ACATGGACTCAAATTTTCTTGCCCCGAGCTTATCATGTCTTTGGTCATATGTAAGGACCAAATCACCCTCACTATAGACGCGAGGTTCTAC[T]CGACTTGTCNNNNNNNNNNTGACGAAAGTTCAAGAAGCTGATAGTGTGGAGAAGAGCATATTATGCCAGTTGGACTTGTGCATACCCACCAAGCATTGGA
>Marker30307
AGATTCGATCTTGACCGTAGAAGATGAAGAGTTAGGATAGTTACCCCAATTGAA[G]AAAAATAAAAGAAGCTTGAGTGAGACCTATTGGCATGCATTCCAAGNNNNNNNNNNAGCATTTGGCACACATTTCAAGGTGATATTTGGTGTTAGTATTC
>Marker4800
GGAGAGCAAGNNNNNNNNNNTATGTACAGTCATTAATGAAACCGTACAACATTAAATTCAGCCCTGATAGGCATGATTTTCGAGGCAGAAATTTCCTGTAG[A]TAGCTGGTATGAATTTCGA
>Marker40526
CCCAACTACCAAAGGTGCCCTTCTCCAGTCTTTTGCATGGATAGTTTGCCTTTCTCACCTACCACAGCC[T]AGTTAGGCACCTTTCTCACCTACTAGTCAGTNNNNNNNNNNAGTTGACTGACTGTTACCATTGATGACTGATACATTGACTGGATGATGAATCCACTATC
>Marker31366
GGATGAGGTGGGATCCTACTAAGTTGGGAGGTGAGTAAGATCCACCCTAAATGGAAGGGGTAANNNNNNNNNNTCTTCCAAGGAGTTTTTGCTTAGTACTT[C]TAGGGATTTACGCAAGGAGAAAGTATACATGGTTCGTAATCACGATGAGCAAAAAAATTCCGTGTAATAGAA
>Marker39803
TCAAGGTGACTGAAACCAGCCT[C]GGATGTGGGTGTCACTCCACCTGACAGGAAAAATTCCACCGAAGATCCCCGACCTCGGATCCCTTGACATGGCACTCTNNNNNNNNNNTCGCTTTGCGAA
>Marker39806
CCAGCCTGGATGTGGGTGTCACTCCACCTGACAGGAAAAATTCCACCGAAGATCCCCGACCTCGGATCCCTTGACATGGCACTCTNNNNNNNNNNTCGCTT[C]TGCGAACCTCTCTGCAATTCTTCACAGACCCTGACTTGCTCAACATTCCAATGTCGCGGCAACGAGGTACCCCCTGCCATGGTAGTGGTGGTAG
>Marker31842
AGGCAGGTTTGAGCCCACCCAGCAACACCCA[G]CAGAGCGGATGAGGTCTCATCCGAGGCATCCAGGAAGAGCAGATGGAACCATGTTTCCGCCAAGGGAGGNNNNNNNNNNTAGTCATATACCAGAAGCAAA
>Marker112035
AGTTAATGACAATTACAGATGATCATCTCGCATGGGAAATTTACNNNNNNNNNNTCGCTTCTGCATTTGATCTAGGATTTTAACGGATATAGTGGAGCCGG[A]GGGGATCTTAAACACTATGAGAGAGGGGAGTGGATCGATTGGGGAGGATGGGA
>Marker110171
CCCATGAAATTAGATTGGCACCCAAATGGAAAGCATAACCAA[G]ATGTGCTTTTCCAATCATCAATACTGCCTGCAAAATCACTGTCAGTGTATCCTACAAGNNNNNNNNNNATGGGGGTTGCATTTATCCATTCTGAATCTCT
>Marker111314
TTCCATTTATCTTCTATTTATTTATTTTGTTTTATNNNNNNNNNNCTCAAATAAATCTTCTACAACCTATGTGAGACTAATGGTGGTTGATGAATAAGTTC[T]GTTCTTAATGTGCACCCCCTAACTTCCCCGTATGTGACCAAATC
>Marker119176
AGCATAAATCAGCACTAAGAAGAGGGGCACCCTAGGTTGCACTGAAGCGGATACGGCAACNNNNNNNNNNTAACTAATATCATCTGCATCCGCATGCTCAA[G]AGTCAGAGTCATCATCTATGTCCCCAACAAAAGTAGATCGAAAATAGGGATCCGGAGCCTAGCTTGATT
>Marker103582
ATCTTATGATAGTATACTAGAAGAAGTTGTTATTAACACTTAACTAA[C]TTTAAATAAATTTACAACTAATCAACTAAAATCTTGAAGAGTTGACTTTAATTNNNNNNNNNNGGAAAAATATAATACCCTAGTGTAATTGGTAGAGGCT
>Marker25106
GCTTACCAGCCCCTCAAATAACTCTTGCATTTTGATGTTGTTGCCTCTAATGTCTGAATTAGANNNNNNNNNNTGACCAGGTGCAGAGCCAGATTGTTTTG[T]ATTACCAAGACCTTCTTCAATTATTTTCCAATTCTTATCATTTTCCTACTCGTAGCCGATATAGCCTGCGTT
>Marker4594
AAATCAATCTCATACTTCAAAAACAATCCAAAAGACAAAGTACGTTGTGTCTAGGAGGTTATGTAAC[T]TGTCAAAGACAACATACAGAGCTCAAGAAATCANNNNNNNNNNTGCCCAGGTGCATTGGGCAAGATCCAAGCAAGAAAAATAAAAAAATCCTCAAAGAAC
>Marker118779
GANNNNNNNNNNCCATGAACGCACTTCAACAATGTGGTTTGCTCAAATTATTTCACATCTAGGGCATGAGAGCCCAAGTACCATTGCTGGAATATTTGATC[T]AGACTATGGGA
>Marker20058
GTGGATTCTTGGAGATCAACATAGATTACCAAAGAACCTTGATAAATGGATTCCCAAATTCAACCCAGATNNNNNNNNNNAAAATGAAAGGTAAAGAAAGG[T]GTTAAAGATTACAACCAAATGTTTTCTTAGCTAAAGAACAGAATCCGTGCCATTGTTCTGCCAGTAGAAAAACTTTTAG
>Marker2522
AGATCTAGAACAGCAATGGATCTGCTGTCT[G]AGGGTGGCAGATCTATGAATTAAACTGACTAATACTAACAAAAACTAAAATCTAAAGCTAAAAAATGAGANNNNNNNNNNGCTTGCAAGGGTAATACCTC
>Marker30140
AATGGGTGCATTCG[A]ACATATACTTGGTTCCAATTGAAAGTTGTAAATCTCGGATTGACCTTTCCAACGGGCTACCGATCGCCCCAAACAGAGATTGTATGNNNNNNNNNNTTGC
>Marker30144
CGACATATACTTGGTTCCAATTGAAAGTTGTAAATCTCGGATTGACCTTTCCAACGGGCTACCGATCGCCCCAAACAGAGATTGTATGNNNNNNNNNNTTG[A]CAGACACACAGATCAAGGGCACTTGACATCAAAGGATCCATCTTTGTTGAGTTGTCAAAGCAGGGCAGCTCCTGTGCCTAGGCAAGTGGCTCACTTG
>Marker109817
TCATACATTTCTTTATTCCCTTTAGTTGCACAATGTTTGTATTTATTGTGCGTCTCTATGNNNNNNNNNNCTCACTCTAACCCTCTTCACCCATATCACTC[T]TATTATTATTTGGTAAACCTCCTGTATCTGTAGTGCACAGATCCCCACTCATGACACCCACATCCCATT
>Marker121296
NNNNNNNNNTGAGTCATACACAATGGAGTTGGAGGAACACCATAAGTGGAAGGACATGATGTGGATTTGGGGGTCCTCACTACCCTTCCCTTCAAAATTTG[A]GGATGTCC
>Marker62109
ATTGGCATAACTTTGTAGGCTCCCTAAGGCTTAC[A]CTTTTTCAAACTTCGAACAAACCTTTTATATAACATATGCTTAGTTGGTTTCAGAATTTGCGATGANNNNNNNNNNCCATCTCTTCCCTTGGTCATACTT
>Marker10113
TGGCATGTATAAGTCTGGTATGT[C]TTAGTAGTACATCCAAAGATCTCGGTGTCATTGAGCTTGTCCTTGTAAACTATGTAATTTATTTCAACTTTGATCTTNNNNNNNNNNGACTTGGAAATGC
>Marker110365
TTTAATTAGGCTCTACCACCATCAATCTTTGATTTGAGTAAGCAGAAGTGGGGGGATGTTTGAGCCTTGGGG[C]AGCATGTACTATGATGTTTTATAATTTTNNNNNNNNNNAGAGTTGCTGATTTTTCCATTAAGTCAATGGCTAGCTTAGAGTCTCCTTCTGTCTCAATATT
>Marker115486
TCGCTCACACGTGACGCTTTGGGATCACTGGGATGACGAAGTGGATTACTCCAACGATTCGTTCA[G]AGGGTAAAAAAAAATTCACCTCACCGCTTACCAATNNNNNNNNNNTCTTTGACATCCCTTCACTGACAAATTTGGGCTCTCCGGTGATCACCGACGCAAC
>Marker25529
GGTACAAGACCCCTTCCG[A]TGTCCACCAATCTTCTCAGCATATCCTCTTTGAGATTGGTTAGACCCTGCATTACCAAGTCACCAAAGCTTTCTCTTCCCATNNNNNNNNNNAGGGTGCC
>Marker106239
AAAGAATTTCTTA[C]GTAGAATTTTATCTCCAAAATTGAAAGTTTTTTACCAGATTTTAAAGGGTTTTTAGTGCAGCAGTAGTATTCATTTCAGTTTGTATTNNNNNNNNNNATA
>Marker3788
GTATCTGACCTATGTACCCTATCCCACAATNNNNNNNNNNCAATGCAACCCATTTCTACTACTATTCAACCACCTCCCGATGCCACTACCCCTTTATCATC[A]TACAAATCCCCCCCCTCTTGTCAAGAACACTGGGGGCAG
>Marker11990
TGGTTTGCTCTGATATTTTAATGAAGGATCG[A]CAGATTGTTCCCGATATCTTCCAGAATTTATGAGTCCCAGTACTCGCTTGGGAGAGAGTATAGACGGATNNNNNNNNNNTGTTTCTATAAGCGTATGACC
>Marker2104
GTTATGTTCATGGATATTAAACTTGGAAATATTTCAATGTGTCTATTTCTATTAGTAACGTGTTTACATTAATGTATTTAAATTTNNNNNNNNNNTTGGAC[T]GCATATGCTTTGTAAGTTGTCCTGTAGTATCATATGTTCCATGGTATTGATCCATAGTATCAGACACATAGACTTAGTATATAAGTACGTGTTG
>Marker4429
CCGCGATAACCCCACNNNNNNNNNNATATTTTTATTCTCACATGGTGACTCTGTTGTCTGCCGATATGCACACCAGCAGCGGAAATCTTTCGAAAGCTGTT[C]TCTTCACTACAAGTGAGAGAGGTG
>Marker18326
TCCGCTAATACCNNNNNNNNNNATTCTTTTTCATTTTTGTAAAAAAGAATAAACAATGCTATGATACATAGGAAGGAACGAGTGTTGCATGGGCATACACC[T]TATTTTTCAAGGGTATGGGTT
>Marker120441
GGTACATAGCACTATGAATCNNNNNNNNNNTACATATATTATGTTTCATTTATTGATGATTACTCACGTAAAACTTGGATCTATTTCTTGAAATAAAAAAG[A]TGAAGTGTTTATCAAGTTCAAGGAATTCA
>Marker112952
NNNNNNCTGTTGTGACTTAGAATTTCACAGAGCCTTTCACCCATGCTGCATACAAGGATGAATACATAAAATATGAGGATTTCAAGGTGGTATTTCAGTAG[A]CTACA
>Marker107968
GAGCAACATATGACATGCATCCATCTCAACTACTACTATCACATAATACCTTATCAC[T]TGAGGTTGTTGATATGAAAACTCAATAAGCATTGCTCCGTCACNNNNNNNNNNCATCCTTATGAACATTAGGTTTTCCCCTCGTTCATGATAGAGTACTA
>Marker1963
AGTTCTAGCCAAACTGATGGCTGAAGAGAATTGCAAACTGTTAGACATTAATCTCATCAGAACAAGC[T]TCTGAAAATTTGCCAACAGAAGTAGCTGCAGCANNNNNNNNNNAGAATCAATTCAAGTCATGCATCGCTTCCATTCAAGCATGTGTGGGGGGCATCACTA
>Marker108156
CCAGATAGATCTAGGTCAAAAAANNNNNNNNNNCTAGCTATTTCTTTGTTTTTTCTACTATATTTTAGAAAGTGCAAACCAAAATCGTACTAAATATGCTC[T]TAGAAGTGTCCTTACGTTGAAATAATCTTTTA
>Marker15832
ACATAGGTTTATCAAAACTCTTCATTGACTTGGTATGGATAATGGTTCTAGNNNNNNNNNNGTAGGTGATTCTTTTACCAAAGTTTCAATCTTTATTGCAC[T]GCAAATTTATTTGATCAACTAGGGTCCTGTTGTAGTTGTTGAATAATCTTTGATTCCTTA
>Marker118581
GTCCTTCCACTATGAGATAGATGGGGAAATACTTGAACCAATCACT[C]GGAAACATCCCACAACATAGTGCAAAATGACTAGATCCAACATCTCAGATGTTTNNNNNNNNNNTCCTTAAATAAGTTTGTGTCCGAAGTTATGGAGGTG
>Marker113199
TAGAATTTATATCACATAAATCATATCACACTAAGTCTTGACCTAAGCTTTCCNNNNNNNNNNACCACCTCCAAGTGGCTTGCTCTCCAAGCTAAGGTTCC[G]ATATTTCACATGCTCCTCATCATAAAGCTACACACTCTCCAAGCTCTAGTTCTCCTTGTTGG
>Marker4949
AAATACTTGCAAATATTTTNNNNNNNNNNCCTCTGTATTTGATGAGCATATATAGCGAAATTTATGCAATTTAACAAGTCCCTTGTCATGGTTGTTGCATG[A]ATTAGCAATATAAAATATTATAACTGAT
>Marker23529
CCTGGCGAGATGAGGCTGAA[C]AGTTGATCAAATATGGAGCTAAGAAGTCAGTAGCCCAGATTTTTTCTTCGTTGGTCAGGTTTTCTTTGTTGATGCTTTTCNNNNNNNNNNATATTGATAT
>Marker30416
GATCATCATCTT[C]TGAGTAGTGCTTCTCGATTTTCCACTCTAGCTTCCTCTTGAACACATTCTTCCCATACAACTTCAAATTGCAGACTTTCCTTTCTTGCNNNNNNNNNNTC
>Marker113488
AAATATTTAATTGCCACATTTCATTGTTATTCTCATGTACAACCACCCTTAAAAAATAGTTTTTAA[G]TATGATATTCATCATACCACTACATTATTGATACNNNNNNNNNNATAAAAACTTGAAAAGGTTTTCAACTTTATATAGTTTTTTTATTCTTATTAGGCTT
>Marker108724
TACAAACAGGGATGATTGGGATCTCATAGTACCAGCAATATTATGGGCATATAAAACAAATTGNNNNNNNNNNCGATAGACATATAAAACACAAGTTATTC[T]TAGGTAGGAGACCTTGTTCTCCTCTATGATGGAATTTTTTTGAAATTTCCTTGAAAATTTAGAATGCATTGG
>Marker967
ACAAAAGAAAG[T]CAAGTTCCCACGCCCATATTTTAAATAAGGGGTTGTTTGAGCTTCAAACTGAATGAAATCCATGAGTTCCTTGTACAGTACTACAACTANNNNNNNNNNT
>Marker115530
CCCCTTTTTTTTAACCACATGTTCATACCCCCTTGGGGGATTTGTAATAATGTGCTAGGATGGC[T]ATCTTTTTGTAAAAGACTCAGCTTCTAAGACTTAAANNNNNNNNNNCGTGGAAAAATATTTTTCCGTAAAAACAAGCCATTTTTAATGGTTTGGGTAAAA
>Marker640
AACTTGCTTCTTTGGTACCCGGTTTACTTTTACTTTGTACCTTANNNNNNNNNNCATAAGCTCTTTCGGATCCACCGGAACCACCCACCGACCTAGTTTCC[G]CTCAACCTAGTGCCTTCATAGGGAGCTCGAAATATGGCAGACACAGAGTTAAC
>Marker25980
GCTGGAAGGACAATCGTTNNNNNNNNNNGAGCATGGAACCGCTAACAAAACTGTTTCAAACTTGCTTGGAAAATCCACACAAAAACATATGCTTTATTTCC[G]TCATTGTTTCCACATTGTATTTTTGAA
>Marker7749
CTTTTGAAGCTTCAAAATCCAACTTACTGTTGTTCCACCTAGATTAAACACATANNNNNNNNNNTGCATCAAGTTGCCAACTGTTGATGAATAGGGAACCC[A]TGAACATATAATCTATATCTTCCTGTGTCTTGGGACACATATCCTTAATTAGTTTTAAATGGT
>Marker66842
AATTACTAAAATTTGAAGAGAAAT[G]AAAAGCAGTCGCTGAGTGATATGGCTCTTACGGTGGAGAGTGGAAAGAGGTGGAAAGCTAAGTCTGAAGAGTTGGANNNNNNNNNNTAAGTATGATGAAT
>Marker106936
GAGAGGACTTAGATGGTTTTTAGCTAAGCTTAGTGGTTCGATTTCAAAGACTCACAATATTTCTTGGGGGAAGCNNNNNNNNNNGAGTGAGCCTGAAGAAG[A]AGGAACAAGGAGAATAAGAAACACCCATGCAAGAGACACCTGAGCTAACATACTTTCAGTCAATTCTTGGGGAAACATCGAGG
>Marker28861
ATCCATCCATATCTAAGTCATATCTTTGAACTCTACATATCTAATGGCTAACCCCTTGTAATC[T]GTAACTCATATAAGTGTTTGCATGAAACATTATTTGCNNNNNNNNNNGGCAACAAAATATCAAGTATGGTGAACTTAAAGAACCATTCACATCAAAGATG
>Marker113146
TCCATTCATTTAAATTGCATGGAACTATTACTGCCTTCCTAGTCGAGTTG[C]GGTGTCAAAACAATTTCAATGGATGTAGAAGTGGTGGATGCTCTCGTTGGNNNNNNNNNNATATGTTGCATGAATGTTTCCCCAATATATGTGATATCAT
>Marker42112
TTTTAGACAAAGGTGATGTTGGTATGTAGATA[G]TTGGTCTATTTCTTCAGTCTATTGGCATCTCCATTGATCGACTCCCCCTTTACAGATACTACTTAGATNNNNNNNNNNACCTGTAGGAAGATGAAGGATA
>Marker117501
CCTAGCATCATGATTCAAAAGTTCGATTGGAGTTCAAGTGATTTTTTTTGGCATCCTCG[A]ATGGGAGTTCAGGTTATCTTTTGGTTTGGTTTTTGTTTTATNNNNNNNNNNTTTTGCATTGATTTTTATTAAGTTTTGTTGTTTTGGCAGCCTATGGAGG
>Marker15201
NNNNNNNNNNTGATCGAGGCATTTCAGGAGTAGCATGGGATCCCACCTCGACGAAACCCCAGGAAGTCACATCACTAGGACGGCGACAGGTTGGGTGGGGG[A]AGCTTGTCA
>Marker15025
TATTGGCGTTGGTTATTTTGGTTCTAC[T]TGCGGATTTTATTGGGCATACACTTGCGCTTGGGCGGTAGGTGGGTTCTGCGGTTGTGCAGGTGCTGGAGCAGNNNNNNNNNNGCACTGAGGTGGATATG
>Marker9439
ACCTTGTTCACTGATGCTAACAAGATTGTTAGAGCATGTAGAGAATGTCAAATATTAAC[T]GGGGAAGCAGAAGCTTAGACCATTTCCCCTCAAACCAATCANNNNNNNNNNCAAACAATGCTCGGGCTTTTAAATCTGCCAAAATGATGAGTTTCTGTCA
>Marker9436
ACCTTGTTCACTGATGCTAACAAGATTGTTAGAGCATGTAGA[G]GAATGTCAAATATTAACGGGGAAGCAGAAGCTTAGACCATTTCCCCTCAAACCAATCANNNNNNNNNNCAAACAATGCTCGGGCTTTTAAATCTGCCAAA
>Marker120905
GTCCATTCTAATTGTCCTCAATATTCTTCCGTAACC[T]ATCAGGTATATTATCCTGAATTACTGTTCTTTAACATTAGCCATATGCGTAGCTCAGCTTCTCTNNNNNNNNNNATCTCCGTCCCCGAACTCGAACACGA
>Marker117056
AAGGTCAGAGTTTTACATGGCTTCATACCTCATTGATTGTATCTTGGCTTCATGCATTACAT[C]CCCATCCGAAGATCATACTATGTCTCAATGGGATAAATNNNNNNNNNNCACATGTTGCAACATACTGTGGCTAATGAGCAGGCTTACAGGTATATTGTAG
>Marker122252
TGCATTCCGTCAGC[T]TGTGTCTTCATAAACACCGGTAGAGTAGTACACCAGTAAAACATAGTAGGTTGCAAGCATTGTGATGCATAAAACATCACCGGTCTNNNNNNNNNNTAAA
>Marker113666
AACGCCCATCGTCGTCGT[C]CTCCAACACTGCGTTCCATCCACAGTTGGATAGAAAGCCTCCGGTGGAAGGATGCGACAGGATGCTCAACTGTGGCGCCCACNNNNNNNNNNGACTCCGC
>Marker8996
AAGATGTTACATTCCCCTCCCCGTTNNNNNNNNNNATTTATTAAGCAAAGATACATGAAAAACATTATGAGTTCTAGTGTTAGCAGGCAATGCAAGTCTAC[T]AGGCAATTGACCCTATTCTTTCAAGCACTTCAAT
>Marker119589
AACCACCTCATCATTNNNNNNNNNNACCCCATATAAATTTTGAGCCATCCATAGAACGCCTCGTCAAATATTATAGATAACGATAGAGGTCCGGCTAAAAG[C]CCCTCGCCTCTTCATCAACGCGGA
>Marker121281
ATATTAACCAATACAGAGGAATGATGAATTCGTCACAGATAAGATTATAGAAGCTTGCATACTTNNNNNNNNNNTATCCGCCCTGGTACATGAAAGGTACT[C]GAACTTAGTTTATATATATTCCCATTCGCCCTGTCGAATATTCTTCTCAAAATTAAAGCTATAATTCTGAAAG
>Marker118897
GTCCTAAGAGTTAGGTGACATGATTGATGGGACATGTCA[T]GTTAGGTGAAATCATGACATGATTTTGTTAAGTTATGCAAAGATACAATTGAAATATTATANNNNNNNNNNAGAAAGATTACCAATCTTGTACAACAGAC
>Marker112745
CCAACACACTGCTGACCGGCATAAGTCCAATTGGCATCACATGCTTTTCCCTGCATTATGGGATTACCGTANNNNNNNNNNTGTCCACCCATGAACTTTCT[C]GTGAAGGAGACCTAGTCCTCGCCTATGACCAATCCCATGACCAAACCAGAAAAGGGAAGTTTGAATCCATGTGGCAAGGA
>Marker13065
CGTACCGAACAAAATA[C]TATGCGCCGGTTCATCTTTTTAACAATCCGGCTCCAGTAAGCCCCTAATTGAAGGTTCCGTTGAGAGCTATCATCTATAAAATANNNNNNNNNNGACACA
>Marker108019
AAATATATACAATCTTGGTATATGAATCANNNNNNNNNNTGAGATACTTATGAAGTGATGTGGTAATGTATATGGACTTGTTTCGTGGTGATTAATGACAG[A]ACTATATGATTTTGAGTGGAAATGTTACAAAAATTCCA
>Marker120428
ATAAGGGGGATGTTGTACCAACAAATTCAGGCGCAGACTTGGTTGAC[T]GAGTTTATTAATACTCCTGCTGGAAAGAATTCTCAAGGCATAGTCGTGAGCCANNNNNNNNNNATTGCTATGACCCACTTCCAACTGAAAGGAAACAAGG
>Marker121082
CCTTTGTCGTATTAGATTGCAAAAAAAACCTTGTCTCTCCTTAAGTCTAGTGTCGGTTAGGAAAAGGAATAACAA[G]GAGTATGCTCTGTGCCTATCCCTCCNNNNNNNNNNTATATTATTATTGATAAACATAAATATCTTACTAAATGTGAGTGTAATTCAATTACCGAGGTGAT
>Marker34519
ACCCGTAAGCAACTGCAAAAATATTCACCAAGATATTGAAAGGTATGTAATATCTAGGGGC[A]TAATTTTCTCCATTTACCCAAGCGTAAGGAGCTCCTCTTNNNNNNNNNNGGAAAACACCACCAATAGGAGATAATGTTACAAACTCCTAGGTTGATTCAT
>Marker121636
TCTTTACTTCCCAATCTTGGTCTAGGTGAACTAATTACTAAAAAATTNNNNNNNNNNTGTGTGCGTGACTGTCCGAGTCGTTTCCGCATTGTTAGTGCAAT[C]AGATATGCCAGGAGCCGTGTGCATGTGTAAAAAAATAAATTGTGGCTGTGATGGGG
>Marker121634
AAGAGAGATGAACTCTTTACTTCCCAATCTTGGTCTAGGTGAACTAATTACTAAAAAATTNNNNNNNNNNTGTGTGCGTGACTGTCCGAGTCGTTTCCGCA[G]TTGTTAGTGCAATAGATATGCCAGGAGCCGTGTGCATGTGTAAAAAAATAAATTGTGGCTGTGATGGGG
>Marker115367
CTATTTCAGGGATGGGAGATGTACCCATCA[G]ATGGGATGAAATTTTGAAGTTCTGACTTTTAAATGCAAATCTGAAATTTCACCTCACACTAGAGGTTTCCNNNNNNNNNNTAGTGCAGATTCTCAACAGT
>Marker105723
TGAAACACTAATCACTCCTTAAGCCTCCTTCAACCATACCTTAACTTCTAGGTCCACCTAACCTTNNNNNNNNNNCAACTACAAGTTGTGTGATAACAGTA[G]CCCATTAGATGGTTCCATGCTTCAGACAGCCTTTTTAGATGATGGTTTGATGTATTTTTATTATTATTGTGTAC
>Marker111137
AAATAAATTGAACATAACAAGTAGACATAACATAGGAAAACTAGCATCATTTAACANNNNNNNNNNAAGGGAATGGGGAGGATGGTGCTAATATAGTGAGG[C,T]TCAACCACACAGTTACAAGAATCTTGAACTACTCAGCAAACATGGCACCCATAATACCTACCTCA
>Marker28372
TGTTGTTTGTATTTTCAACATATCTCCCTGNNNNNNNNNNTATATCAAGTCAACCATTATGGTTGAATCATTTTATTGAAATTCTATTGGTTTGTGAATTT[C]CAACTCATCAAGAAATTATGGTTGACTCGTTTTCTTATA
>Marker117575
TGTTCAAGATTGCAAGATTGAATGCATAAAGAAGAATTTCTTGACGAGAAGATTCCAATGAAATTGTTTNNNNNNNNNNATATTCAATTCTCCTGCATGAC[T]TTCCAGTTGTAATTCAGGTAGATCTGCCCAAAAATGTAACTTAAGCCAATAAGCCAGTGATTTTCATGAATTCAAATC
>Marker21165
ATCCACAAGAAATGATGCCAAATAAGAAATAGATAGTTTG[A]GGGTTTTTCTTCACCCCCGCACAGCATAGAGTATCCAAAGTCTCTAACACCGAAGAGGGANNNNNNNNNNGTGAACATGACAAGGGAAAGACAAGAAAAT
>Marker107832
ATGCGTGAGCTTTCATAGGGATTGAGGCNNNNNNNNNNTTCGTACCTCTCCAAAAAATACTCCCATGCCTTTTCCAAAGTTTAAAAAATCACCTTTTTTTT[A]ACTTTTTAATTTTTTCTCTTTTTGTGCCTTTGTCATT
>Marker119723
CTCCTTACTAGAATAATTTAGATAATTCCCATCAATTNNNNNNNNNNGAAAGGATGACCATAATTTGCATCAGTTGAACAAACAACATTCTCATAAGCAAC[A]GCAAAAATCACAATTACGAGGATCATTTATAAGTTGAACCAAAAGC
>Marker121449
TTATGGGATTTTGC[T]TGAACTTTGGATGCAGTTTTCAGTCATGGGGAAACAACACACATTTATAGTCTTACAACTAGGGTCTCTCCGCATCATCATATCACNNNNNNNNNNGAAT
>Marker7315
TTATTTTCCAGGTTGAAAAAA[T]TCAAATTTGAACACTATCTCAGACTGTGACTCGGAGCCAAATATGGAAAAGTAGATCATTAATGCAAAACCTAGTGTGTNNNNNNNNNNTTATTATTCCT
>Marker118422
ATATGTAGCCTATAAGATTTATTTTCCATACCACTCCAAGATTCACTTTATNNNNNNNNNNCACCTTTAACGTTGAGGGAAATTCATTACTTTTGAAGGGA[G]GAGGGCATGTTAGGGTCCTCTCTTAACTCACCATAATCTAAGTATTAATCACCTTGTATA
>Marker121491
GAGCNNNNNNNNNNTTCTACATCTTCGTAGAGAAGGGATTTCCCTTTGTTTTCTACAGGATGGGGAATGCTCCTCCCTTTCATGACTACATCCTCACCCAT[A,G]TGACCCAAACTAG
>Marker28127
ATATGTGGTGGTGAATGTGGGGATGATTGAGTGTGATGAGAAGAAACAGAGTAAGGTGAAGATGGTATTAAC[T]TGATCAATGGGTTTTGATATCTCTTGTANNNNNNNNNNAGGTGTTACTTGAACTAAACCTTCAGGTTGAGATGTCTTAGGTGGAGATCAATAGAAAAATC
>Marker18507
GTACCCATAATTTGATTGATATCAACAAGGCAAAGGNNNNNNNNNNAACAATACATGAGTTTTAAATGGAATGGTAGTAAGTATCGATTTTATGGTCTGAT[G]ATTTTCGCCACCCAAGCATAAAGAGTCACAACTTAAGGAGAACCT
>Marker121494
GTCCATTAAAAACTCT[G]TATCAAATCTTAGAGGAAGTGTTTCATGTAGGTTCATGTCCCTCTATAGTTCGATTTCCTCTCATGGATCTTCTTCTACTTTCTNNNNNNNNNNGTAGTT
>Marker111703
TGTCTGACCAAAGTGAGTTTTTAAATTCTAGAAGAGGTCATTCTTACATTTTCTGACCCCAGATGAATGCTCATTATCCAACTANNNNNNNNNNGAATTTT[C]GCCTTTCGAGTCTCCAAACCAACATAAAACCTTGAATTGTCGTGCGCTGACTCCGTGTTTGATGCCAAATACCAATGGCTCCAATGATTCCAA
>Marker110620
AACCCTAACAACCGTTTGAGCTCCATCTAGAAGTGTTCACTTCTTTCTCTAGTTAGCATCCTTC[A]ATGTTGGAAATTCCTCAATATCTTCTTCTTCTTCTANNNNNNNNNNTCTAATATTGTTAATAATTCAGATTTCTCTCTCTATTCAAATAATTTGATTGTT
>Marker37036
ATATTTTGCTTTAAAAGGTGAGNNNNNNNNNNGAAATAACTTATACCTTGACTTGATGCTTATGTGGCACACTTCCTTGGGAGGTTGGAATCCTATCTGGT[C]ATGGTGACATTCTTCATGAGTTGCACATGGA
>Marker22415
ATATGGGCATGAAAGAGAGCCCTAAGAAGTAGGTTAATNNNNNNNNNNTGATCTAGCAATATTAGGCTAGCACTAGCATCATTAGAGGAATTTTATTGGTC[T]TGAAATGTCACCAGTTGCAAAGAAGTTTCCCTCATTCAATTTATTTT
>Marker22409
AACAATGAAGCCTCATCTCTCTGCATCCAACATATTTATAGTTAAATATGGGCATGAAAGAGAGCCCTAAGAAGTAGGTTAATNNNNNNNNNNTGATCTAG[C]CAATATTAGGCTAGCACTAGCATCATTAGAGGAATTTTATTGGTCTGAAATGTCACCAGTTGCAAAGAAGTTTCCCTCATTCAATTTATTTT
>Marker22405
CTTTTAATATTTAAAACAAC[T]AATGAAGCCTCATCTCTCTGCATCCAACATATTTATAGTTAAATATGGGCATGAAAGAGAGCCCTAAGAAGTAGGTTAATNNNNNNNNNNTGATCTAGCA
>Marker34
ANNNNNNNNNNCCCATTCCACATTGCGGATTGCGGAAAGGTAATTTTCCAGAAAGCACGAAGTCAAAATTCCAAATCCTGCATTCCTCGTGGAGGATTACG[T]GATTTCGGAA
>Marker46746
CGGATCCGGTATTCATTTATCAATCTTGGAGTGCTCGAACGATTATGCCCAACACTCAATGTACATA[C]AGGGATTACTCCCAGTACATAGACATTCCTATANNNNNNNNNNAGTCAGGGTCCATGCCCAATATGTCAATATATAAAAGAATGAATCATAGATGCTAGT
>Marker120737
CCTGCAAGACTTCTCTTTCATTCTGTCTTTTGTGCAATTCTGATGTA[G]GTGGCTTCATATCTTCTTCTGATCTCTTGTGCAACAGATGTGTGGAGCTCATGNNNNNNNNNNTTTAGCATGATTTGTACTTGTTGAGATGCGAGATCTT
>Marker20096
TTGTCTTCAAAAGGGATAAAACAGTTGTAGTGAGATTGTTTCATATTCCTCAGAATTATCTCAGCAACNNNNNNNNNNAAGCCACAAAGAAAAAATAGACC[T]TGATGATTCATGTCATTCTGCCATCTAACATCCTAAACTTGCAGTAGATTTCTAACCCAATACTACAAAACACAAAA
>Marker6918
AAAGGGTATCCAAATATGTGCTCAGAATGCATAGTTCCCAT[C]GTACAACATAAAATATCATATTAGTCCCTTAGTGAATGAGACTAACCACCATATAAAATNNNNNNNNNNTGGTGACATATCCATAAAGGGTGAGAGAAAG
>Marker1105
AAATATTTCACTCATTTAGCAAGAAAGAAGTGCAAACATNNNNNNNNNNGTTTGAATTATGCATGTGAACACTAGGTAAGCATGGGGAACCAAGATGGAGA[C]TCACATATGTGAAGGATATGGTTGGGTGGAAGTTAGGTAGGCTAGGAT
>Marker28650
TCAACTTCTTTAGTGTGATATGTAGCTCTTAC[T]ATAGGTCCTTGATTTGTTTCTTATTTCTTTTGTGATCTTTGCCTTCCAATATTTTGAAGGTAAGAGAANNNNNNNNNNGTCAAAGACTCAAACATGATTT
>Marker36135
TAATA[G]GCTACTACATGATCTTCATCTTCCTTTGTTCTTCTATAATATCCACTCCCATGTTGTTTCTCAACTATGGAACAAATCAATAGCACCATAAGAATNNNNN
>Marker108341
CCCTGTAGGCGTCGAT[G]ACTGCCTCAGAGACTCAATGGTGACAATGAGAATAAAACGGGTGAGTTGTGGTGAGTGAGAAGCTCAAAAATCATGGTGTAGCCNNNNNNNNNNGGTGAT
>Marker111253
ANNNNNNNNNNGGGAGCTCTTACATGCTCTCGAGCCTCCTCAAAACCAAAAGACTCCATCCTCTCACTGTAATGTTTATGTGCTACTAGATTAGCAAGTAT[G]CCTGTAAAGG
>Marker121785
CTTATCTTTTGNNNNNNNNNNGCATTGGGATATAGAAAATATTACACCAAGGATACACTTAAGAGGTCCTATGTGGTGGTCTGTGGTATCTTCTTGATTTG[T]ATTTTCTTCCATTGATTATG
>Marker119248
TTTGGAAGAAGGGTTTCTTTCNNNNNNNNNNTGATCTCTTACCTGAGAGATATTGGAGAAGAAGGAAGCCATTGTCTCATCCATCTCCATCTTTAAGTTCC[T]GAAGCTTATTCTTCAATTCCATCTTTTGAC
>Marker122273
GGTATATTGTATTCGATATGCGTTGACANNNNNNNNNNATTGAATGATCATTTAATTATGAGGGTCTTATTTAATGCAGTGTTGCTTCTGACCACCTTCTC[G]ACCACCGTCTTGACAGACTTCTGACCACCTTCTTGGA
>Marker108585
TATAATAATGGCTGAGGGACTTGGAAGAACAATAAAATCCATGCAAGGAAACTAGGAAATGCAAGGGATTCTCATTNNNNNNNNNNCATCCAAATACCTTG[A]GAGCCCCGTTGGTAGCCTCCATGGATCGTAATTGCTCATGGCGTGAGATCCTGGACAAAATGAGGAAGAAAATATCAAATTGTAC
>Marker104951
AATGTTATGAAATGGAC[T]GAATTCACTTAATTTATTCAGTAGGGTACAAATTAACCTTTGGACTAACACAATTCTAAGGCAGAACACACCAAGTTAAGACTNNNNNNNNNNTAGATCT
>Marker501
AGCATAGGTTATAATCTCCCATAGAGATACGCAAATTGCGACACTTCCCCTTGCAAGGTAAGGTGCCCCCATTGGTAATCACGATNNNNNNNNNNGTCGAC[T]CTGGTCAACTATTGTATCCGGAGCTTCTTCAGCAATTTCAGAGGCATGTGGAGAATCCACATCCAAGAGATAGAGCTCTTGCTCAACACATCTA
>Marker118544
TATGGTCTACGTATTGCAGAAATTCAGGCACTATTTTCTTGGTGCGCACTTCTCTATGTTCACC[T]GACCATTCTTCTTTGAAATGCTTGGTCAAAAAGCTANNNNNNNNNNGACTACTGGGTTGGCACCCATTGAGTTTACTACGCAAGAGAAGAAGCAGTTGGT
>Marker1305
AAGGAACTACGATCAATGTGCATGTCTGGNNNNNNNNNNTGTGGTACTAAAGGAACTTAATGCTAGTAAATTAATCATTTCCATATGTCACTAGGATATCA[G]ACTCACCGCTTATGAAAGTATGGTAATGTTTATTTGTG
>Marker36318
TGCCCTTTTG[T]CTCCTCTAAGATCTCAGCCAGATATGGGAGGACCCCATTGGAAGATGAGACAGACATGTAGCAAATTGTATAGCAGAGATGGTATAGCTGNNNNNNNNNN
>Marker8227
GGGTGGGTATTGAAATANNNNNNNNNNGGTAAGGTATTGAAGTGCTAGTAGGGTTGTTGTAGCATTGAATGCTACCCATGTCACCTTCACGTGGTTGCTTT[G]CCAGCTTGGATAAGGGTTTATGCTTT
>Marker32875
CATGAAACTAATTACAAGAAAGGAACTCCCTCGGATTCTCCTTTAAGATATTTTCAAACTA[C]CATAAATAGGAAAAGATTTCCAAGCAAGATTCGTCCTTTNNNNNNNNNNACATATATGCACCAACATAAACAATACATAACACACGAGATTTTTACGTGG
>Marker111324
GGTGAGAAGCAACCCTTGTGGAAGATTTTTTTCAATTCTCAAATTATAATAGATGGGAAAGTAATCG[A]TAGGGGGCGATTTGAATTTTACACTTAATAGATNNNNNNNNNNACTATCAAATAATTGCCCTTTTTTTGCAGTTTGATACTAATGAAAAGAAGCATAGCA
>Marker71627
TGGAGAC[T]CACATACGACACAAGGATGATTGGTGCGCAACGACTTGTTACGTGTCTTGGAGGTGTTAGGGAGATGGACCACCAAAATGTTTTCAGCGGTTTNNNNNNN
>Marker107982
AAGGACCGCTGGGATTTTTAGGTCCTAGTCATCGCGGTTCACATTGCACACCTTAGTGAGAGCATGCTNNNNNNNNNNTACCGGTGCAGCTTCCACCCAAC[T]GGGTCATGTAGTCTGTCGCAGTGATAATGTAACACGACCCTGTCCTCTTTCTAGGTGGGTTGATAGGTCCCACAAAA
>Marker113375
TTTTGATGNNNNNNNNNNTTCGGGGACACCATCATGCCTCCCTCGGAGATATTCAATGATTTCAGTGGTTGTTGGTCTGGTTATATATGTAGCCAATCTCA[G]TCACTAAGGCACTTGTT
>Marker112380
TGCCAATGGCTTGGTATTTTCAGTTGCCCTTAAATCAGAATGGTTATCTGAGACTTTTGTTTCTGANNNNNNNNNNCTTCTCATCCTTTTGTAACGTCCCC[T]GACGTCTTCCTTACCCATATCTTTCAACGATTCTGAGCACTCGGAGCAGGGAACAGGAAATCTCATATTATATGG
>Marker35200
TACCTTAATAGCATATCCCCAACACTCNNNNNNNNNNTTACCAAATCTATCCTCTCTAATGGATATTCCATCTCCCAAGTCAACAAATCCTTTCACTATGC[A]AATCCATTCAAAACCTAGAAAACCATCACCCTCTCG
>Marker110238
ATGAAATGTACTTTGCAAATGATAAGCAAACACTTANNNNNNNNNNTTTCTTCATAGCTATAAGTTTATGGCAGTTCATAGTTAAAGCCTATATTTCAACA[T]TCCCATTACACATATTAAGTGTGCATTGTTGGGAGAGGAAATAAT
>Marker118654
GACCACAAATCAAGTGGTTGTGCTAGTTTCCATCTTTATGAGTAGTTCTACTACATCCAATGCAACTATTGTAAAANNNNNNNNNNATTTGAAGAATGCAG[A]TTATTGCTTCATGGAACCTGTCATAATGGATGTATTTACTGTTAACCATGCATTAAGATTAGAATGCATCAAAATATTGCTCTAT
>Marker43506
AATTTGACACCATGTCCATGGTTATGTCTCTGCCCAACGTACATTGAAAACA[G]TTTTTTGGATGCTGGTTCAGCTTTAGCTCCCCCTTTCTGGTTTCTACANNNNNNNNNNATCCCCCAGTTAAAAGTCTCGACACAGTCAGCGGGATCAACG
>Marker33025
TAAGAATCAAGATGAAGAGGAGGCAAGAGGCATGGTACAAAGTAATACATAGATTAATACATT[A]GGAGCACACTTACAAAGTAGAGACTTCAAGCCTCAAGNNNNNNNNNNAAACTAAAAGGTACTATTGTCCCAGGGCACAAATTAGGATATATGAACATTCT
>Marker8086
ACTCAGTTGCCTTTTNNNNNNNNNNGTCCACAAAATACCTAGAATAGAAAAAATTGAAGTTGAAAAATTAGTCTCTAAGCAAGTAAATCCCCCAAATAAAA[G]AAATTGACAAGTAAAGTAATCCAC
>Marker39381
ACACCAATCACTCCATCCNNNNNNNNNNTCATTGAGATTGTTCTTACATAAGATTCATCTTCTACACCACTCTTGGATGTGGTTGGTGATTTGGGTAGTTG[T]TATTTTGATGACATGACAAAAGAATCT
>Marker27822
CAGTCCTTGGAGCCCCTTTTGGATGGTTGGTATTCA[G]TCCAAGTGATATTACAAGATATTTTTAGTGTAGTTCACATTCAAACATGAAAATAATGATGAAANNNNNNNNNNGGTAGGAAATGGTGGGCTGTGAGGAA
>Marker117911
CCACCACTTACTTGTTGGGGTGCAAAGACACTTTGGTCATTTAAGGCAAGNNNNNNNNNNTACTACTCTATACATAATGCTTCAATAGCCAAAGTCCTAAC[A]TACTTGTGGTCTCGCTATTAATAAGGGTCAACAACATGGAGGACTTTATTTAATAAAGA
>Marker115634
TCAATTCGAAAGAGAAAGAATTGCTGAAATTGCAATTGCTAAAAT[C]CGCATAATAACCCAAATAGCAATTTGCATGGGCAATTTTGACCAGTTTATCCTACNNNNNNNNNNAAGAAGTGACGATGCCAGTCAGTGAAACCTTTCTT
>Marker23237
TGCCAACTAGCAAGGTCACACTAGTACT[C]GTGTGGTGACTTGGCTTCTTGAGTGGTATGGATTTCTCAAGTGGAGAAAAAAATCTAACACCCTCCCCTTTTNNNNNNNNNNTGAGAATACATTTAACCT
>Marker4379
ATGAATCTCCAAGCACT[C]AGAGTATTAGTTTCCTCTATTTTATTTGTTTTGAGTTGGGCACTGAAATAGCTAAAAGAGGGGAGTAGTTAGATATAAAAATTNNNNNNNNNNTATAAGA
>Marker4382
ATGAATCTCCAAGCACTAGAGTATTAGTTTCCTCTATTTTATTTGTTT[C]TGAGTTGGGCACTGAAATAGCTAAAAGAGGGGAGTAGTTAGATATAAAAATTNNNNNNNNNNTATAAGAGTGACAACTTTGGATGCAGTAAGTTCCCAAT
>Marker10100
AACGAGGAAGTGTAATGGGGTTCCTTTTACCCACATTTGTGAATGGAAGAGNNNNNNNNNNGGTATCTTTCTTCATATTTCCGGTGTCCTTCTTTCCTTGC[T]GGCTTGGACTAGTTGTCATGATACTATCCATCTTTGCTCTGTCCTTTATTCTATGAGTTG
>Marker122007
CCTTCAACATAAACTTAGAAAACCA[G]GGAAATTTTAAAACCAAAATCTCTACTATGCAATATGAGTTGTTAAATTTGGGCACTGAAAATGAACCAAAATATNNNNNNNNNNATTGGAGAAGCTGTG
>Marker10442
ATTGGATGGATAATTCCCCATGTGAAAATTGACACGAGATTCATTAATGATAAANNNNNNNNNNATGCTGAGTCGAATTTTCAGCATTCCAAATGGAAACG[A]TATTCAAGCTTGGCTGGGTGCCGGTGATGGTCCATGTAGCCACACATGGTACAATATTCAATT
>Marker109688
NNNNNNNNNNTATAACAGGAAAGGTGGAATAATATAAAAGGTGACGATTATGACTCGCAATCTCATTAATGACAAGAACAATTCCACATGTGCCTTATTTA[G]AAGCAATAA
>Marker121855
CCGCATATTTGTGTTCGAGGGAGAGTAATAAGTTAATTCAGTACAACAACATTAGTCCACTGTGGAAGATGTCTTTCTC[T]AGACATATTTTGTATCATTGCNNNNNNNNNNATCCATTGCCTTATTAGACGTAGTACCAATCAGAAACAGAGACGATCCCCTATATTGACAACAACCAAG
>Marker105463
AGATGCAGTGTCCCTCAACCATGATTTTTCAATTGGAGCTTGACTAAAGCATAT[A]TTTGACTGGTATTTTTTGTTCAATTATACCTCATGTAACTCCAAAANNNNNNNNNNCTTCCACGCAAAAATTCCATTCCAAAGAGTCTCCCTTCATCAAA
>Marker96982
CTGTATGGATTTTATCTTTGCAGGGTCCACTACTACTCCCTCTTCAT[G]AGATAATATGACCCAAATACAATAGTTGCCTATGATAAAATGAGCACTTTCTANNNNNNNNNNTAAATCTATTTTTTTGATTTCCTCATCTTTTATGAAC
>Marker28229
AAGAAGAGGAAGTTAAGAAGGCAAGTACAGTTAGGTGAGGCATGACATTGACCATTTTTGCAAGAAAGGTGACTCCGCAAATCCCC[T]GACAGAGGTTATGGNNNNNNNNNNAACAGAGTTAAATATTAGCGTGGTCTACAAGAGAACCACAGGTTTTATAGGTTTTGGGTACTATGGGGGTTGACCC
>Marker113129
AGACTTCCGCAATTATCTGGTTTCAGGAGCACCAAATGCATTAAGTGGCGGTGGCATGCCGTGGTTTCGCGTTTG[T]TTAGGTATATGGGCACCGCCATGATNNNNNNNNNNTACCGCAGCAACAACCACAGCAGTTTATGCTGCAATATGCTGCAATGCAAATGGATCCACAGTAG
>Marker18984
CTATACTTTTTCTAGATCCAAAGACTG[A]ATCATGAGATTGAAGGTGAAAATCTCTCAATTATCGTCGCTTTTACCGCTCCACTATCCTTGGTGAAAATGAANNNNNNNNNNTCCCTTTTTTTCATAAG
>Marker43219
GATAAGGTCTGACTCACACAGTAT[G]ATTACGTGTTCCTTTTGTTCACTATCCTCTTGAACGAGCAACCTTTAGACGACGTATTCGGATGCCGAAATGTAAANNNNNNNNNNTAATTTCCGTATGG
>Marker118771
TTGGCAATCATACATNNNNNNNNNNACTTTATTTTCACATATCTTAAGCTTGAACCACATATTTCATTGGAATGTTATAGGTATTGAATTCATGGTATAAC[A]TCAAGGATTTAATTGGTTAACTCA
>Marker3461
CACCTATATCCTTACCACATCCCTAGCCAACAAAAGAAAAATG[T]CCCTCATGTCCATCTCAACCAGTGTGTCTCTATTTGTTTGGTCTGCCCCATTCAACCNNNNNNNNNNGTTCAACCATCATTTTCTCCTTGTGCTTCCCCA
>Marker120353
GACTGGCACACCAATCAAGTCATTTCATAAACAAGGTGCATCCACGTGCATAACATGTGCCTCCAC[T]GGGCATATACAAGTAAAACAAAATATTGCATCCANNNNNNNNNNCGTACAAAAAATGCTTCCCCATATACTCATCAGCATTTGGGGGCAGATACAATATC
>Marker107675
AAATCCCCTCCACANNNNNNNNNNGTTCCTCTCTTCCACAATAAATTTGGGGTGATGTTAGCTGACATCATCCGAGCATGGGTTCAGGTTTCAATCATGAC[T]TTGGTGTGCATGGAGAAAACTTA
>Marker17351
ACTTCTGTGGTTTAAAC[T]ATAAAGCTTTGCTAGTACTTGTGGACGTTTCTTTGTAAGCTCAAATGCTTTTCCTTCATCTATTGTTTTGTCTCAAACTGTGTNNNNNNNNNNTGTAAAA
>Marker26305
TTGAATTCACTACTACAACTCTACCAAATGGTTTTGAATTCACTACCACAACTCAGTGATTGATATCCNNNNNNNNNNACATGTGTTGCTTGTTATCTATG[A]TAAATCACCTTGGCTAGCCTTCACAGTTGGCTACTCAGGTCAGCTTAGCTAGAAAACTACCAAAAGGATCATCAAGT
>Marker33912
CTCCATAAATCTCCAAAATTTA[C]CTGTACCTTCGTTTCTTGTGGGACACTCTCAATAGAGAACTTTAATATTTCAAATAAAATATGTAATTAATTGTTTTGNNNNNNNNNNAAAATGGATCTT
>Marker2060
TGGTCACATGGTGTATGAGTACTCATTCCTAGTGGATTTGAGCATTCTGAGTNNNNNNNNNNCTACATGCGCTTTTGTACTTTCAGAGGTGGTTTTCCAGC[T]AGTAGAATGGTTAGCAAAGGAAATCGATTTGTCTCAGTGGGGAAAATAATTGGCATGAGGT
>Marker19811
CCATGAAGGGATTTGTTCTAGT[A]AGGCGCTCAAATCTTCTATTTTTCTTCTCTAACTGATAGTGACGCACCTTGCTAACTAGCAACCTGCGTCAAGGAGGGNNNNNNNNNNTAATAATTACCC
>Marker121034
GTCAAAACATATTGTGTAGGACCAACACCTGTAATAAAACAAAATCAAAATAGAAAATAAATCAAAATAAAATATGCCANNNNNNNNNNGGCTTTGAGTCG[T]AATCGCTCAGAGTTACACCCAAGGCAACTATCATGTGATGTAAAGAAAATTTAGGCTTTCAGGCTTTAATGTTCATGATGGAGTGTAG
>Marker38975
TCAATAATTAATTAGATCACTTTAATTAATTTTCCANNNNNNNNNNAGGTGGAGAAGTAGAGGATGGATGAGAAAATTTTATGTCTGCATCAATCATTGTG[A]AGGGTAACAATGTAACCCTTGATAAGTTCCTCTAGGGAGTGGTTG
>Marker42316
CCTATAAATGACATTAAACGGAAAAAAGCCACCAGCATAACTGCAGGATCCACATGCGAATAAATTCATAGACATTGATNNNNNNNNNNTGCAATGATTGT[C]CCGTCTCCAAATGTTTTTTATTACAGTTTATTGAAGCTAACAATCTATATCCTTCGTTTCAATTTCCATCCCTCAAACAATCAGCAAA
>Marker106496
AGAGCATACACATTTCTAGCTTNNNNNNNNNNCTTGTCCCTTAAGTGGTATTTTCAGACATAGGGGGACCCGTACCAACTCAATGGTCTATCAATTAAATG[T]ACAAGGTACAAGGTGGAACTATTACAAGTGG
>Marker117711
CTATGNNNNNNNNNNTAGCTTCCACTTTCCCACAATTCTTCCAATTTCTCATCCAATATGATGTTGGAGTAGAAATCCTTCTTTCTTTCCAACAGAACACC[T]GCTACCCACATCAC
>Marker2891
NNNNATTCACCAAAGGTGTTGGGACTACAACCTATGGAGTGAAGCAATGCATTTTACCCATTAAAACCCCATTGAACCCCAAGCAAGTAAAAAACTGCACT[C]AAT
>Marker113826
CCATCATCATCAAAGTCATTAAAGTTCCCTCGCGAA[C,T]TACATCCCACCAAGAAAACCGACTGCAGCATTTATTAATTTACCCACCATAGAGGACACAAGTGNNNNNNNNNNTCTAATGGATATTCCACATTTTGGAG
>Marker111800
AAAGAAAACAAACACAATGGNNNNNNNNNNGATATGAAGGAGCTCTAACACAAATCCAATAAAATAACTTTTATCTTTTATTTTTATCTCTAAGATGCATG[T]CCCATGGCTTCCTTTTATAGGCCAATAGG
>Marker111580
CAAACTCTTCC[T]TTTATCGCCCTCATCCCCAAATAATGTGCCCCCTCTTCCTTTTCACGTTTTCGACTAATTTCCCTCTATGACTTAGCATACAAAACCATNNNNNNNNNNG
>Marker111583
TTCCTTTTCACGTTTTCGACTAATTTCCCTCTATGACTTAGCATACAAAACCATNNNNNNNNNNGGATAAAATGGGTTTTTCCCAATCCTTTGTTGCCTGG[A]ATATGAGCCTGCATTGGTGCGACATGGATAGCTCCCCTTGTAAATGGTCAATTTGCCCCCTTC
>Marker119560
TTTTTCAAATATTGT[G]GGGGGGTTGTTGTAGCAACAACAAAACCTCTTTGCTGACATGTTGGTAGTTGTGGACACTCTTAACAATGTTCTGGTAGAGATGGNNNNNNNNNNTGAAG
>Marker894
GTCGAGCCTTTCCTCCTTGTTGTTGCATAAGGGACAACATGAGGGACCTTGGATNNNNNNNNNNATGTATATTTCTTGCAGCATATCCCCAAAAGCTCTGC[T]TATCATCTTCATTAATTAACCTAGTCCACCATTGATGGTCTAACCAAGATATGGAATTCTCAA
>Marker117564
CATTATGAAATGAATGGAGAAGAGGCTTAAAATTGCCTTGTAACANNNNNNNNNNATCCTTGAAATTAAAAAAATGGAAGCAAAAAGTACCATACAAAGTA[C]TGGAATCAGAGAGAGACTCAATCAACATTCAGGTAGTGATTTTGGAAAGAGAAA
>Marker4788
TATTTTGACTTTATCAATCAAAAGGTTGTGGNNNNNNNNNNTTGTCTTCTATGCAGAATGGTAAATTTTCAGGTAAGGATGGGCTTCCTTGTGAGTTTTAC[T]GAGGTCATGTGGGATACTATTGGTGATGACTTTTGTCCTT
>Marker41925
AGTGTTTTCTTGGATGTTCATAAACACGTCAGAAGTTGCCAACAATGTCAACTTTTCACAA[G]GGAAACAGAAGTTGGCAGCCTTGCCTTTAAAACCTGTAGNNNNNNNNNNAATGCTAAGGCATTCAGTTCAGCCAAGATGTCTTCTTTCTACTTTAAGTAT
>Marker41923
AGTGTTTTCTTGGATGTTCATAAACACGTCAG[A]AAGTTGCCAACAATGTCAACTTTTCACAAGGAAACAGAAGTTGGCAGCCTTGCCTTTAAAACCTGTAGNNNNNNNNNNAATGCTAAGGCATTCAGTTCAG
>Marker16768
ATTATATCATATGGACCAACCTTTTTTAGGTGGTTGCATGGGTAGTTTCTCACGATAGAGGACTATGCCTACACAGGCA[G]CATACTTTCGAGGATACCCAANNNNNNNNNNGGGAGAATCTAGAAAGGCTCACTATTGACATCCCAGACATATCCATAGATGAGCTGTCGTGACACTATC
>Marker18288
TGCCAAGTCTACATTCAAGCTGTTTCTGTTCATGCTGTGGATGAAGCTATANNNNNNNNNNTCTTCATCAGGGACCAACTTGTCTTATTCAAGCATATACC[T]CATTTTGTACCTCTTGATTTGTGTGTGGTTTTCTCCTAACCCCACCCCTAGGAGCTGGTT
>Marker8081
CACC[T]CCTATTTTATAGTCATTTGACCCAAACTTCCAACTGATGCCACGAACAAATCGTAACTCCGTTTTCAAAACCGTTCTCACCACCATGACCAACGCTNNNN
>Marker34140
TGTCAATACCTTCCTTACAAAACACCAAGGAGGTTCCCTTTCTATGCACAACA[C]AATCCCTTGGGCGTTACCTCCCTCTGGGTGCTATTCAATGTGAGCAGNNNNNNNNNNTCCTCCCTATCCCCGGTATCTCTCCCCCTCAACATACACAACC
>Marker34143
TGTCAATACCTTCCTTACAAAACACCAAGGAGGTTCCCTTTCTATGCACAACAAATCCCTTGGGCGTTACCTCCCTCTG[A]GGTGCTATTCAATGTGAGCAGNNNNNNNNNNTCCTCCCTATCCCCGGTATCTCTCCCCCTCAACATACACAACCCTAGAGATAGGACCCCTTATCTGCTC
>Marker107687
TCCTCCAATGGAAAAGATCAGAACATTTATGCATCATAGTGGGATCTTGTTGTTGACTTAACTTGTTGACCAAGTCAAAAT[C]GTCAAACTTTGGTAAAAAANNNNNNNNNNGGTGAAAGTGGAATAGATGATAGTCATAGTTTTTGTCAAAGTGAAGGTTGACTTTAGGATCGACTTAATTT
>Marker117081
TGGTCAATAACCCTGTGTTGGGGGGAAAGATCTATCGTTGGCTACTTTTATTTCAGGAGNNNNNNNNNNGCTGTTGACTTTCAGCTCATCGCGGGAGAGTT[C]GTATAAATTGGGCATTGATGAGATATTACACAGATGTGTCTTGCCCCATGAGCAAGCACAGATATTGG
>Marker22167
NNNNNNAGGAAACTCTAAGTTCATCGACTGGCATAAGTCGGCGAGTTGCTCCGAAACGGATTGGACGGAAACTTTGAGTTCACTGACTGGCGTAAGTTGGT[C]GGTAT
>Marker106695
CCCATTTTCATTATTGACAATCAATTTCCCAAAGGAATACCTC[T]TGCATGTTCCTGGTCTTTTTTAGGACAATTTTGGGGGAGATTAGAAAAGAAACGAGGNNNNNNNNNNTGAACAAGGAGGGGGGTGTTGAAGAAGAACAAA
>Marker31546
ACTACTCCTCGCTATAAATAATGCAACCAATGTAGTGGCTCACACAATGACGATAAAAGCGAAAGAAGGTTTTCATGAGGTCATTG[T]CCTGCCTGGACTCANNNNNNNNNNGATGACGTCCGGAGTCACCTCTTGCAATTGCAAGAAGGGGAAGCGGTGTTGCGGAAGGCAGTCGAAGAACACAAGG
>Marker117061
TGTGGATGCACCTAGGGGTATAGTGGTAGAGAGACTGGATCCCTGGACCT[C]TGTGTCACGCGAGTACCAGCCCAACTCCAGTTGTCGATTCCCCTAGTACANNNNNNNNNNTACAAAAAATGTTTATATTATTCATTTCATTAGCTTTGGT
>Marker65516
CTTTCCACCTCATTGGAACTAGTATTCATNNNNNNNNNNCTCAAGTCCTTTTTACCTGGAACAATCGTCAGGGGGGAGATAAGCGGATCGCTAAGCGCTGG[T]GACCACTTCCTGGTCTCATAATGTGTTATTGACTGAGG
>Marker7200
TAGCAGCAAA[C]CCAAAAGCTAATTGTTTTGGCTGAAAATCTTCCTCAAATAGTTTTCAGGACAACAAGGAAGATGGAATCCATGAAATTCCAGACTCGTAGNNNNNNNNNN
>Marker121598
GAGAAAGGAACAAAACTGGAGCTTGGAAGCAACCCTCTTGGACTGTTGCAAAGACTTTATCAACCTTCACATTGGAGGTANNNNNNNNNNTCTCGTTCTTG[T]CCCAAACACACTTGCAAGGGGAAACGAAAGTCAATTTCATTGCTCGGTTTGGTTTTTATGCCCCCGGTTGAAATTTTCCTAGTGTCCTT
>Marker107159
AGGATAGAAGCATAAAAATAGAAGTATATTGTAAGCCTATGGGCAGAAGATTTTAGGAGTTTTATGC[T]GATCTTTTGAGTTTGGTTGTACTTACGATATCANNNNNNNNNNCTTTGTAACTGCGGAAGCTTGGTTCCTGCAACACCCTTATCCGCCTCGGGTGAGACC
>Marker1653
TTCCTGTAGGAGCACATAACAATTCTAGAATGTCCTTTTATACTTTCCATTCACCCAATGATCCTTTACGAAAAAACAAGACATCATC[A]TACAAATAATAGNNNNNNNNNNCTTGTAGCTTCCACAATAGCATTGATCTGAAGTAAAACCAGTCAAAGGAAATCCCAACTAACCTAGTCATATGCCATA
>Marker1649
TTCCTGTAGGAG[A]CACATAACAATTCTAGAATGTCCTTTTATACTTTCCATTCACCCAATGATCCTTTACGAAAAAACAAGACATCATCTACAAATAATAGNNNNNNNNNNCT
>Marker5889
GTGAAAAAGAAAGATGGAACACTCAGGTTATGTATCGACTACAGGCAGTTGAACAAAGTCACTATGANNNNNNNNNNAGTGTTTTTAGCAAGTATTTGGAT[G]AATTTTGTTCTTGTTTTTTTAGATGACATTCTTATCTATTCTAAGAATGAATCAAAGCATGAAGAACATTTGAGAA
>Marker90424
NNNNNNNNNNAATACTTTAACCAAAGATTCACCACACTCTTGAATAATTTCAGCGAAGCAACTAAACTTGTTGAAAAATCTTTAGTTGAATATTATACAAC[A]AGCACTTGA
>Marker4614
CAACACATACTTATATACTAAGTCTATGCACCAATACTATGGATCAATACCATGGAAAATATAATACTCCGTGA[G]CAACTTACAAAGCATATGCATCCAATNNNNNNNNNNGAGTGGTTCCATGTAGCATCCTCTGGTTGTATTTTGAGCCACTGAATTAATACCCATGTGATAG
>Marker118491
GGTAAAGTTGACTAAATACTAAANNNNNNNNNNTTAAGCAACATACATTACTTAATCAACATAAAATATAGGTACATTAAGACCATGCGCCCATACTTGTT[C]ACTTAATCAACTTTAAAAAAGCACATAGAATG
>Marker118459
TTATCTNNNNNNNNNNAATGATACGGCGACCACCGAGATCTACACATATTTTTCTAGAACTTATGAAGGGAAATGCTTAGAAATTGATTTGAGTGTTGTGT[G]CTCTCGATCTAGAAA
>Marker108814
AATAAGCCAATGTCTTCTTCTCCACTCATGANNNNNNNNNNATGAGTACCATATATGGAAATCCATTACATTACTTGAAGTATATTCGTCAGATCAACTAA[T]TAAACTTGTGAATAGCATATGGAAACTTTGTTAGGATATT
>Marker119118
TAACTTTTCATTGTTCATAATCCAATTTTTATTGTAGAAATAGATTAAG[T]CATACTCAAAACCCCCGTTCCACCTCCATTGTGTAATCTCAAAACTTATATNNNNNNNNNNATGATATAGGGATGTAGACATTGCATGATTGATGAAAAT
>Marker111141
TACTTGCTTNNNNNNNNNNAAAACAACAATTGTTTGACACATGCATTGAATTTCACTGATCACCCAAAGTGTGGTATGTTGAGCAGCAATATAACACCTAA[G]CCACTGCAATCCTAGGGA
>Marker4487
CAAGCACTAAGCTTTATGACAAGTTGGAAGGCATAGAGAACTTCCG[A]TGCTTGGAAGTATAGGATTGGAATCATTCTAGAAGAGAATGACATTTCAAAGTTNNNNNNNNNNTGAATCCAGGTGTCACGTACCCCATTTTGAGCCTTG
>Marker21557
TGGGACAACTNNNNNNNNNNTGCTAGATGGTCTGCAAACTTCTTCTCAACTTCATGCTTCTACTTCCCAGCTTAACAACCTATGGGACGTAAAAGGGAGAG[T]GAAATCTTGATGCATCTAT
>Marker115012
GCCAGTCATGTAAGAAGACAAGCCAGTAAATTAGCAGATCACTTAGCAAATGAGAGTGTCCAAAAAACNNNNNNNNNNTATGGTGACTGAGAAGTTGTACG[A]AGGAATTAACCAACGGTGACGGGATTCGGATTGTTGTGATACGGGGTGGCAATTGTGGTGTCTAGTTGAGTCTATGG
>Marker590
CCGTATGAGGTTA[G]CTTAGTTGGCTTATTAGAGAGAGATAAGTCGGAGTGAGGAGGGCGCATTGTGCATGCAGAGGGTGACTTTCTGAGAGAGAGAGGAGCNNNNNNNNNNTCA
>Marker9398
AGTTTAGACAATATCTTGTGGGGAACAAGTTTGTGGTCAAAACAGATCATAATAGTATAAAGCATTTCCTTACACAAAAAG[C]ATCTCAATGAAAGGCAACANNNNNNNNNNTATTTAATGTACTAATCTACTATAAAGACTAAATATACTTAGTTCATGGTTCAAACTTAAAGCACAAGATC
>Marker107311
GAGGCTCTTTCAGTGGATCCACCGTACTCACAAAAAAATCAACTGGCGCTAGTTTGCAAGGCTCTCCCTCCCTCTCGTNNNNNNNNNNGTCGAGATAAGTC[T]TCGCGAGTGATGGGAAACCATTTGGGAAACTGATCAAGAATCCAGGAGAAGGCGAACCAGATCTCACAGATAATGGAGGTCAACCAG
>Marker117029
ATCCACCTCATGGTTGTG[T]CCAAGTGTGTCGGTTTCCCATGCAGCTAAGCTACCAATGGATGAATACGTGCAGAGTTGTCACTTGCCGAAAGGTAAGGATGNNNNNNNNNNGTGTGCAT
>Marker120387
CCATTGCCACGCCCACCACCAATGATTACTCCAAAAAAATGGTTAAGATTCATGCTAGCCATAGGGA[C]TATGTGCCATAGGTGAGTATATAGGAGACTCTANNNNNNNNNNGTAGAACTCTCAAAAAAAGGGGCACTCAAGCCAAAGGGCTCAAAAATATTGATGCAA
>Marker122008
ACCCCACAGTTTTCGTCGTGGGGCAGCCAGACCCTCCGCAGGTTCATG[A,C]TGTAACCCCCAATATCGACTGGGAAGAAAACGGCGACAGGTTTTGAAAATGANNNNNNNNNNAAACAAACTTAATTTGCAGAAAATTCGAAAGATCCGGT
>Marker38743
TTGGTCTCAGAAACCATGAACCGAGGGCATCTATTCCATCAAAATTACCCAGGTATT[C]GCACCGGACCTAGAACACACCAACCCTCAACTTGGTTGGATTTNNNNNNNNNNCCATGACATTGCCATTATATGCATTTAATATTATTATATCCTTATTA
>Marker10242
TCAAATTAACTTCATATGCAG[A]CTCATAACATGAACAAATATCTCATAAAACTCTTGATATAAAATAGGTACAACATCATCCCAAAGTCACTATGAAAATGNNNNNNNNNNGAATAAGAATA
>Marker114392
CAAAATAGTACATAACAATAATTAGACAATTTAATTAAACNNNNNNNNNNGGAAAGCAACTCTAGTGTCTCTGTAGTGATTATACCTGGAAAATTTAGCTG[C]GATCCTCTTGGAAAACAACTTCCTTTAGAGTCATTTTGGGGTCTAAAAT
>Marker119294
AGTCATNNNNNNNNNNTTCACAGCATGTAGGCGTTGTCAAACCAGTTTAGCATTGGGATATGTTCTAATCTCATGTTCAACAATGCGGGGGTCTATTCCTG[A]GCATCTCCTCATATG
>Marker43664
TAACAGGGCACCCAAACCTAGACANNNNNNNNNNTCCCTCGAAACTTGGCATTCATGGCAGCTGGCTATTTCCTTATAAGCATCTTTGAACATAGTAAGCC[T]AATAGAATCCTGCCCTAAGAATTTTGTTAATAG
>Marker9449
CAAGAAGAGGCTGCTCTCTTCACTTTTATTGCTAAGCAAGCAAATCATGGAGAGTCCTCTGCTTGCTATATTGATTCTAGTGTATTNNNNNNNNNNGCCCC[T]CACTTACATGTTATTTTTAGTGACCATGATGCGACATGGTTTACGAGGGTAGCAAGAAGTCAATTGTTGTTGGTATTGAAAATCACATATTGTTC
>Marker116806
CCTTNNNNNNNNNNTCTCTCTCACTAATGCGAAGTGAGAGAGTGAGTGAATGGATAAATAGAGAGGTTCTCCTCTCTATTTATACTTTACCTATACTTTCC[A]TTTTACTCTAACT
>Marker118205
ATGTCACGGTGATGAAGATAGCAGAGCAACGTGTTGCATGATAAAAA[C]AAATCGATTCACATGACATAGCGCATTTCACCCTTGGCATAGTTATCGTGGGANNNNNNNNNNACCAATGTGATGTGTCATGAGCATGAATTTTTCTACC
>Marker110850
TCAGATGGGTGCTTCCACCACCTGCACTTGGTATATTGATAGCGGAGCTTCGAGTCACATGACAGGTGCTCGAGAGATGTTCTTCGAGCTTTCACA[C]GACANNNNNNNNNNTGGACATTGGGGTTAGATGCGGGAAACTATACCAGCTCTTATTTCAGCCTCAACATGCTTTGGCACACAGCAGTAACAATGAAGCT
>Marker112647
CCTGGGTTGCTCTGTGCTTTGGGGAGTTTGTTTAGGGTTAGGGTTTTACACAATGTGAGTAGTTG[A]AAGGGATTTTGCTCTATTTGTAAAATTATGGGTTGNNNNNNNNNNCTCTGTTACCACCTAAGTGGTACTTAGTTGGATTTCAAGTGAGTCAGCAAAGAGC
>Marker116773
GGAACACCTTGGGGAAATTG[T]GTGAAAGTTTTAGAGCAGATAAGACTGTAGCGATACACCACCTATGCTAGAATTTGTGTCTACATGAACCTCTCCAAAGANNNNNNNNNNACAAAAAGAC
>Marker116040
TCTATTGTCTGACGATTATAATAATTTCCTCCATCGATTGCCAATGA[C]TCCTTTGATTGGCACTTGCAACTTGGAAGGTGTGCAAATTGAATGCGACACCTNNNNNNNNNNTATATAGAGATTGATAAGAGAGGAATATCAGTGGCAG
>Marker13116
CATCATTAATCTCTATGATGGCTCAATTGGGAAAGATAGCAACAATGCGACTGACCTTTTCATTATGCTACAAGGCATCAACATAGTT[C]TGCTAAGCTCGANNNNNNNNNNAGTGTGAGAATGAAGTGGTCAAGGTGGAGTGTCATCGCATCAGCCTTCAGGACTACTCCCCCCACGACGAGTGCACAA
>Marker13113
CATCATTAATCTCTAT[C]GATGGCTCAATTGGGAAAGATAGCAACAATGCGACTGACCTTTTCATTATGCTACAAGGCATCAACATAGTTTGCTAAGCTCGANNNNNNNNNNAGTGTG
>Marker120154
CCCTCNNNNNNNNNNGTTCCAACGTACCTGGGAGCTTTGGAGCTGGTACGAAACGCTCCAAAAGTGGCGGGAGCTTCCTTGAATACTCGAGAACTTTTCGA[G]GTACTTCGCAAAGG
>Marker108984
GACCATACGACTTCACCGCAAATTTCTACCATCATTGTTGGCACATCGCCATACAGGATGT[C]TTGGGAAGCAGTAGAGGAATAATGGTTAAATTTTCTTCCNNNNNNNNNNATCCACTATCTCAAGTCCTAGAATAAGTCAGGAATGCCAATAAAATTGGAT
>Marker1879
TTTGATGAGGTTTTTTATCCCAATCTGGCAATTTTTTGTGCGACTGTCCATTGCTCTTTTTCTCTTCC[G]TGCCTCTGGATCTGCAAGCTTCTTCTTGCATGNNNNNNNNNNTGAAGGGGTAGATGTGGGAGTCTTACCCAAACCGAGATTGCAGTGGGATATATTGAGA
>Marker121122
CACCTATATCCTTACAGCAACCCCAACTAAAACCAATACAACAAAAGAAAAAATCCATCATGTCCATCTCAACCAG[A]CTTGTGACTCTTTGTCTGGTCCACNNNNNNNNNNATTCAACCCTCATCTTCTCCTTGTGCTTCCCATGCCTTCGTAATCCTCAAGAAAGACACCCTATAA
>Marker613
TCACCATTTTTAGGTGTCAACACNNNNNNNNNNGCATTCATATCAAACTTTGATTGTAAAGACCCCTTAAAGAGGATCCATGCCATTATTTGCACATGGTG[T]TTGATGGCTATTGAACCTAAGAGACTATGTTT
>Marker122080
TTCCAGCCAAACTTCCATCGGACATTTCTAAGTTCGATGCTAAGCCCTGGGAAGACCCTAAGAACCACATAATGACT[C]TCCCATCTTTGGTGTTCATCCAANNNNNNNNNNGTCGACTCCGTAGGCTAATCAAGGCACCCATTCTGGATCATCTACTCACTGATTGGTTCACAAAGTC
>Marker29508
GGAAGACTATAACATNNNNNNNNNNATATTGGTAAATTATCCTTGACCATCCTCATCATATCAATTATGATCAATGCATCACCATATTGAGTCAATTCCAC[G]ATAGTCATATGGTGTTCCTCCCCA
>Marker16442
GGCGTCCGACTGTTGGTNNNNNNNNNNTTGCGGTTGATGGACAACCCAACTAGCAATATCACATCGGTGCCGCACGTGTCTAGGATTTCGGACGGCATGGG[A]ACACTCGAGAGGGATAGAAAAAGCCT
>Marker375
TTTGCCGCAGCCTTTCCTTTGAGATCCTCAGCTTCCTTGCGGACCCTGCATCTGCCNNNNNNNNNNAGCACCGCTGCGCCCTCGGGTTCCTTATTCAAAAC[T]GATATCGCAAAGGGCATCGAAGCGTGCGGTGACCGCATGGAAACCTTCATCCACCTTCTCCGTCG
>Marker9922
AATAGAGAGGGTGAATCAATGGTTGGAAGT[G]ATACCTAAGGAACTATGTGGGTGAGCAACAAAAAGCATGGGTAAAATGGCTACACTTGGGTGAGTTTTGCNNNNNNNNNNGGACCTTTCAAATCAATGAT
>Marker9709
CATGTCA[G]TAGGAAGAGGTTCTCCTAGAGGTGAGAGGGAAGTGAGAAAAGGTCTACTTCAATCTCAGTGAAAATCTGACAAAGTGACGACTTGAGAAAACTNNNNNNN
>Marker16699
CATGCCTGTTTCTTCTAACAATGGTAATAAATATCTCATGACTTTTTTTGATGACTAC[A]ACCAGAATGTGTTGGGTATACTTTTTAAAGAAAAAATCTGAANNNNNNNNNNAAATTGATGTTTTGGGGTGATGCAATGTTATGTGCAATCTATTTGAGA
>Marker17233
GAAGAATCTTGCAATGGGAAGCTANNNNNNNNNNCTTCCCCCTCCATTTTGTTTCTTTTTTCTCCCTCCAATCCCATTTCCCATAAATGCACGTCGCTGCC[T]CGCAATCTCGGTCACATGGACTTGCCACTCGCC
>Marker5802
TCACCGTGGCAGGCTTGGG[A]ACTAGGTTTGGCAGGGTCAAGATTTCTTGGGATCAATTATCTTTTATAGAACTTGAATGAGTTTCTTGAATGTACCATTGCNNNNNNNNNNTGTATTGGC
>Marker113524
TTCATTTGTTATTGGTCTTACAGTCTGTCCATTTCTCTCCTTATAAGAATGTTTTCCCTTC[A]TTTGTTTAATCCATATTGTCATGTTTCTCATGCTTGGATNNNNNNNNNNCATGATATCCATTTTCTGTCTGTTTTGACTCCATTTCCCAATGGATACCTA
>Marker105479
ATCAAAGGAAAAAGACTGTTGCCCTTGTAAAATCACGGCAGCTGTGAATAAAGATGTT[A]TTTAGGCATATATACTGAGGGCATTAGAAAGTTGTCATGACTNNNNNNNNNNAGTGAGATGTCCTCATAGACATGTATAAAGCCGTCGTAGGGCACAGTG
>Marker118468
TCATCTCTTTTTCATAAGTCATATTCCCCAGGTTCCTCTCATAGAGTTGCTTTCTAGTAAAATCCAATGGTATG[T]CCCACTTGCATGTGTAGTACTTTGATNNNNNNNNNNGGGGGGGGGGGTTAGGATTTTAAGAGTTTTGGGGTGAGGGAAATCCTTCATTGTTTCAATTTTC
>Marker56159
TGGAAGCCTTTGTCTTCAAGAAACGAAACTGAAAGGAGGTTCTTCTTCAAGCCTGGAACATATAGAATGNNNNNNNNNNATCCTTTTCTTCGGATGCATTA[C]TTTTGAGTGGTTTCATCTTCTATGGTGGTAGAAGCATGAAACTTTCCTTTATGATTTTCTTTGCACTCTCCTAAGAAA
>Marker29774
TAAAGT[C]GATCTTGATGATCCAAAAAAATTGAGAGGTAAAAAATACTTCCCTTTTCACACCTTAATTCAAATTGAACCCTTTTAAAATTGATCAACAACTTNNNNNN
>Marker116790
TGAAATAAGTTGGCTCTTTACCCTCCAATNNNNNNNNNNCTTGGAGGAAGAAACAGTGGTCCAGAAGAGCCTTCTTTGATGCATTAAAGATCATAACCTTG[A]GTTTTACCCAGGTTGATTGTCAATTGATGGAGATCATA
>Marker120325
TTCTTTTATGGAGGGGATTG[A]GACTATAACTATTGCCATTCCTAATTTTAAATAGAAGTGGCAGCTGGAAAAGGTTATTGCTAGATAATATTTTTTGGAAANNNNNNNNNNCTGTGTTTGA
>Marker117533
CTGATCCCCAT[C]GCCCAATCTACGACGTAGATTAGTGATTTTTAATCTTCTATTATTTGACCGGTGGATTATAGGTTATAAAGAGTGTTTCTCATCCATTANNNNNNNNNNG
>Marker117548
TGGATTATAGGTTATAAAGAGTGTTTCTCATCCATTANNNNNNNNNNGCAAAGAAATCCGTATATTAAGTGCCTGATCCATTGGGCGGCTCCTTCCAACCC[T]TAGACTGAGATTTCCTTTTTAGTAACTGATGATCGTACTTGCCGCA
>Marker117536
CTGATCCCCATGCCCAATCTACGACG[A]TAGATTAGTGATTTTTAATCTTCTATTATTTGACCGGTGGATTATAGGTTATAAAGAGTGTTTCTCATCCATTANNNNNNNNNNGCAAAGAAATCCGTAT
>Marker117542
CTGATCCCCATGCCCAATCTACGACGTAGATTAGTGATTTTTAATCTTCTATTATTTGACCGGTGGATTATAGGTTATA[G]AAGAGTGTTTCTCATCCATTANNNNNNNNNNGCAAAGAAATCCGTATATTAAGTGCCTGATCCATTGGGCGGCTCCTTCCAACCCTAGACTGAGATTTCC
>Marker117547
TGATTTTTAATCTTCTATTATTTGACCGGTGGATTATAGGTTATAAAGAGTGTTTCTCATCCATTANNNNNNNNNNGCAAAGAAATCCGTATATTAAGTGC[T]CTGATCCATTGGGCGGCTCCTTCCAACCCTAGACTGAGATTTCCTTTTTAGTAACTGATGATCGTACTTGCCGCA
>Marker117539
CTGATCCCCATGCCCAATCTACGACGTAGATTAGTGATTTTTAATCTTCTATTATTTGACC[T]GGTGGATTATAGGTTATAAAGAGTGTTTCTCATCCATTANNNNNNNNNNGCAAAGAAATCCGTATATTAAGTGCCTGATCCATTGGGCGGCTCCTTCCAA
>Marker121617
ANNNNNNNNNNCATCTTGGGATCCCCACGAAAGTCCATCCTAGCGTATGGATAATCCTCGATATATACCGGTATCTGCATCCACTATAGAAACAACTCCTT[C]GGTGAAAAAA
>Marker121345
AGGCTAACTCTGCTCGTNNNNNNNNNNTGAATTCGGTTTGGGAAGTGACTGGTGAGAAGGGACAATTAATTTATGAGCAGTCTCACATTAGTGACGCTGCG[A]GTCCGACATTTTAAGAATATTTACAG
>Marker14492
GATAAGGAAGACCCACATGGTCTTGCTCTCTCGGGACCTGGGGCTACGGCGGAAGGGACTGACGGCATTCTTCAGGAACAGGGTTTGNNNNNNNNNNATTC[T]TGACCTCCCTACCTCTCCACATACCCTCCCCTCCACCCACCTTACTTTGCCGGACCCCGGGGTGAGACTGCTAGACCTACCGCCTGAAACTGATCC
>Marker48
ACTTGTCCTAGGAGACTCAATAAAGCATTTTACATTTGACCTTCGGGGGATCTAATGCCCTGACTTACAATGGAGGTTTTACCTCATTGAGC[A]TTGCATGANNNNNNNNNNTGTTGTCATCCTCATTTTGTTTATCATTGATTAGTGACATCTCTCAAATCTATCAATCATAAGAAGTTCTACAGAGCCATCC
>Marker111197
CACGACTAACAGCTGTATTGCGTTCACTGATGCCGCAACTCTGTCTACCTCCATTGTTTCGCTTGCNNNNNNNNNNTATGCTCCCTCGGACTCGGTCTTAT[C]AGTAGTGGCATCTGATAAATGGCGTCACAAGAGAGCTCAAAAATGCAAGAAGAAGGGAGCGGGCGTCAAGTGCCG
>Marker1684
TGAGCTC[T]CGCACTAGCATATTTACATCAATTACATAATTTGGGATAAATACATTCCAAGTCAAAACTAGGGGTATTACAATCACCCCAAAACATTATTTTNNNNNNN
>Marker17680
TATTGTACCCATTTTTAAAAGAAATGGTAAAAATAAACCTATAATTATAGGG[T]TCATTATGATTATCCCTCTCTTTTCCAAGTTATAAGGTATTATTTTGGNNNNNNNNNNATAGTTTGCGGAAAATAATAGAAGAATTAAAGGTTCCTTTTG
>Marker3193
GTCGCCTGATTGAGGAAGTATACATAAATTAGTTGAGAGGGTTTGAG[C]GTGCAGGGGCGTGAGACCCATATGTGCAAATTGAAGAAAGCCCTTTACTGGTTNNNNNNNNNNAGGTTTAGAGGTGTCGCAGGGTACAAGTGAAGTCTCC
>Marker113520
AAAGGGTGAACCAATGGCTGGAAGGGTACTCG[A]AGGAACTATGTTTGTGAGCAGCAAAAAGCTCGAGTTAAATGGATACACTTGGGTGATTTTTGATACAANNNNNNNNNNAAAAATGCTCACTAGCACATCT
>Marker113377
CTGAGAAAACCATACAACTAGTTGGTGAACTTGCAGGTGATCCACCAG[A]AACCTAGGAAGACTAGATCACAGTTTCACAATGCATTGTCTTCTTGTGATCCNNNNNNNNNNAATTCCATATTGGTATCTAAGGTCTTCTCTTAAGTCCA
>Marker11371
AGTATGAAAGACATGCATCCCACAACACACATAAATGCTCTATGAGATCAGAGGACAATACNNNNNNNNNNTCAACCTCCCCCTTTGGGAAACCGATTGAG[T]TTTATCGAGACCGGTTCGGAGTTGCCGAACTATACACCAGTCCACTCATTATCGGAGCGCCAGAGGGATC
>Marker2068
CACTGCGCGACTCCCAGTCATCAACCAGAT[C]GGCACACAGGGACGGAGACGTTGTCCTTATAGCCAATATTTGTGGATTTTCCTTCATGGTAGCGGACGCGNNNNNNNNNNGCGGAGGTGAACCAGATGGG
>Marker10169
GNNNNNNNNNNGAACCAAACAGCAAATCCTGAATCAGCACAAACCATAAACACATAAAGAGAAGAGAAGATGAACCCATGAACAATAGGAACACAAGATGT[C]AGGTGCCTAC
>Marker27227
TGCTTCTATCTCTGAAGA[G]TATAAGTTCCCATCCATTTCTTTTCAGCAAGAAGGAGAATCAAATCTTTCTTAAAGGACTGTTGAGCCACGGTTTCAAGGAGNNNNNNNNNNACCCTGAA
>Marker109835
GTTGTTACTTGGTCATTTAAATGAGCTG[T]CCTGCCCACTCCCACCACTTGGGGGATAATTCCACATTATTAGGGGTAGTTGTCCCATAACCAACATCTAGTNNNNNNNNNNATTTTTGCAAATAAAATA
>Marker118590
GTTGGC[A]TAGGAGGTAAAATCGTGGTTCCTCTTTGGGAAATGAAGATGGAAGAAACTCGAGGAGAAGAGGGAAGCTTGCTCAGTTTGGACTCCGTCACCATNNNNNN
>Marker107528
CATTGAGGGCATACCCAAAGCAGGTGTGGTGGCTTGGGTTGTTGTGGATGTTTCACCAAGGGTCCCTATAAAGAAAGGGTTGGATGTCATGCTAG[T]CCATGNNNNNNNNNNTGTCTCGGGGACTCAATGGTGATAGATGGTGTCAAGTATTTGGGGGTTGTGTTGAGTGAAAAACAACTCAAAAATCCTAATGCAG
>Marker3731
CAGTTGTATCAGGAAGACATCGAATTTTCACCAGCCTATCGACAAATTCATACTGACG[A]AGTCATTGACCGCCGACTATTTCCTGAAAGATGCCTTGCTATNNNNNNNNNNCGACCATGGGAATCTATTTCTATGGAATACTTGACAGGATATCCTACT
>Marker117186
NNNNNNNNNNGGATTGTCGAACTGGATGCTTCAGTGTGACTTCTGGTAACGATCGGTGTCCTAACGGGAGGATGTTTTATAATGTTTCATTTAGGCATGAT[C]TGATCATGG
>Marker105951
TCATTCAACAACATAGTTTCTTGGAAATCAAAGATGGCTCCCTTGCATTAT[G]TCTCGCATGATTCGTGGAAGAAAATGCCCAAAATTAGTAGCCTCCCCATNNNNNNNNNNTTAATGATACGGCGACCACCGAGATCTACACTCTTTCCCCT
>Marker40224
ACCCACCATGGTCTCATGTTATTTTAATGAAAACTTTAATATTTTAGGTTTACTTTTCTGTTAGTTTAGTTGAGGGCTTTTTTCCAAAT[G]CCCTTCTATTCNNNNNNNNNNATTTATTGATTATGTTTGGATTTATCTATTCTTTTTCAATTTAGATAAAGTTTTGAATTTCTTTTGAATGATAGGTTAA
>Marker119390
TTTAAGCTTTTAACATTATCAATACTTTTGAAAATCCCCTGTATGGGGATTGGCTTAAAGAGGTCTTGAAGGNNNNNNNNNNAACACATGTTGGGGCATCA[C]GTCCAAAATGCCTATTATATGAAATCATGTTTGCCCTATTACTCGTTTGTCATGCTTTATTTATCTCCTACTTAATTGGGA
>Marker109929
TGAGCAGTTAGATTCTCAATTTCAAACTCTTGACACATGTTTCGGCTCTTCAGAAATTCATTTTCTCGTCTCAGCTCCTCCAT[C]ATTAATTATTTATGGTTNNNNNNNNNNTCTCCCGTCTATTTTGTAGACTCTGGGGCATTCGCTGCACTGGTAACCTTAGTCCTCTGTTCTTTCAATCGCC
>Marker9377
TGAATAATCAACTCCGCGGCACCAAGATGACCAAATCAGATTCTTTAGT[C]TGGATATCTTATGAATATCTCTCAACTAGAGGAACAACTACATGCTATTGTNNNNNNNNNNAAGGCAAAGAGAAAATGAACTTTCAGAATAATAATTCAG
>Marker44157
GGGGTCCAGAGTGGGAAGGTTTACAGACTACAATTCGAGTCTGCAAAGGCTCTGGTCAGTAGCAGCANNNNNNNNNNTCCAAAGTTTAGACTTAGGAAAAA[G]TACATTAAGTGATCTATTTATTTATTGACTTAATGGAGTCACTTTTATAAAGTTAAAATGATGGCTAATCTAATCT
>Marker8652
CATCCTCCGTCTNNNNNNNNNNTATGTTAACATCTAAATCATACCCTGTAAGTGGTCGGGGGTATGTTGAAACTGTGTCATGCTTTGATTTTTTTACCATC[T]CCCATCTGGTTTCGATCGGCA
>Marker120648
CAAACTCTTCGGAGTCACTTCAAGCCAGTGACAAGTTCAANNNNNNNNNNCACTATGGGAGGAATGGACACGAATCATATTAGTGTTGGGACTCTTGGAAA[C]TTCATCAAAGGAAGACATAACAAGAACAAAGAAGACAAGAATAAAATCC
>Marker104648
AATATCGCAGAACCTTTAATNNNNNNNNNNTCAGATCTTTAACCCCTGCGACCTACCTTAGGCGGGCTCCCTCTCCTTCTCTCTCTTCTCTCCTATACTCG[A]CCCCACCTTCCTCCCCATTTTAGCACCTT
>Marker54752
TTGAAAATCAACAAGTGTTTATTTTCAAGT[A]GAGACACCATCAGATATATATCTTGTAAAGTGACAAATCCAATTAAAAAATGATTCTTTAGTCATCCATGNNNNNNNNNNATGGTCTAAACTATATACAT
>Marker6459
CTCTCATGAATCTCTTTTGTGATCTTATGTGCAGTTCATTCAAGTCTTCTAGGGGCAAAGCCCTAATATTAAGGTCAAGGCACAC[T]GATCTTTACTACCTCNNNNNNNNNNGCTTCTTTTTCTGTGCTGATCTCTTCCCACACTTCCTGCACTTTGGTTGTGATTGTCTCGCAATCATCCAGATGG
>Marker23015
NNNNNGGCTTGCCCACCTGTCGAAGCCTTGAAATGATCTTACCTCAATTTTCAAAACTTAAAATTAAATCATAACACCTATTTTATTTTGCGACTTTCGTG[A]AGGT
>Marker118752
TCAGCAG[A]TCTGCATCCAGAAATGAAGTGCTCGGTTGCAATAAACTCCGTGGAAGCAGGAAGTCTGATAGCCAGATGTCATCATCCCTGTAACAAACTTCTNNNNNNN
>Marker110504
CCTTCTCATGGAAACAAGTCATGTCTTA[G]TTTCTTTTTTTTCTCTAGCTCCACTTATTCTTTCATAGACTCCTTTTATTTAACCAGTTCTTCCCTCTAATANNNNNNNNNNTTTTTCTTTATTTCACTC
>Marker109083
TCCTCTAGGTCTATCCTCTGGAATAG[T]ATGGGCTAGCGTCGACAGAGGGATACCTGCAACTACCAAGGCAATGATGTTTCCTTGATAGGAGCGTGAGGTGTNNNNNNNNNNATCCCAGAATACTCTG
>Marker14279
TCCCAATGAACATGGTTGTATTGGATCAAAAGTATCTA[T]AATCATCCTCATCAACTAAGGTTTCAAAAATCAAATTAGATTCTTAACCACTATCAAATAGANNNNNNNNNNCCTTCATTTGTGTTCATCTCTTCTTAGC
>Marker31906
GTCCCGTTACGCAAAAACAATGAGGATGCGGTTATCAACTTCGTAAAAGAGAACATCATAACCATGTTTGGNNNNNNNNNNAGATTCACCCCAAAGATTTC[A]TTTAGGATTTTCCCCGTATACTCTTGTCTATGGTAAAGAAACCATCCTTCCTCCAAATATCTTACTCCCATCTTTGCAGC
>Marker116507
CGACAGGTTTCCTAAAAAATAANNNNNNNNNNATCTGTCGTTTGGTTCTATTGCCGCGGTATCCCCATACGGGTGATACCCCGATAACTACGAAAGGTTGC[T]CTTCGGTTCCTGAATGGAGTGTGGTATTCCA
>Marker121723
CCATGTGATTCAC[T]TATGATCTGGGCAGGTGGTGTACTGTTTAGGGTTGAGATCAATAGCTGTGATCACTTTACACTGATAACTAGCCACGTGATTGTCCANNNNNNNNNNTTT
>Marker114648
CATGAGGAAAAAGATACCAAGGTTAGGTTCACTTGGTTGGAGCAGAGCATTCCTGTACNNNNNNNNNNCAAACTGAACTAGTGGTTACAACAGATGGAGGC[T]GTATGTTAATGTACATGAAGTCACTTGGAAATAAATGATTGCATTTACCCGGTTGAAGCTTGAAGGA
>Marker10791
ACTATGTTCAAGGATGCTTATAAGGAAATAGCGAGCTTCCATGAATGACATGTTTTTGAAGGAAAGAAGAAGCTCTTGTCATTG[T]CCTCTAAAACAAATATNNNNNNNNNNATAATGCACAAGCCTTCAAATCCAAGAAGATGGTCAATTTTGTGACAAGTCCACATCAAATTCATCCATTCTAC
>Marker6871
GGAAGATCCCAAGAACCACGTATGACCTTCCATATTTGGTGTTCATCNNNNNNNNNNACGTCGTAGGGTAATCAAGGCACCCATTCCGGATCAGCTACTCG[A]CTGATTGGTTCACGAAATCCTTTTTGCCTCCCATAGCCAGAGATATCACTATGCAC
>Marker110291
TCCAGAAATAAACGACATGGATGATATTTAGGGAATTATCCATTCCCAAGGCATGGACACCATAGGATACG[A]TTATGGCAGTCATTTAAGCCTCATTCAACNNNNNNNNNNTAAATCCCTGATGAGCTTATCCAAATACAAATGCTTTGTGCTCCTAGGGTTCATAGAATCA
>Marker120470
AACTTGACTTGGAGTAAATCACNNNNNNNNNNTCACCATCACCATCCATTGTTACATCCTCTAGCTCTTCCAATTGCTTGACTCCAATGCTACCTCCATTT[G]CTTCATACTCTTCATAGATGAATCGATTTGG
>Marker110460
GTCCTACTCTATGGACTAAAGCTAGCCAATAGGAAAATTGGGAACCACTCATAGCAGAAGGAGACTCAAGGATAATAGTCCACATGGAAAAAAC[T]GCTCCANNNNNNNNNNCGATCCTTAGGCAGGAGCAATGATGACACAAGCTCCGAATTAGGGATCCAGGCGAGGCTCCACGTGGATGGATTAAATGACACT
>Marker111655
GTGCAAACCTAGCAGCCATGGGTTTGAGTGGATTTTGAGCTTAGGGATGGATATTA[C]TGGGTAGGATTACTTACAGGTATTGTGGTATGGGTTTTAGGGATNNNNNNNNNNCTAGCTTTATCCTTTTCGGTCTTATGTCTAAGTAACGTTTCTGGAT
>Marker116680
TCCTCTATAGGATCACTATGGGAATAGAAGTAGAGCCTAATTCAATTGTAGCCTGTAGAGAAGTCAAAGTACCT[G]GAACGAAATGGATGAAGCCTTCGAATNNNNNNNNNNATGATCAATTAGTGCTCTCAACTCTATCAAAATTGGGACCTGACTATTTTGTATTTGTCTCCTT
>Marker119860
AGATTAGACCAGAGGGTTGAGGGAGGCAGTACAGTCAGAGCTACCTGCAGACAGACTCAGATCC[T]AGATTGACAACTAGGGCATATTTCCTTAGTGCATGCNNNNNNNNNNGAGCATTATTGATATACAAAGACTCAAACTGCTTGAGATCTCAAGGCTATCCAG
>Marker15757
TTGCATTGTCATTTGATGGAAAGAAAGCTCAAATTGGGACAAAATAGATCCAAGTGGATGAAG[T]CCCTCATAGTAGCAGCCACAAAAATTCCAGGGATAGGNNNNNNNNNNGCCCTTTAAATCTACCTTTCTATCTTCATAAAATCCTAACAAAGATGGCTCAC
>Marker7385
GGAATCACGCACACCCATCCACGTC[T]AATGTTCCGGAAGAGGTCGTATGTCCACGCTCAGTCCGCCAACACACTGCCCATTCCACGTCAAAGGAAGATCGANNNNNNNNNNAGCAGAAGTTTTGTA
>Marker109115
GCTCTTGCACGAGTGC[A]TTCGGCGGCAAACAAAAGCCGCCAAAGGGCTTGCGATACCATCACAGTGGAGAAATAAGAAATAAGATCAATGGTGCGGATTGCNNNNNNNNNNGCACTC
>Marker109119
GCTCTTGCACGAGTGCTTCGGCGGCAAACAAAAGCCGCCAAAGGGCTTGCGATACCATCACAG[A]TGGAGAAATAAGAAATAAGATCAATGGTGCGGATTGCNNNNNNNNNNGCACTCCATATAACCAAGGAGGGTGCTTGTGAGATTTTATACCATCTGCCATG
>Marker120136
TATCATGGTACATTGGTTTGGAAGGCACCACGTGGAGGTNNNNNNNNNNGAGGCAAGAAAGGAAATCAAGAAGCAATTTTAGTTGAGGCAAGTTCGCACTG[A]TTTTTTGGTCTGCGGTAGACATAGGTGCATGCCCCTACTCTAGTGGCT
>Marker104810
ACTCCATCAATG[A]CAGCAACCAGCTTGGTGGAAGTCTGATCACCCTCATATGAACAGACAACCTCTAACCTCCATAGCAGCCAACTCTACTAGATTATAAGNNNNNNNNNNTA
>Marker6923
AAGTGCCTTGTTTTTTGGAGCTCTCCTCCTGCACACTCGGTTGCATTAAGATTTTTGAGCTGTTTTTCTACTCACCTCAACCCAT[C]AGAGATTTGACACCANNNNNNNNNNATGGCTGGCATGACTTCCACTCCTTTTGTTATAGGAACCATTGGTGGCACATCCACCACTACACCAGTTACCACA
>Marker109146
ATCAGCAGTTCTGGGTACAA[G]ACAGTAATCAACCAGGGGAAACATACCCTGAATAAATTTGTTCCTAAAATGGACCTAGGACTATGTAGAATGAATACGTTNNNNNNNNNNCTTGAACATT
>Marker17994
TTNNNNNNNNNNAATAAATACATTGCAAAATTTAAGCACATGAGAGTACTTATCTTAAAACAAAGTAGTCCCGAGCAACTGGCTATGCAACTGCAATGTTC[T]CACCCAACCAT
>Marker2255
AACTAGTGAGGATGTTGAGCAGGATGTGGCACTTGAAGCCAAATCG[A]AAGAACAATAAGAAGAAAGATCTGAGTTAGATCAAATGTTATCATTGTGGTCAGNNNNNNNNNNACTACATTCATACAGATATTGACGGTCCACGGATAG
>Marker5938
GTAAAAGAAG[A]CCCATTTACATGCATTTTATAGAGAGAACGAAGAGCAAAGTTATGCTATTGGATTTGTGTTGGAGCTTCCTCATAGACCACCTCTTCCTANNNNNNNNNN
>Marker112108
TGTATTCATATTTTAAAGATAAGATCAAATTTATACTAAAATCTTTTNNNNNNNNNNCTATGTCCACAAAGGCAGGTCATTTCATTCATTTGTCGAGACAA[G]CAGTTTACATTTTGCAACATCTTTTGCTGCATCATTGCTGACCTTTCTTTACTTAA
>Marker112104
AACTTGTGCTCTGATACCACTTGTAACATA[G]CCTCAAAATTCCGACAAATGTAATGTATTCATATTTTAAAGATAAGATCAAATTTATACTAAAATCTTTTNNNNNNNNNNCTATGTCCACAAAGGCAGGT
>Marker116612
TGGAGAGTCAAAAAGTGCGAATAAAAAAGGGAAGCAAAAGGGAAAGGAGAAGAAGCAATTTGAACCCAAGCAGAATGANNNNNNNNNNATGCATTGAAGGC[T]TGGATTCTCACAATACCAAGCTTTTCTTATTGATTCTAGAGCCTCCAACCACATGGTTGCCTCCAGAGAGACATTTTCTTCATTAGT
>Marker896
TCGTCGTCCCAGATGAAGGGAGTGTTCTTCTTGAGAAGCCTCATATAGCCTTTTGTTATCTCGGAAATATTNNNNNNNNNNAGAATGAGCGAAAAGATCAC[T]CAAGATACGGTTCTACAATATGTTTGATATCGTGAAATGCGTACAACATCGCCCGTTGGAAAGTTGCCCCAGCATTTTTA
>Marker38900
ACTCAGTTTGGACTTCCCTTGAACACATAACATGATGTAGAATGGACACTTGGCGACATAGGAA[C]TTTGAGTAACCGACTTTAATGAAATCCGCTAATGCCNNNNNNNNNNTGCTTTTTAATTTTTTGTAAAAAGGAATAAAGAATGTTATGATACATAGGAGGG
>Marker24840
TCTTAGAGAACT[C]GATCGACAACCACAAAGACAGATTTGTTTCCATTCTTGGTGCATGGAAGACCTAACATATAATCCACTGATACTAATTCCCAAGGCTTNNNNNNNNNNTG
>Marker24843
TCTTAGAGAACTGATCGACAACCACAAAGACAGATTTGTTTCCATTCTTGGTGCATGGAAG[T]ACCTAACATATAATCCACTGATACTAATTCCCAAGGCTTNNNNNNNNNNTGACACAAAACGCACCTTGAAGGTGAAAGTGTAGAATGTGTTCACAAGTGC
>Marker24846
TCCATTCTTGGTGCATGGAAGACCTAACATATAATCCACTGATACTAATTCCCAAGGCTTNNNNNNNNNNTGACACAAAACGCACCTTGAAGGTGAAAGTG[A]TAGAATGTGTTCACAAGTGCCCAATATCTTATATGTAGCAGCAAATTCAAGTTCATCACGATACAATTG
>Marker38966
GATTTAGTGTT[C]TGTATTATAAAAACCTAGTTGTTGTCCTAGAAACCTAACTTATCATTGTTTCAATCTCTTGAACTTTGTTAATAACTTGTAGAAATGCTNNNNNNNNNNA
>Marker106533
TGGTCAATTTTTTATAGGGAGTTGGNNNNNNNNNNTACCTGATTAGGTGACCTGGTAGTTACCTTGACAGATCCAATGCTCGCAACTGAAGGTGGGGGGAC[T]GACTCTCTCCACCCAACCAACTCCCAGCCAATGG
>Marker5344
AGACAAAGCTTATCCTCTCCTTTGTTTGCCCCTCAGTNNNNNNNNNNAATCTGCTTCCAAAGCATGGGATGATTAATAAGACTAGACCCAAAGAAAGCTGT[C]GCTGCCTTAGAAATAGGAGATTCGCGGGGCGCAAAGATCGACAAAA
>Marker5347
CTTTGTTTGCCCCTCAGTNNNNNNNNNNAATCTGCTTCCAAAGCATGGGATGATTAATAAGACTAGACCCAAAGAAAGCTGTGCTGCCTTAGAAATAGGAG[T]ATTCGCGGGGCGCAAAGATCGACAAAA
>Marker117876
TGTTTGGGAATCGCCAAAGAGCCACAGAAAGGAAGAAAACGAAAAACAACCAGAAGAGGGAGAGAAGCGAGGGCGT[C]AAAATGAATCGATAGTGGATTACANNNNNNNNNNGTATGGAAGGATAGTCAGACGGTTGTTATTGAGGCTCAGGGTTCTGCCGGAGGGATCACCATTCTC
>Marker117828
ATGCGAGTTTATCTACCAAATAGACCTTTGGNNNNNNNNNNTCTCTCACAGTCTCTCTTACACAATCAGATATCTTTACAATGCTACAATACACAATTGTA[T]TTACAATGAATTCCTTTTAAAGAGTGATTACCATAGGAAT
>Marker114502
TCTTAGAGAGAGAAGAATAATNNNNNNNNNNTGTATCACAAGAGGCTTGGAAATAGCTAAGGTAGGCGCACTAGCCAAGTAAGCCCCACTAAACATCAAAG[T]AGGGTGTAATAGTACCTCCACAAACCAAAA
>Marker111191
TTCATCTCCACCTTTTGGANNNNNNNNNNAACTTCCCTTGGATATTCCAAAGTTTGAAGGGAATCAGGGAGATGACCCAACAAATCATGTTATGTCATTTT[G]ACCTTTGGTGCTCTTCTAATAGCATTGT
>Marker106752
CTTATGCATTTCATGCTATCAAGCATATTGTGGAAC[T]CATATCTAGATGACTTACCCGCTCATTCTCCCTTGTAAGAAGACCATCCTGAACATCTGAGCGCNNNNNNNNNNTGTAATTTCTCCGAGATCACCCGAGG
>Marker15005
TATTTGGATCACTCGAAAACTCACACTTCTCTCACTCAGAAAGTGGCGCNNNNNNNNNNTGAAGATCCTAGAGTATTGTGAATTAATGCTCAAAATTTAAT[C]AGTCCATGCATGCCCGGGGACCTCTGGATGAGAAATGCACCCCTTGAGAGAATCTGGA
>Marker108056
AAGATGAATCTACATTCTACAACCCATGATGGAGTCAGACCTAATCGAC[A]ACCACTTTCCAATTACCATCTTTCCAGGCAAGAAAAATCCCAATCACAAGANNNNNNNNNNATGAGTCCATTTGACTAGATTGAAACCTTGGTAATCACT
>Marker12068
AATTTCATTTGGTGCAGACAACTTACAAAAATAAAATGATGAAAAATCTTGAATAGTCAGTTGTGGACCATTGACNNNNNNNNNNCATTGCCCACTCCATC[T]GAGTCTTTTTTCACATCACATTCATTCTCCAACTCCTATGACTCTAGATACAACACTTTATAGTGGCTACTTCTTGTTTTTCTT
>Marker16454
ATATCCAAACAAATCATCCACAAAAAAATTGAAAT[G]AAACTTTTGAGGATGACTCCATTATAACACTCTAGGCTTGATATTATTGGGCATGGTTTTGCAAGNNNNNNNNNNGGCTGCAATTTTATTCTTCAATGGA
>Marker36403
TGTTCAAGGCTCTGTGACCCATTC[G,T]CTATTGTTGAAAAGCTCCTAATTCCATCTAGGTCAAATCTTGACACCAAAGACCTTTGGGACATCATTTTCATTGCNNNNNNNNNNGAGCCTGTGATTAT
>Marker17315
ACAATACAAGTTGCTGGTGAGTTTGCGGGTAATCCTCAAGATACTAGGAAAACTAGATCTCAGTTTTAGAATTCTTTTGCATGTTNNNNNNNNNNAAGGAC[T]AGGTTGGTGGCTAAGGGTTACTCTCAGGTCCAAGGAGTGGACTATACAGAGGCATTTGCACTGGTGGCAAAGATGGACTTGATAAGACTAGTTT
>Marker112024
CGTAGTTGCTTCTACAACAGACTGCTTTACAGATGAAGTATGAACTTGCTTGGTCAAAGCTCCGANNNNNNNNNNGGAGTGATTTCAACTACCACTCTAAT[C]AGAAACTCTGGGGGAATTTCAGCTTTGATGAGCCTCTTTCACCTTTGCCACTCCTGAATGTGTTCATAAATGAG
>Marker78222
GTCATCTGTGATAGAAATCCCATTAAATTTTGACTCCATGCCCAATGAAGCTCCTATCCTTAACCCCAACCAGCNNNNNNNNNNTTCTGGTGACTCCGCTA[G]CGAAGAGAAGGACTTCTGATCCGAATTTTAGGGGGAATATGGTCTAAATTCGAATGTATAAGCCATAAAAGCATTAAATGGAG
>Marker78221
ATCAGTCATCTGTGATAGAAATCCCATTAAATTTTGACTCCATGCCCAATGAAGCTCCTATCCTTAACCCCAACCAGCNNNNNNNNNNTTCTGGTGACTCC[T]GCTACGAAGAGAAGGACTTCTGATCCGAATTTTAGGGGGAATATGGTCTAAATTCGAATGTATAAGCCATAAAAGCATTAAATGGAG
>Marker106579
CAATGATACGGTCTTACATGACACTAGTTGTCCATCTCTCCCTACTAAGTTACCTTTAGATATTCTGAAATTNNNNNNNNNNCGTTATGAGACTGGTACTG[A]AACTGTTGACTTCGTTTTGTTGGGATAAGTCTACCTACATCTCCGACCACCTTCATTAATGGCGGAGGAGATGTAGTCTGA
>Marker106576
TGAATTTTCC[T]TGACTTGAATAAGTTAACCAATGATACGGTCTTACATGACACTAGTTGTCCATCTCTCCCTACTAAGTTACCTTTAGATATTCTGAAATTNNNNNNNNNN
>Marker118930
GTCCTATATTTAACATGGCTTGGTAGTTGTTTAGAGTTAGAGTTAGGTTTTTTGCATGCCTCAACTCTTGATTAGGGTTAGGGTTTTAGCATG[T]CCTTAACNNNNNNNNNNATAAAGTTTTGACCATAAAAACCACTATTTGATGCTTTAGCATCTCCAAAAGTTTATGGACCATGAATCAACAAACCCATACA
>Marker26110
TGAANNNNNNNNNNAGTTAATGTTTTGGGATGATGCAGTCCTATGTGCAACATATTTGAGAAATAAAAGTCCCTCTCATGTTCTTGAAGATAAGAATCCAC[T]GTGAAATGTGGTT
>Marker106931
GTAAAAGACATCAGATGCAACACTTTCAGCAAGTTNNNNNNNNNNAGATAGACCATGCTATGAACATGGAAAACCAAGAAATGATAACATAAACAGAAGTC[T]GAGACCGGTTTAGGACCTCTGCTGACAACCGAAGGCCATGGTTT
>Marker108335
TTCATCCAATTTGATCTTGCACAAACTGTGTCGTTTGNNNNNNNNNNTAGAGGAACACCATAAGTGGAAGGAAATGATATGGGTTTGGGGGTCTTCACCTT[G]CCTTTCCTTCGAACTTCGGTATGTCCAACGGGATCTTGGTGGGCAT
>Marker108074
AGAACGTTCGTTGGATGTTCTTGATTTCCTTCATCACCGCCTTAGGAGCCGCCAAAACAGAGAACATGTGAAGAGGNNNNNNNNNNTTAAAGAAGAAAACT[C]AGGGACTTATCTATATTGATCGTAAGACCCAATGCTTGTAAACAGATGTTCAGAGCCTATTTGATTTGTCTAGCTTCCTGTATTG
>Marker6117
TATGAACCATTTTGACCTCCCTACTAACATTAATTNNNNNNNNNNGTTCAGAATTTCATGCATACACAGACCCGCAGAGCCCAGCCGTGAGGAAGCTTGAA[C]GATGATTGCATTCCCTGTGTAATAGGGAAATATAGTAGAGTCCA
>Marker6112
TGTGTATCCACTAGGGAGAGGTGAG[T]GGGGTTATGAGATCGGTACCCATGTTTCCACATGTCCAACTATGAACCATTTTGACCTCCCTACTAACATTAATTNNNNNNNNNNGTTCAGAATTTCATG
>Marker10402
CATGAAATTAATAAAAGGATGTCATGAGTAAGAAGAATATATTTGTATCATTTTTATAATTTGCAATTGCATTTGGAGAGAAGAGCTAGCG[A]GAGTGCTACNNNNNNNNNNTGTTATGATTCTAGTAAAAATACTCACGATTTGTTTGCATATTTCTGAAGGGGTTCCTACAGGGTGCCCTTGGGTTTACTT
>Marker41954
TATCTATCATCTAATTCAGTTCTATTATCTGATTTATCCTTCTCTGCATATGA[G]ATTGGTTCATCTTCATGTCCGTGCAAAAAGTTCATGACTGGAAATCCNNNNNNNNNNTGGTTCAAGTTGATGTGGTATTTATGGTAGAAACTTATCATCT
>Marker19948
CATAATCTACACACCATAGTTCCCCACTCTGAATCTGCTTGTCTCCACTCAGNNNNNNNNNNGGACAATGCATGGTGTCCAAAAAATGTGATCATACCTGC[T]TCTCAATAATTAGATCCGCAGATACTGGTGTATTATCCGTGATAACTTGCACCATCTTACT
>Marker120934
TACAGATCGAGATGAACGACCCCAACTCATGGCTCTTCGGAAGTTAATCGGAATAACTCTTGACAGTGGNNNNNNNNNNATATCTAGAAAAATTACACCTC[T]TGGAAATTTGATCCCTCTTGGTGCTTGATAGATCCGGGTTTAAGATGTATCTATGCTGGTTTTATTTTTTAATTTTAT
>Marker4732
GTGAGACGGTAAGCAAGGATCTCNNNNNNNNNNGCTGCTCACTATTTCCCAATATGTGCACCGCGACTAGAACCCGTGACCCACAAGTCAACAGGTGAGGT[C]ACCATGTATTCGCCGTCAGCTATCTCAGGCAA
>Marker107194
GAAAAGTAAAAGGAAAAGAAAAATGCATACAATGCATCATAGAGAAGAGCATAAGGATGATGATTTATCCTTTTTANNNNNNNNNNTGACTTGCTTGATCT[C]TGACTCTTTTGAAGTCCTAGAGTCATCTGATTGCTAAAAGTTATCCCTTTGTTTATGCCCACTAAATTTCCTTTTAATGAAGATG
>Marker122638
CCAATGGAATATGCCTCGGTTAACAATCCAATCACC[A]GTGTGATACTCGACAATGTTATTAGTTGCAGGACCTAGGCAAGCTCCTCCCGAGTTTATTAGTTNNNNNNNNNNAGTACCGTTTTAGGTAGAGCCCATTT
>Marker5236
TAATAAAGTTTATATTC[A]AAAATAAAGTCTTATAATAAAGGTATTAAAATAATAACCACAAGCTCATAGCTTGTGTGTATAATTGATATAAATATAAGACANNNNNNNNNNCAAAGAG
>Marker11665
TGAGGTCGTTTGAGGATACCAACTAAATGGACAATTGGTCAATCAAAGACTAACACATGANNNNNNNNNNTTTATCTTCTCACAATAAAAAATTTCACCAG[C]TATGCAATTTATAGGAAGTATCTGAACTTGTCTGCAAAACAAAGGAATTAAATAAAATCTTGGGACTTC
>Marker107005
CTTGAATGGTTATTTAGGTTCCAATTTGGAGATGTAATATACATTTGATTTCCAAAAGAAGAANNNNNNNNNNATGCACCTAGGGTATAACATAGCCAATG[T]CTTTCTCAACTTCCTCTTGCTTCTTATTAACCTACATGCAAAGACACCACCTCGAGAAATATTTATCCCCAA
>Marker7008
CCCCAATTTTGATGTTTGTTTTAATAAATCTAATGCAAAAAAT[A]TCCAAAAAATGAAAACAAATATGCACTCAAACTATGGACGCAAGAGCACTTATAGCTNNNNNNNNNNCACTTTAGGACACTGTGGGGGTGCGAAAATATT
>Marker4021
GGAGAGCCTC[T]ATTATTGGTTGTAAAGCCTCATTATCGGTTGTAATCGTAGTCAGGGAAATTTATACATTTCGAACCCGTGACTTAGTGCTGACTGTACCANNNNNNNNNN
>Marker15886
GATCTTGCAGCACTCTTCCAGATCGCAGTTGNNNNNNNNNNAAGGATAGTTAGGCATAGGAGGAGGTGGTTGAGCATATGCTTGTCCTCTCCATCCATTTG[T]CCCATTATTGTTGTTGAGCATTCTAAGGAGGATACTGAGG
>Marker119032
CCAGATTTATCCCTAATTTAACCATTGAGTTG[T]CCTTTCCTTGCCATTATTACGCTACTATCATCATTTGTCATGCCCCTTTCTAAATTAACGAGCTTCCANNNNNNNNNNTTGCTGCTTGCCCCTTAATCCT
>Marker9848
ACCAACAG[A]TGAGTACGCTCTCTCATCCTCTACATCAGTGTTGGTAATGGATGCTCTCTCTAAATGACTAACACAAAGAGAAAACTCTCTCTCAAATCTAANNNNNNNN
>Marker24231
CAATTACAAAAATGCAACCCCTATATGAATGTTTTTGCATCCAAATAGATATATTTTCAGATATGCAATTTTATGAGAGNNNNNNNNNNAGGTGAACGTCA[T]GACCAGTGCTATATCGAACTAGCCAATTCCGGTTCCAATTTGATTAGTTTTTAAAACTTTGTTATTTGTCTCATCGACGAGACGAGAA
>Marker112536
TCCTTGAGAGTGGTGCATGTTGTCAATGGGAAAAATATTTGTTGTAAATTATGTTCAAACACATAACTCTTTGGTAGAATTTTCTTCCTG[A]CATATAAGATNNNNNNNNNNTCTACTTTCCTAGACTAGCATGTTAGGCTAAATCTATCTACTTGAACAATTAACAAATTGATATATTCCAATAAGAAACA
>Marker33580
AATATTGCTTAGATCTTGGTCATTTCCTTTCATTGAATGTGTCTTCAACGAACAAATATGCCTTAAAGCGAAAAT[A]TTTTGGTTTCCCAAAAGTATTGTATNNNNNNNNNNATTGTTGTGTGCAGACTCTCTTCTCTGTTTTAGTGTTCAATTTCAACTGCACTTGACACTAAAAC
>Marker18399
ATGCCACCGGATCANNNNNNNNNNGTACAGAAATTAACGAAGTCAAAGAGCTACAGAAAGAACTGGTGGCGCTTAGAGAGAAAGAGGCTACCACATACGAC[T]AGGTTGTATCCCATTGAAAAAAA
>Marker109321
AATACCTCTAACCCTTCTACATTTATGGATTTCCATCCTATTTCACTTTGTAACTTGGTTTATAAGATCATCTCTANNNNNNNNNNCGGTATTCCATGGGC[A]AACTATAAAATGGATATTCGCTTGTATATCTTCAGTTAACTACTCTATACTAATTAATGGTGTTCCTACTGAAATTATTCAATGC
>Marker2605
TAGGAAAATGCCCAACATTTCTCACCTATGAGGGATACACAATTTAGGAGAGCATAAGTTTGTAGG[C]TGGATGATTTATTCACTTGACCATTGCCTTATTTNNNNNNNNNNTGACCATTTCTCTCTATTTTGACAAAAAATATATGGTGAAGAAAATATTGGGCTAC
>Marker31962
TTACNNNNNNNNNNATTACAATATTAGTAACACTTCATAATCATCAAATCAAAATCATTTCAATGATAACCTTTTATGCATACTGATATGATTCACATAGG[T]TATGGAACTATCT
>Marker21698
TACACGCTACTTGGGGTGTTTGTAACTTACCTTGCGTTTTCAATTACTTCGTGGGTCGTGAATTCCCCCACTCCTATAGAGATA[C]ACGTTTTGTATCGAATNNNNNNNNNNTCTTCTTCTAAACCTTGCAGTAACCTCATAACTGGTAACCCCAACGAAGCTGGAAAAACCACTTCAACTCCATA
>Marker113421
AAAGGAATCACAGATTTGCACAAGAGAAGGAGCGGCGTCCTTGTATGAATGAAGAGTTGATGTGTGTGTGNNNNNNNNNNTATGGCTCCATAGTAGAGCCT[C]TGACCTATAATGGTTAGGTGGCACAGTTTCCTTCCATTGGTCGATGACCCAGACGAATGTGTTGGCTCGGCACTAGAGA
>Marker38719
TAATAAAAGGTCTGGAAATAGCTAGGAACATTGGCATCGATGAGTTGGTGGTAATTGGT[C]GACTCGCTAATGGTCATCAGAGAAGCAAGGAACCTGACGAANNNNNNNNNNTTGGTTTCAGAAATCCAAGGAGCATGGAGGAGGTCCTTCTCCACGTTGA
>Marker21642
CAAAAACTTTAAACTGTCACGAGCATTGCTGCACCATTTAAAC[T]AGCCGTGGATATTATAGCTTATATCATTTACTGTTAATGGACAACGCCTCTTCCTCGNNNNNNNNNNTATGGAGATGGGACATTCCTCCCCAGATCAGAA
>Marker111516
GTNNNNNNNNNNACTTCCAGTTGTTGTTTCAGTTTGGGCTCAGTAGTTGTGTCTTGGTTCAGTCGGACACAAAAGTCCATAGCATTGAGTTCTGCAGAGGC[T]TGAGTACATGG
>Marker3357
TTACCCACGACACCCTTC[T]CCAAACCTCGAATGTTAAGAGAACAAGTAGACATTAGGATACCCTGGTAGGGGAGGATGCTACTCTAAGGCTCCCACAACTCNNNNNNNNNNCACTGACA
>Marker117802
TCCTACAGCAGGCTTAATAATATTCACCATAAATGATGA[G]ATTGGATCACTCGTGTGAATAATCTCATCATTCTTTCAGTCCACATAATGTTTATATCTTGNNNNNNNNNNACGTGTCACAATATAAGCATTCCACGTGT
>Marker116096
TACAAATATCACTAAGCCCAGACTCGTAGGCTTTACCGAAAGTNNNNNNNNNNCAACACAACAAAGATGCAGTGAAAGGATAAGGGACCCCTTCAGGAACC[T]TGAGAAGCCGAAGGTGCAGGGAAAGCACAGCCTGGACCGCCATCACCACCAA
>Marker112818
AACTGAACACATCTATCTTAAAACAATGACTCGTAGCCTTGGCACAAAATGCCAAAGATAATTTTGTAGCCTTGCAACATAATGAG[A]GTTGTGAAAAAGCANNNNNNNNNNTGAAGAAGTTTTATCCTTAGAATCAATTCACATCTTTGATTCCTTATGTATATATTTATTTCAGTTTGCATTCATT
>Marker7660
TGGAAGATCGTGATAGAATTCTTGAAGGAGGTCCCTATTTCTTTTTCTCGGCGGGTTTGTATCTCAGACCNNNNNNNNNNAATTACCCGAGGCAATCAAGC[T]TGAACTATGAAGACAAAGAGTGGCTCCAACCGCTTGATTATGAACAGTTGCCCTTTAGGTGCAGATCCTGCCATGAATA
>Marker26983
AAGCTGAAGAAACCATTTCGCACCTCCTGGACTCGTGTTCTTTTGCGTCGGAGCTGTGGGATCGAGGTGCAACCAGANNNNNNNNNNGAATAAGGTTCTGG[A]AGACTCTTAAGCTTCAACACCGGGAGAACTCGGACTGGGAAACCATTGAGCCCGAGTCCAGAATTATGAGGGATTGGGGCATAATG
>Marker13915
CAAGGGGCAGTTGGAAACCCTAAAGGTGGCAATGCGCACAATGCCACCANNNNNNNNNNAGGACAGTTGAATAGTAGTATGAGGACTTCAAGGTCAAAACG[A]ACGGAGTACACCATATCCAGTTGACGTGGCTCGAGGGCGAGCCACAAGATTGTGTTGG
>Marker52506
CGAACTTGTGTCTTTTTTAGCCTTTCCAAGAATAGCTTCTAATTCCTCCAGCGTAACAGGAGCATCAGGCAAAACATTA[T]TCTTTTTCCTTTATCCACTTTNNNNNNNNNNTCTGCTTCCTTTTCTTTAAGGATTTCATTCCTTTGTGCTTCAAGGACTGCTAAAGCCTCAAAACCATGT
>Marker15829
TCAACACAACACCCCTCCTG[T]AAGTATGTGAAAAATTCACATATGGATACCCATGCAAAATGGGGGGTAACACATACAATTTGGCAAAGGTGTGTCCAATCNNNNNNNNNNTCAATAGCTT
>Marker101926
ACATATATCTGTTCGGATGGAATTGTGGGTNNNNNNNNNNTAGCTTGGAGCCCATTACCTTCTCCTTGAATTTCTTAGCTACGGGTTCCTTACCCTTGCTT[A]TGCATTGGTGCAGAGTGTCGTGGTGATTGACGTGAACCC
>Marker121576
GCAACAGGGTTCATATNNNNNNNNNNGAGGAAGACCAATACAAAACCGCTTTCACCACCCCATGGGGCACTTTTGCCTATCGCGTCATGCCTTTCGGTCTC[A]AAAAATGCTGGTGCCACATTCCAGC
>Marker110055
CCCCTCATATATATGGAC[T]CTTCTTGTCCAACACATTGTTACAGACATACACTCCCCCTGCTACACCACCTTCTTGCTACCATAAACCAGTAGGACCTACANNNNNNNNNNATAATGGT
>Marker51449
CCTCTTTCTCCCTTAGTGTTTCCAACTCTTTCTGCAGGTCCTTGACCTCATTAAATCTCTGCANNNNNNNNNNTAATCTGACAGAATCACAGGGTGTCGAG[T]CCTCCAGCTCTATGATTTTGCCTTTATAAGTAGTTTCCATTTCCATTTTCTCAACAGTAAGGGACCCTACCT
>Marker111928
AAAAAGAGGCTCCAAATATCTTTATCCTAAGGAAACCAAGGGGAAATATGCATCAA[G]CTTGCTTGAAGGAGTGAAATGAGGATACTCATGAGCCACCTAGTNNNNNNNNNNTGAAGGAGTACCTATTGATGGGTGCTCACACCTCTATGTTGGTGAC
>Marker2136
AGTTCTTCATTAGAAAG[T]CCAAAGAGGAAGTAATACAATACAGCATTATACCTGACATAATTTCGGTAGCATCCCCTCCTATTCCTTTCAACAAGCCACTTNNNNNNNNNNAGATTGG
>Marker53683
TCTTCAACTCCTTTAAATCAGAGGTTTATATGCAAGACTTCACATAGGGGGGAAAGCTAGTAATTTTCACCATATGTTATGAAATTCG[A]AAATTTAGGTGANNNNNNNNNNACAAGTAAATATAGAGTATAGATATCATAATAAAAATAAATGGATATTCTTGGACTCTCACAAGGAGATCAACATCTC
>Marker26493
TATGCC[A]TGTTGTTTTTGCTAATGGTAACAAGTATATCATGACTTTCATAGATGACTACGCTAAGATGTGTTGGATGTATTTTCTAAAAGACAAATCTCAANNNNNN
>Marker57901
TTATAGAGCAGGGACATCCATCCCTTATTGACACCTTACATAACACC[G]TTGGGACATTAATCTCATTCCTACAGGGTGTTACAATTCTTCTTGACAATTACNNNNNNNNNNTCCTCCTGTTATCCACTAAGTTGCACTTAGGTGGATT
>Marker120577
TATCAAAGCAAGCAAACAGACTGTCAACTGAAAGGCATCAAGATAATGAAGCNNNNNNNNNNTAATTATCAGCTTGAATCAAAATAAGATAATGGGCATCC[T]AGTCCAATGATTCAAATACAAACCACACATGCAACCACCAACTTGAATCAAAATAAGATAA
>Marker114316
TAAAGGGCATTGAAGAATAAGCTTCGAAACCTAAATATGGA[T]GAAGGATGAGACAATGACCTCCTTCTCCACCAAGATCTCTCAGGTAAGAGATCAACTTGNNNNNNNNNNAGAAGAACTTCTCTCAAAAGAAGTTTTCCCA
>Marker112288
GCCTGTTTATCCACTTCGTGGTAGTTCAATTCAGCCCCTTTTAAATTTTATCTCATGAAAGAGATANNNNNNNNNNATTTCAGAAAAACTTGGGGAAAATC[T]TTCTTACAAAGTTCATTTTTCCCATAAACGACTGCATTGCTTTCTTTGTGGGGGGGTAAGTAATCTTGGAAATGG
>Marker112285
CCAGAAATGTTTTACTGCTTTGAACAC[T]GGCGAATGCCTGTTTATCCACTTCGTGGTAGTTCAATTCAGCCCCTTTTAAATTTTATCTCATGAAAGAGATANNNNNNNNNNATTTCAGAAAAACTTGG
>Marker35014
CAAATTGTAACATTCCTCTCACTCTTTGTATAAATAAAGGTTTTTCCCATCTTGTGATATACCTATACCTATTTTTATC[T]TGAATGAAAATAAATTTTAATNNNNNNNNNNCATATGCTACATAGATGTTGTGTCCTATAGATTGATAGTATCCTAAAATAATATGTCAACTCTTTCCCT
>Marker45842
AAATCATGATAGTCATAAGATTATCTTCAGAAGAGCAACANNNNNNNNNNCCAACTTCTTAGGAGTGTCGTAACCTCCAAGGGGAGAGCCCTTTGCTATTT[C]TGCAAGACACTTAGAGAACACAAGTAGATCTTCTACACAACAATATTAT
>Marker110470
GTCCATAAAATTTGACATGCTTACCTCTCGTGGATTCTACCAACTCGCCAGAA[C]CTATAGCAACGTGAGCTGCGTCGATGACTATCATTTCACTACCTATCNNNNNNNNNNTAGTTCAACACTTAGACAAAATTGTCATACCCTAAGTCATCAT
>Marker5508
NNNNNNNNNAGCTAATGTTTTGGGGTGATGCAGTAATATGTGAAACATATTTGAGAAATACAAGTTCATGTCATGCTCTTGAAGATAAGACTCCACATGAA[G]ATGTGGTT
>Marker118723
AAGAAATCACCCCCCCCAAAATNNNNNNNNNNATAGATGGCAGGTGAAGTACTGTAGTGGATCCCAAACTATGACCAGATGCCCCGCAACTAGATGCACTG[A]TGGGTTGCATTTACTACACCTCTATACTTGG
>Marker4283
TTACCAATGCTACCCTACC[T]ATGATATGTTTGAACAGATGACATCCTTTCTAAATACCGATCCATACCACTCGTTGTGCTAGTCACACCACCAATCAATATNNNNNNNNNNGGTCCAAAA
>Marker2512
GTATGGAAGACTTCCTTCAAGTCAAAAGAAGGTCTTTTNNNNNNNNNNAAAATGCTCCTTTGGCATGGATAGGGTCCATTACCTAGGATACATCGTTGATG[C]GACATGGTGTGCATGTGGATCCAACCAAGATCCAGGTCATCCATGAC
>Marker112060
TGAATGGATAGCCACTATAACAAGTTATAGCT[C]TGATACCATGGGGCATGCATTTTTCTCAAACCATGAATTATGGCAGGCATTCTCTTAAGGCTACTTGGNNNNNNNNNNCAACCATATTGCTAACAATATG
>Marker109669
TCCAATT[C]TTTTGTAGATTGAGCCATCCAGAGCATCCAAGAACCATACCTCTTCATCCAGATACTTTTCTTATCATTTTTGTAAGCCTTTGAGTCAATTTTNNNNNNN
>Marker117001
TATTTCTCTTCTTCAAGT[A]ACTTTGACCTTGTCTTGTGCGCAATTCAGTTGTTTATCGTAGTACATCAATTTTTCAAAAACATGTGTATCAAGAGACTCTTNNNNNNNNNNAACTTATC
>Marker109958
TGCTTATTCAAGACTGCTTGTTTGAAGGGTAACATTTTTGGTGCCATTATCGGGGACACTTCAGAATGNNNNNNNNNNGTTCTGGTATTGTACTTTGGTGC[G]GATTTGTTGATTGAACTTGACAAGTCTCTCCTGTCAACTCCCACTAAAGAAATTAAAAGAGGTACTCTACAAGAACA
>Marker110
AAATNNNNNNNNNNTGTGCCTTTTTCTAGGCATGCAAAGGCAAACTAATAGGCTTTTACCATTCACACCCCCTAGCCTTAGAGATGAGGTGATTTATAGAG[T]TTCCCTAGGTCAC
>Marker3354
AAACAAAAGCTTTTAGAAGAAAACCCCAAGTTCTATGGAAAATCTAAATTTGTTGGAATTTAATCCCCACCTTTCGAGCCAANNNNNNNNNNATGTTAGTA[G]ACCACGCGACCTCAAAATAAAGTTTCCAAGAAAGATTGATCTAACACAACCATATATCGAGGCATACAATATCATCTAAGACACATCAAAC
>Marker25269
CGACCTTTCACGTGATACATCCCATTCTGGAGCAACATCA[G]TTGTATGTTCCCATGTCCCAATACCCAAAGTAAAAAGAGGTTTCATCAAAGATGACATAANNNNNNNNNNAATAGTGTTAGTCGCCTTTGTAGGCTGGAA
>Marker8880
TTTCTTCTTCCATCCTCAAAACTCAAAACTCTCTATAT[G]TTTACCTTGTTTTTACTTCACTTTTGCTTAACGGAATTAGATCCACATAGCTGCATTGTTTANNNNNNNNNNTTACAGGGGAAAAAAAAACGAAGGAAGG
>Marker104767
ACATCGTCGGTTTCGTTATTACATATATAACCTCATGATGCGCCAC[T]TGTAGCCATTCTACTACTTCTGTATTTGTCAAACGAAACATTGCCTCCAACCATNNNNNNNNNNAACACCAATGGAGGATTCGCAACCTTATTGCCAATC
>Marker112853
TCAGCGCATTCTTCANNNNNNNNNNATTGGCTTTGCTTCTGCCCATATGGTGATGTAATCAGTTGCAGTAATAATGTACCTCACACCATTTCTCTTTCCCA[G]GTGGGTTTATAGGTCCCACAAAAT
>Marker22309
GACATTTCTATTTTATAGAACTCTAGTTGTGTTTACCTCA[G]TGACACCTTTCAAAATCACAATTTGTTGTGTTCTACTTCTTATTAGTCTGAAGAGATTTGNNNNNNNNNNATTTATCAATGTTGCATATATCGTCTCGGG
>Marker113938
CNNNNNNNNNNTTGAATGTAGACACACGACTCTTCAGGGCATATCCTAATCGTTGGAGACCCTAGGATATGCAAAAGAATTAAAAGTGGGTATTCCTCTCC[A]TATGGATCAT
>Marker5478
AAGATCACATATTAAAATAACTATGTGCCAAACCCCATAGTACCCAAAATCCAAAAACCCCATTTGGTTCTCC[A]TGTAAACCACGTTAAGCTTTAACTTCANNNNNNNNNNCCGAGATTTGGGGAGTCACTTTTCTCCCAAAATTGGTCAATGCCATGCCTCGCCTAACTGTAA
>Marker2309
ACCATGGAACATATAATACTACAGGACGACTTACAAAGCATATGCATCTAATNNNNNNNNNNAGTGGTTCTCATGTAGAATCCTCTGGCTTCATTATGTGT[C]CACTGAATTAATACCTCTATGATAGATCGAGAGAGAAGCTGACGAGTATGCCTATTGAGGA
>Marker121912
AAATGTATAGGATATCCATAAGAAAAGACCAACCTTCTCTCCAGAGAAATACA[G]ATAACTTGATAATAAAGCATGAATTACAACATTTATAAATGACTTCCNNNNNNNNNNTAATATGCTTTATGCAATATATGTTGCAGGATTAAAAGACTGA
>Marker21225
AGGGATGCAAAGAACAAACCAGCTATATGTGGTATGATTTTCATATCCTGACTCATTATAGGTTTTAAGTTATCCCTAGNNNNNNNNNNTATATTTTTATT[C]GGCACATCAGAATTAGGTCATACCTATGGCATTGAAGAGAAGACATGTCAGTAAAAGTTTACTGTAGAAAAAAATTTCATACTCAGAG
>Marker32930
ATTCCCAAAAGGGGCAACCAGAGTTTCCTGCGAGGATNNNNNNNNNNTCTTTTAAATTGTTATATTAAATTCATGTTTAACGAATTTGTCTAATTAGTATC[T]GTGTACTATATATTTTACAGATATTGGCACTTTTGATGGTGATGTG
>Marker1091
CGCATAGGAAATCCATCAACCAGTGATGAATTACCATTATTTCCAGTTANNNNNNNNNNTCTCATTTTCTGAATGTAACTATTAGGGCATTGACGTAGGAT[G]TTCATGATATATCAGCAAAAAAGTACACCTTATCATTCTCAAGCAAATGGAACAGCGG
>Marker15575
ACTACTATATAAGATGAAACTACTCATAAGAATGCACCCGAAGAANNNNNNNNNNCATTCTTTATGTTCCGGGCTTGAAGAAGAACCTACTATCAGTTTCA[G]GTTCTTGAAGATAAGGGCTTCCAAGTTATCTTCATGGATAATCAAGCACTATTA
>Marker31777
ATGTTTGAAACAACTATTAAAAATGAACATCACAACCATTTTACAACAGAGATGGG[A]TCTTTCCCTAAAACACGAGTAACTTGAATCAAAATATTTTCATTNNNNNNNNNNAAGTCTTGGCTAAACCAAAATAAGACCGACATCAGTGCCAAGCTTC
>Marker11557
GGAGATTAAGTGTTTCCAAGAACGTCAACTTGATCTAGGAAAGAGAATTCCAANNNNNNNNNNACTGATAAGAGAATACGTCCTCCTCCAAATGGGGATGC[T]ATTGAAGGGGATTGATGTGTTTCCCACTGATGTGTTATAAGATACTCCAAAATGATTGTCAA
>Marker35576
ATACCAAGGCTTTCTTTAAAGTGTCGAAAGACTGC[A]TGGGCTCGCTCATCCCAGATAAAAGGAGTGTCCTTCTTCAATAATCGCGCGAAACCCTTAGTAAGNNNNNNNNNNCAAAGGTGACTAGGGTGATCGACTC
>Marker10784
AAAGCAAGCACCAAGATCCTGGTATGCTGGG[T]ATTTATGGATATTTTCAGGAAAATGGATTCAAGATAAGAAAATCTATCCTTCAATGCATGGAAACTCTCNNNNNNNNNNGCATTCTGCTTGGGTTCAGAT
>Marker121778
AATCCTTTTGGAACTTCATCTCA[C]TAGGGTTATGTTTTTGGATGTTAGTGTTTTTTCCTCTATTCTTATGATAAAAGGACCGTTTATAACCTCTTTGTAATNNNNNNNNNNATAAACTAGTTTA
>Marker110658
TAGTTTATTG[A]AGCAGGACAGAACAAGTATAAATAGAGATCAGGAGATCTCTATTTGGTCATTCATTCACACACTTCTCTCATTCGGAACATGGCGCACTTNNNNNNNNNN
>Marker3103
GGTGTTCCAGTCTCCAATCGGTCTCTTCTCTCCTCCAAGCCCACAAAA[C]AAAGACAAAAGAAATATGATGTCTATCGTCCATATGATGAGCTCCTGCCCTCNNNNNNNNNNAAAGGTCCAAAATTCGCAAAAATCAATTAAAAGGGAAT
>Marker3764
TGTGCCACCTTTAATGGCGGATTTCTC[A]AAGCCCCGTGCTTCATAACCCCACTAGCTTTGGACGTACGTGACATTAATCGCCACCCTATTTAACGAATCCGNNNNNNNNNNACAATCTGTTAAGGACT
>Marker121254
GGAATCATACACGCCCATTCACGC[T]TGGAGTTCTAGAAGAGTTCAACCGTCCACGCTCAGTACGCCAACACACTGCCCGTTCCACGTCAAAGGAAGATCGANNNNNNNNNNAGTATTGTGTAATT
>Marker9530
AGTAGGGC[A]ATTTGAATTCCTAACTCAGAGTGGGGCTTGGATGATAGTGGAGTCATCATCCAATCAATGTATCAGTCATCAGTGGTAACAGTCAGTCAATTNNNNNNNN
>Marker13046
ATTCTGTCTCTCGACTCTACAAAACCG[A]GATAGAGATCCTCTCTTTCTAAAATTGGCATCCCTTTAGACTGAGTACAAGCCACTTTATATAGAGTCCCTAANNNNNNNNNNACCTGGTCCTGCAGATG
>Marker15984
CATGGATTTCTTAGTAGTAGCGACTTTCCTTCC[T]AGCTTGAACACTGAGTATGAAGACCCCCAAATCGCCCTCTTTTTGCAATATCACTCAGCCACTCAAGNNNNNNNNNNAGCTACAAGAGCTCCCCAGATCT
>Marker303
CAAGACACATTGTAATAATGC[T]TATATAAAGGTCTAGCAAGCCTTCTCATGATAACAAATTACTCATTTGGTTTCTATCCTACATTTATCTTATTTTATTGNNNNNNNNNNCTCAGCTCCCA
>Marker26509
TGGCACTCGAGATCCTGAAATTAAAAACAAATCCTAGACAATAAAAATCTAGGGGAGATTGCTCACTACTCCCTATGCCTT[C]GTGGGATTAAATCTGATCTNNNNNNNNNNTAGTCTGAAAAATCTCAACTCTAATGGGAAAATGGTCTCTTAGTTCTAGGCTCCTTCATAGAATAATTTTC
>Marker111916
TATCAGCCTCAATCTGAGCATGGGAAGATTCATCCTAT[C]GTGGATGCAATGGGAAGAGCTACATCAAATGGGGCTAATGGTTGGAACCCCAGGCACACGTGNNNNNNNNNNATCTGAAATGATAATATGTGGTAGCCCG
>Marker30181
CCAGGTGATAAAATAGAAGCTTTTGACAGGTTTATCTCTGTAAAATACATATGATCATAATCTGTAAATAACATTCTGCTATTTTGANNNNNNNNNNAAGC[G]TGATTAATGGAGTACTTTGAATTATGTTGTGCGGCGCAGGGTGTGGTGACGTCAGCACTTGCATATTATATACAAGGCTTATGCATGCGCTTAAAA
>Marker1722
TAGTTTGTGTAGGATTTTTCTAGACTTCTTTTCTTTTGTTTAGCTTTCCCTAGGAGAAACTTTTAGTTCAGTCACTCTGGCTGAC[A]TTTCCTTGGAGAAGGNNNNNNNNNNTTTTACCGGGAGAACCTGGATCGGTGGAATGGTTAAATCCACCCCAAGACAACCCTGCAACATCTATTGGTCTAG
>Marker115342
AGGAACTAGTAATGGAATATAAAACCCAGCTTTTGTATTTATTTATTNNNNNNNNNNCCATAGGTATGCACTCCTCATGCCAAAACTGATCTCTTCCCTTC[A]TATGTTTCGGTCAACTTGCAAAACTCCTTTTGGTCTAAGGAAAAGTCACCTTTTTA
>Marker14831
[truncated: 10,199 more rows]
