# Supplementary material for: Genetic Mapping of Prince Rupprecht’s Larch (Larix principis-rupprechtii Mayr) by Specific-Locus Amplified Fragment Sequencing
Source: Genes (Basel). 2019 Jul 31;10(8):583. doi: 10.3390/genes10080583 (PMC6723236; doi:10.3390/genes10080583)
Supplement: Supplementary file 1 [file genes-10-00583-s001.zip › Table S4.xlsx]

## Sheet: Sheet1
Table S4. Segregation data of 6,099 SNP loci in 145 individuals.
Marker name	Segregation	Phase	1	2	3	4	5	6	7	8	9	10	11	12	13	14	15	16	17	18	19	20	21	22	23	24	25	26	27	28	29	30	31	32	33	34	35	36	37	38	39	40	41	42	43	44	45	46	47
Marker14604	<lmxll>	{1-}	ll	lm	lm	lm	ll	lm	lm	ll	lm	ll	ll	ll	ll	ll	lm	lm	ll	lm	lm	ll	lm	lm	ll	lm	ll	lm	ll	ll	ll	lm	ll	lm	ll	ll	ll	lm	ll	ll	ll	ll	lm	lm	ll	ll	ll	lm	ll
Marker10097	<lmxll>	{1-}	ll	lm	lm	lm	ll	lm	lm	ll	lm	ll	ll	ll	ll	ll	lm	lm	ll	lm	lm	ll	lm	lm	ll	lm	ll	lm	ll	ll	ll	lm	ll	lm	ll	ll	ll	lm	ll	ll	ll	ll	lm	lm	ll	ll	ll	lm	ll
Marker15756	<lmxll>	{0-}	lm	ll	ll	ll	lm	ll	ll	lm	ll	lm	lm	lm	lm	lm	ll	ll	lm	ll	ll	lm	ll	ll	lm	ll	ll	ll	lm	lm	lm	ll	lm	ll	lm	lm	lm	ll	lm	lm	lm	lm	ll	ll	lm	lm	lm	ll	lm
Marker107215	<lmxll>	{0-}	lm	ll	ll	lm	lm	ll	ll	lm	ll	lm	lm	lm	lm	lm	ll	ll	lm	ll	ll	lm	ll	ll	lm	ll	ll	ll	lm	lm	lm	ll	lm	ll	lm	lm	lm	ll	lm	lm	lm	lm	ll	ll	lm	lm	lm	ll	lm
Marker116840	<lmxll>	{1-}	ll	lm	lm	ll	ll	lm	lm	ll	lm	ll	ll	ll	ll	ll	lm	lm	ll	lm	lm	ll	lm	lm	ll	lm	lm	lm	ll	ll	ll	lm	ll	lm	ll	ll	ll	lm	ll	ll	ll	ll	lm	lm	ll	ll	ll	lm	ll
Marker116167	<lmxll>	{1-}	ll	lm	lm	ll	ll	lm	lm	ll	lm	ll	ll	ll	ll	ll	lm	lm	ll	lm	lm	ll	lm	lm	ll	lm	lm	lm	ll	ll	ll	lm	ll	lm	ll	ll	ll	lm	ll	ll	ll	ll	lm	lm	ll	ll	ll	lm	ll
Marker28162	<lmxll>	{1-}	ll	lm	lm	ll	ll	lm	lm	ll	lm	ll	ll	ll	ll	ll	lm	lm	ll	lm	lm	ll	lm	lm	ll	lm	lm	lm	ll	ll	ll	lm	ll	lm	ll	ll	ll	lm	ll	ll	ll	ll	lm	lm	ll	ll	ll	lm	ll
Marker113582	<nnxnp>	{-1}	nn	nn	np	nn	np	np	nn	np	nn	nn	np	np	nn	np	nn	nn	np	nn	nn	np	nn	nn	nn	nn	np	np	nn	nn	nn	nn	nn	np	np	np	nn	nn	np	np	nn	nn	nn	np	np	nn	np	nn	nn
Marker45448	<nnxnp>	{-1}	nn	nn	np	nn	np	np	nn	np	nn	nn	np	np	nn	np	nn	nn	np	nn	nn	np	nn	nn	nn	nn	np	np	nn	nn	nn	nn	nn	np	np	np	nn	nn	np	np	nn	nn	nn	np	np	nn	np	nn	nn
Marker26111	<nnxnp>	{-0}	np	np	nn	np	nn	nn	np	nn	np	np	nn	nn	np	nn	np	np	nn	np	np	nn	np	np	np	np	nn	nn	np	np	np	np	np	nn	nn	nn	np	np	nn	nn	np	np	np	nn	nn	np	nn	np	np
Marker105060	<nnxnp>	{-0}	np	np	nn	np	nn	nn	np	nn	np	np	nn	nn	np	nn	np	np	nn	np	np	nn	np	np	np	np	nn	nn	np	np	np	np	np	nn	nn	nn	np	np	nn	nn	np	np	np	nn	nn	np	nn	np	np
Marker31520	<nnxnp>	{-1}	nn	nn	np	nn	np	np	nn	np	nn	nn	np	np	nn	np	nn	nn	np	nn	nn	np	nn	nn	nn	nn	np	np	nn	nn	nn	nn	nn	np	np	np	nn	nn	np	np	nn	nn	nn	np	np	nn	np	nn	nn
Marker40738	<nnxnp>	{-1}	nn	nn	np	nn	np	np	nn	np	nn	nn	np	np	nn	np	nn	nn	np	nn	nn	np	nn	nn	nn	nn	np	np	nn	nn	nn	nn	nn	np	np	np	nn	nn	np	np	nn	nn	nn	np	np	nn	np	nn	nn
Marker112857	<nnxnp>	{-0}	np	np	nn	np	nn	nn	nn	nn	np	np	nn	nn	np	nn	np	np	nn	np	np	nn	np	np	np	np	nn	nn	np	np	np	np	np	nn	nn	nn	np	np	nn	nn	np	np	np	nn	nn	np	nn	np	np
Marker6371	<nnxnp>	{-1}	nn	nn	np	nn	np	np	np	np	nn	nn	np	np	nn	np	nn	nn	np	nn	nn	np	nn	nn	nn	nn	np	np	nn	nn	nn	nn	nn	np	np	np	nn	nn	np	np	nn	nn	nn	np	np	nn	np	nn	nn
Marker31819	<nnxnp>	{-0}	np	np	nn	np	nn	nn	nn	nn	np	np	nn	nn	np	nn	np	np	nn	np	np	nn	np	np	np	np	nn	nn	np	np	np	np	np	nn	nn	nn	np	np	nn	nn	np	np	np	nn	nn	np	nn	np	np
Marker5076	<nnxnp>	{-1}	nn	nn	np	nn	np	np	np	np	nn	nn	np	np	nn	np	nn	nn	np	nn	nn	np	nn	nn	nn	nn	np	np	nn	nn	nn	nn	nn	np	np	np	nn	nn	np	np	nn	nn	nn	np	np	nn	np	nn	nn
Marker107821	<nnxnp>	{-0}	np	np	nn	np	nn	nn	nn	nn	np	np	nn	nn	np	nn	np	np	nn	np	np	nn	np	np	np	np	nn	nn	np	np	np	np	np	nn	nn	nn	np	np	nn	nn	np	np	np	nn	nn	np	nn	np	np
Marker30576	<nnxnp>	{-1}	nn	nn	np	nn	np	np	np	np	nn	nn	np	np	nn	np	nn	nn	np	nn	nn	np	nn	nn	nn	nn	np	np	nn	nn	nn	nn	nn	np	np	np	nn	nn	np	np	nn	nn	nn	np	np	nn	np	nn	nn
Marker5331	<nnxnp>	{-0}	np	np	nn	np	nn	nn	nn	nn	np	np	nn	nn	np	nn	np	np	nn	np	np	nn	np	np	np	np	nn	nn	np	np	np	np	np	nn	nn	nn	np	np	nn	nn	np	np	np	nn	nn	np	nn	np	np
Marker32875	<nnxnp>	{-0}	np	np	nn	np	nn	nn	nn	nn	np	np	nn	nn	np	nn	np	np	nn	np	np	nn	np	np	np	np	nn	nn	np	np	np	np	np	nn	nn	nn	np	np	nn	nn	np	np	np	nn	nn	np	nn	np	np
Marker28499	<nnxnp>	{-0}	np	np	nn	np	nn	nn	nn	nn	np	np	nn	nn	np	nn	np	np	nn	np	np	nn	np	np	np	np	nn	nn	np	np	np	np	np	nn	nn	nn	np	np	nn	nn	np	np	np	nn	nn	np	nn	np	np
Marker114545	<nnxnp>	{-0}	np	np	nn	np	nn	nn	nn	nn	np	np	nn	nn	np	nn	np	np	nn	np	np	nn	np	np	np	np	nn	nn	np	np	np	np	np	nn	nn	nn	np	np	nn	nn	np	np	np	nn	nn	np	nn	np	np
Marker122088	<nnxnp>	{-0}	np	np	nn	np	nn	nn	nn	nn	np	np	nn	nn	np	nn	np	np	nn	np	np	nn	np	np	np	np	nn	nn	np	np	np	np	np	nn	nn	nn	np	np	nn	nn	np	np	np	nn	nn	np	nn	np	np
Marker25196	<nnxnp>	{-0}	np	np	nn	np	nn	nn	nn	nn	np	np	nn	nn	np	nn	np	np	nn	np	np	nn	np	np	np	np	nn	nn	np	np	np	np	np	nn	nn	nn	np	np	nn	nn	np	np	np	nn	nn	np	nn	np	np
Marker28503	<nnxnp>	{-0}	np	np	nn	np	nn	nn	nn	nn	np	np	nn	nn	np	nn	np	np	nn	np	np	nn	np	np	np	np	nn	nn	np	np	np	np	np	nn	nn	nn	np	np	nn	nn	np	np	np	nn	nn	np	nn	np	np
Marker116599	<nnxnp>	{-0}	np	np	nn	np	nn	nn	nn	nn	np	np	nn	nn	np	nn	np	np	nn	np	np	nn	np	np	np	np	nn	nn	np	np	np	np	np	nn	nn	nn	np	np	nn	nn	np	np	np	nn	nn	np	nn	np	np
Marker112399	<nnxnp>	{-1}	nn	nn	np	nn	np	np	np	np	nn	nn	np	np	nn	np	nn	nn	np	nn	nn	np	nn	nn	nn	nn	np	np	nn	nn	nn	nn	nn	np	np	np	nn	nn	np	np	nn	nn	nn	np	np	nn	np	nn	nn
Marker106937	<hkxhk>	{00}	kk	hk	hh	kk	hk	hh	hh	hk	hk	kk	hk	hk	kk	hk	hk	hk	hk	hk	hk	hk	hk	hk	hk	hk	hh	hh	kk	kk	kk	hk	kk	hh	hk	hk	kk	hk	hk	hk	kk	kk	hk	hh	hk	kk	hk	hk	kk
Marker19028	<nnxnp>	{-1}	nn	nn	np	nn	np	np	np	np	nn	nn	np	np	nn	np	nn	nn	np	nn	nn	np	nn	nn	nn	nn	np	np	nn	nn	nn	nn	nn	np	np	np	nn	nn	np	np	nn	nn	nn	np	np	nn	np	nn	nn
Marker10615	<nnxnp>	{-0}	np	np	nn	np	nn	nn	nn	nn	np	np	nn	nn	np	nn	np	np	nn	np	np	nn	np	np	np	np	nn	nn	np	np	np	np	np	nn	nn	nn	np	np	nn	nn	np	np	np	nn	nn	np	nn	np	np
Marker118931	<hkxhk>	{11}	hh	hk	kk	hh	hk	kk	kk	hk	hk	hk	hk	hk	hh	hk	hk	hk	hk	hk	hk	hk	hk	hk	hk	hk	kk	kk	hh	hh	hh	hk	hh	kk	hk	hk	hh	hk	hk	hk	hh	hh	hk	kk	hk	hh	hk	hk	hh
Marker115276	<nnxnp>	{-0}	np	np	nn	np	nn	nn	nn	nn	np	np	nn	nn	np	nn	nn	np	nn	np	np	nn	np	np	np	np	nn	nn	np	np	np	np	np	nn	nn	nn	np	np	nn	nn	np	np	np	nn	nn	np	nn	np	np
Marker108585	<nnxnp>	{-0}	np	np	nn	np	nn	nn	nn	nn	np	np	nn	nn	np	nn	nn	np	nn	np	np	nn	np	np	np	np	nn	nn	np	np	np	np	np	nn	nn	nn	np	np	nn	nn	np	np	np	nn	nn	np	nn	np	np
Marker116071	<hkxhk>	{00}	kk	hk	hh	kk	hk	hh	hh	hk	hk	hk	hk	hk	kk	hk	hh	hk	hk	hk	hk	hk	hk	hk	hk	hk	hh	hh	kk	kk	kk	hk	kk	hh	hk	hk	kk	hk	hk	hk	kk	kk	hk	hh	hk	kk	hk	hk	kk
Marker41630	<hkxhk>	{11}	hh	hk	kk	hh	hk	kk	kk	hk	hk	hk	hk	hk	hh	hk	kk	hk	hh	hk	hk	hk	hk	hk	hk	hk	kk	kk	hh	hh	hh	hk	hh	kk	hk	hk	hh	hk	hk	hk	hh	hh	hk	kk	hk	hh	hk	hk	hh
Marker41627	<nnxnp>	{-1}	nn	nn	np	nn	np	np	np	np	nn	nn	np	np	nn	np	np	nn	nn	nn	nn	np	nn	nn	nn	nn	np	np	nn	nn	nn	nn	nn	np	np	np	nn	nn	np	np	nn	nn	nn	np	np	nn	np	nn	nn
Marker40683	<nnxnp>	{-1}	nn	nn	np	nn	np	np	np	np	nn	nn	np	np	nn	np	np	nn	nn	nn	nn	np	nn	nn	nn	nn	np	np	nn	nn	nn	nn	nn	np	np	np	nn	nn	np	np	nn	nn	nn	np	np	nn	np	nn	nn
Marker106416	<hkxhk>	{00}	kk	hk	hh	kk	hk	hh	hh	hk	hk	hk	hk	hk	kk	hk	hh	hk	kk	hk	hk	hk	hk	hk	hk	hk	hh	hh	kk	kk	kk	hk	kk	hh	hk	hk	kk	hk	hk	hk	kk	kk	hk	hh	hk	kk	hk	hk	kk
Marker750	<lmxll>	{1-}	ll	lm	lm	ll	ll	lm	lm	ll	lm	lm	ll	ll	ll	ll	lm	lm	ll	lm	lm	ll	lm	lm	lm	lm	lm	lm	ll	ll	ll	lm	ll	lm	ll	ll	ll	lm	ll	ll	ll	ll	lm	lm	ll	ll	ll	lm	ll
Marker121968	<hkxhk>	{11}	hh	hk	kk	hh	hk	kk	hk	hk	hk	hk	hk	hk	hh	hk	kk	hk	hh	hk	hk	hk	hk	hk	hk	hk	kk	kk	hh	hh	hh	hk	hh	kk	hk	hk	hh	hk	hk	hk	hh	hh	hk	kk	hk	hh	hk	hk	hh
Marker26134	<lmxll>	{1-}	ll	lm	lm	ll	ll	lm	lm	ll	lm	lm	ll	ll	ll	ll	lm	lm	ll	lm	lm	ll	lm	lm	lm	lm	lm	lm	ll	ll	ll	lm	ll	lm	ll	ll	ll	lm	ll	ll	ll	ll	lm	lm	ll	ll	ll	lm	ll
Marker14980	<nnxnp>	{-0}	np	np	nn	np	nn	nn	np	nn	np	np	nn	nn	np	nn	nn	np	np	np	np	nn	np	np	np	np	nn	nn	np	np	np	np	np	nn	nn	nn	np	np	nn	nn	np	np	np	nn	nn	np	nn	nn	np
Marker24173	<nnxnp>	{-1}	nn	nn	np	nn	np	np	nn	np	nn	nn	np	np	nn	np	np	nn	nn	nn	nn	np	nn	nn	nn	nn	np	np	nn	nn	nn	nn	nn	np	np	np	nn	nn	np	np	nn	nn	nn	np	np	nn	np	np	nn
Marker116397	<nnxnp>	{-1}	nn	nn	np	nn	np	np	nn	np	nn	nn	np	np	nn	np	np	nn	nn	nn	nn	np	nn	nn	nn	nn	np	np	nn	nn	nn	nn	nn	np	np	np	nn	nn	np	np	nn	nn	nn	np	np	nn	np	np	nn
Marker39697	<nnxnp>	{-0}	np	np	nn	np	nn	nn	np	nn	np	np	nn	nn	np	nn	nn	np	np	np	np	nn	np	np	np	np	nn	nn	np	np	np	np	np	nn	nn	nn	np	np	nn	nn	np	np	np	nn	nn	np	nn	nn	np
Marker109502	<lmxll>	{0-}	lm	ll	ll	lm	lm	ll	ll	lm	ll	ll	lm	lm	lm	lm	ll	ll	lm	ll	ll	lm	ll	ll	ll	ll	ll	ll	lm	lm	lm	ll	lm	ll	lm	lm	lm	ll	lm	lm	lm	lm	ll	ll	lm	lm	lm	ll	lm
Marker111362	<nnxnp>	{-1}	nn	nn	np	nn	np	np	nn	np	nn	nn	np	np	nn	np	np	nn	nn	nn	nn	np	nn	nn	nn	nn	np	np	nn	nn	nn	nn	nn	np	np	np	nn	nn	np	np	nn	nn	nn	np	np	nn	np	np	nn
Marker105055	<lmxll>	{1-}	ll	lm	lm	ll	ll	lm	lm	ll	lm	lm	ll	ll	ll	ll	lm	lm	ll	lm	lm	ll	lm	lm	lm	lm	lm	lm	ll	ll	ll	lm	ll	lm	ll	ll	ll	lm	ll	ll	ll	ll	lm	lm	ll	ll	ll	lm	ll
Marker119347	<lmxll>	{0-}	lm	ll	ll	lm	lm	ll	ll	lm	ll	ll	lm	lm	lm	lm	ll	ll	lm	ll	ll	lm	ll	ll	ll	ll	ll	ll	lm	lm	lm	ll	lm	ll	lm	lm	lm	ll	lm	lm	lm	lm	ll	ll	lm	lm	lm	ll	lm
Marker119463	<lmxll>	{1-}	ll	lm	lm	ll	ll	lm	lm	ll	lm	lm	ll	ll	ll	ll	lm	lm	ll	lm	lm	ll	lm	lm	lm	lm	lm	lm	ll	ll	ll	lm	ll	lm	ll	ll	ll	lm	ll	ll	ll	ll	lm	lm	ll	ll	ll	lm	ll
Marker119341	<lmxll>	{0-}	lm	ll	ll	lm	lm	ll	ll	lm	ll	ll	lm	lm	lm	lm	ll	ll	lm	ll	ll	lm	ll	ll	ll	ll	ll	ll	lm	lm	lm	ll	lm	ll	lm	lm	lm	ll	lm	lm	lm	lm	ll	ll	lm	lm	lm	ll	lm
Marker11136	<lmxll>	{1-}	ll	lm	lm	ll	ll	lm	lm	ll	lm	lm	ll	ll	ll	ll	lm	lm	ll	lm	lm	ll	lm	lm	lm	lm	lm	lm	ll	ll	ll	lm	ll	lm	ll	ll	ll	lm	ll	ll	ll	ll	lm	lm	ll	ll	ll	lm	ll
Marker119346	<lmxll>	{0-}	lm	ll	ll	lm	lm	ll	ll	lm	ll	ll	lm	lm	lm	lm	ll	ll	lm	ll	ll	lm	ll	ll	ll	ll	ll	ll	lm	lm	lm	ll	lm	ll	lm	lm	lm	ll	lm	lm	lm	lm	ll	ll	lm	lm	lm	ll	lm
Marker54018	<nnxnp>	{-0}	nn	np	nn	np	nn	nn	np	nn	np	np	nn	nn	np	nn	nn	np	np	np	np	nn	np	np	np	np	nn	nn	np	np	np	np	np	nn	nn	nn	np	np	nn	nn	np	np	np	nn	nn	np	nn	nn	np
Marker14279	<lmxll>	{0-}	lm	ll	ll	lm	lm	ll	ll	lm	ll	ll	lm	lm	lm	lm	ll	ll	lm	ll	ll	lm	ll	ll	ll	ll	ll	ll	lm	lm	lm	ll	lm	ll	lm	lm	lm	ll	lm	lm	lm	lm	ll	ll	lm	lm	lm	ll	lm
Marker115319	<hkxhk>	{11}	hk	hk	kk	hh	hk	kk	hk	hk	hk	hk	hk	hk	hh	hk	kk	hk	hh	hk	hk	hk	hk	hk	hk	hk	kk	kk	hh	hh	hh	hk	hh	kk	hk	hk	hh	hk	hk	hk	hh	hh	hk	kk	hk	hh	hk	kk	hh
Marker110560	<nnxnp>	{-0}	nn	np	nn	np	nn	nn	np	nn	np	np	nn	nn	np	nn	nn	np	np	np	np	nn	np	np	np	np	nn	nn	np	np	np	np	np	nn	nn	nn	np	np	nn	nn	np	np	np	nn	nn	np	nn	nn	np
Marker110238	<nnxnp>	{-0}	nn	np	nn	np	nn	nn	np	nn	np	np	nn	nn	np	nn	nn	np	np	np	np	nn	np	np	np	np	nn	nn	np	np	np	np	np	nn	nn	nn	np	np	nn	nn	np	np	np	nn	nn	np	nn	nn	np
Marker5150	<nnxnp>	{-1}	np	nn	np	nn	np	np	nn	np	nn	nn	np	np	nn	np	np	nn	nn	nn	nn	np	nn	nn	nn	nn	np	np	nn	nn	nn	nn	nn	np	np	np	nn	nn	np	np	nn	nn	nn	np	np	nn	np	np	nn
Marker110558	<nnxnp>	{-0}	nn	np	nn	np	nn	nn	np	nn	np	np	nn	nn	np	nn	nn	np	np	np	np	nn	np	np	np	np	nn	nn	np	np	np	np	np	nn	nn	nn	np	np	nn	nn	np	np	np	nn	nn	np	nn	nn	np
Marker51411	<nnxnp>	{-0}	nn	np	nn	np	nn	nn	np	nn	np	np	nn	nn	np	nn	nn	np	np	np	np	nn	np	np	np	np	nn	nn	np	np	np	np	np	nn	nn	nn	np	np	nn	nn	np	np	np	nn	nn	np	nn	nn	np
Marker183	<nnxnp>	{-0}	nn	np	nn	np	nn	nn	np	nn	np	np	nn	nn	np	nn	nn	np	np	np	np	nn	np	np	np	np	nn	nn	np	np	np	np	np	nn	nn	nn	np	np	nn	nn	np	np	np	nn	nn	np	nn	nn	np
Marker119718	<nnxnp>	{-0}	nn	np	nn	np	nn	nn	np	nn	np	np	nn	nn	np	nn	nn	np	np	np	np	nn	np	np	np	np	nn	nn	np	np	np	np	np	nn	nn	nn	np	np	nn	nn	np	np	np	nn	nn	np	nn	nn	np
Marker37036	<lmxll>	{1-}	ll	lm	lm	ll	ll	lm	lm	ll	lm	lm	ll	ll	ll	ll	lm	lm	ll	lm	lm	ll	lm	lm	lm	lm	lm	lm	ll	ll	ll	lm	ll	lm	ll	ll	ll	lm	ll	ll	ll	ll	lm	lm	ll	ll	ll	lm	lm
Marker20611	<lmxll>	{0-}	lm	ll	ll	lm	lm	ll	ll	lm	ll	ll	lm	lm	lm	lm	ll	ll	lm	ll	ll	lm	ll	ll	ll	ll	ll	ll	lm	lm	lm	ll	lm	ll	lm	lm	lm	ll	lm	lm	lm	lm	ll	ll	lm	lm	lm	ll	ll
Marker114752	<nnxnp>	{-0}	np	np	nn	np	nn	nn	np	nn	np	np	nn	nn	np	nn	nn	np	np	np	np	nn	np	np	np	np	nn	nn	np	np	np	np	np	nn	nn	nn	np	np	nn	nn	np	np	np	nn	nn	np	nn	nn	np
Marker2241	<lmxll>	{1-}	ll	lm	lm	ll	ll	lm	lm	lm	lm	lm	ll	ll	ll	ll	lm	lm	ll	lm	lm	ll	lm	lm	lm	lm	lm	lm	ll	ll	ll	lm	ll	lm	ll	ll	ll	lm	ll	ll	ll	ll	lm	lm	ll	ll	ll	lm	lm
Marker36749	<lmxll>	{0-}	lm	ll	ll	lm	lm	ll	ll	ll	ll	ll	lm	lm	lm	lm	ll	ll	lm	ll	ll	lm	ll	ll	ll	ll	ll	ll	lm	lm	lm	ll	lm	ll	lm	lm	lm	ll	lm	lm	lm	lm	ll	ll	lm	lm	lm	ll	ll
Marker11106	<nnxnp>	{-0}	np	np	nn	np	nn	nn	np	nn	np	np	nn	nn	np	nn	nn	np	np	np	np	nn	np	np	np	np	nn	nn	np	np	np	np	np	nn	nn	nn	np	np	nn	nn	np	np	np	nn	nn	np	nn	nn	np
Marker117197	<lmxll>	{1-}	ll	lm	lm	ll	ll	lm	ll	lm	lm	lm	ll	ll	ll	ll	lm	lm	ll	lm	lm	ll	lm	lm	ll	lm	lm	lm	ll	ll	ll	lm	ll	lm	ll	lm	ll	lm	ll	ll	ll	ll	lm	lm	ll	ll	ll	lm	ll
Marker48673	<lmxll>	{0-}	lm	ll	ll	lm	lm	ll	lm	ll	ll	ll	lm	lm	lm	lm	ll	ll	lm	ll	ll	lm	ll	ll	lm	ll	ll	ll	lm	lm	lm	ll	lm	ll	lm	ll	lm	ll	lm	lm	lm	lm	ll	ll	lm	lm	lm	ll	lm
Marker109653	<lmxll>	{0-}	lm	ll	ll	lm	lm	ll	lm	ll	ll	ll	lm	lm	lm	lm	ll	ll	lm	ll	ll	lm	ll	ll	lm	ll	ll	ll	lm	lm	lm	ll	lm	ll	lm	ll	lm	ll	lm	lm	lm	lm	ll	ll	lm	lm	lm	ll	lm
Marker48670	<lmxll>	{0-}	lm	ll	ll	lm	lm	ll	lm	ll	ll	ll	lm	lm	lm	lm	ll	ll	lm	ll	ll	lm	ll	ll	lm	ll	ll	ll	lm	lm	lm	ll	lm	ll	lm	ll	lm	ll	lm	lm	lm	lm	ll	ll	lm	lm	lm	ll	lm
Marker106773	<lmxll>	{0-}	lm	ll	ll	lm	lm	ll	lm	ll	ll	ll	lm	lm	lm	lm	ll	ll	lm	ll	ll	lm	ll	ll	lm	ll	ll	ll	lm	lm	lm	ll	lm	ll	lm	ll	lm	ll	lm	lm	lm	lm	ll	ll	lm	lm	lm	ll	lm
Marker114933	<lmxll>	{1-}	ll	lm	lm	ll	ll	lm	ll	lm	lm	lm	ll	ll	ll	ll	lm	lm	ll	lm	lm	ll	lm	lm	ll	lm	lm	lm	ll	ll	ll	lm	ll	lm	ll	lm	ll	lm	ll	ll	ll	ll	lm	lm	ll	ll	ll	lm	ll
Marker118056	<nnxnp>	{-0}	np	np	nn	np	nn	nn	np	nn	np	nn	nn	nn	np	nn	np	np	np	np	np	nn	np	np	np	np	nn	nn	np	np	np	np	np	nn	nn	nn	np	np	nn	nn	np	np	np	nn	np	np	nn	nn	np
Marker15803	<lmxll>	{1-}	ll	lm	lm	ll	ll	lm	ll	ll	lm	lm	ll	ll	ll	ll	lm	lm	ll	lm	lm	ll	lm	lm	ll	lm	lm	lm	ll	ll	ll	lm	ll	lm	ll	lm	ll	lm	ll	ll	ll	ll	lm	lm	ll	ll	ll	lm	ll
Marker28439	<lmxll>	{1-}	ll	lm	lm	ll	ll	lm	ll	ll	lm	ll	ll	ll	ll	ll	lm	lm	ll	lm	lm	ll	lm	lm	ll	lm	lm	lm	ll	ll	ll	lm	ll	lm	ll	lm	ll	lm	ll	ll	ll	ll	lm	lm	ll	ll	ll	lm	ll
Marker115960	<lmxll>	{1-}	ll	lm	lm	ll	ll	lm	ll	ll	lm	ll	ll	ll	ll	ll	lm	lm	ll	lm	lm	ll	lm	lm	ll	lm	lm	lm	ll	ll	ll	lm	ll	lm	ll	lm	ll	lm	ll	ll	ll	ll	lm	lm	ll	ll	ll	lm	ll
Marker593	<lmxll>	{1-}	ll	lm	lm	ll	ll	lm	ll	ll	lm	ll	ll	ll	ll	ll	lm	lm	ll	lm	lm	ll	lm	lm	ll	lm	lm	lm	ll	ll	ll	lm	ll	lm	ll	lm	ll	lm	ll	ll	ll	ll	lm	lm	ll	ll	ll	lm	ll
Marker122702	<lmxll>	{1-}	ll	lm	lm	ll	ll	lm	ll	ll	lm	ll	ll	ll	ll	ll	lm	lm	ll	lm	lm	ll	lm	lm	ll	lm	lm	lm	ll	ll	ll	lm	ll	lm	ll	lm	ll	lm	ll	ll	ll	ll	lm	lm	ll	ll	ll	lm	ll
Marker117527	<nnxnp>	{-0}	np	np	nn	np	nn	nn	np	nn	np	nn	nn	nn	np	nn	np	np	np	np	np	nn	np	np	np	np	nn	nn	np	np	np	np	np	nn	nn	nn	np	np	nn	nn	np	np	np	nn	np	np	nn	nn	np
Marker25378	<nnxnp>	{-1}	nn	nn	np	nn	np	np	nn	np	nn	np	np	np	nn	np	nn	nn	np	nn	nn	np	nn	nn	nn	nn	np	np	nn	nn	nn	nn	nn	np	np	np	nn	nn	np	np	nn	nn	nn	np	nn	nn	np	np	nn
Marker113060	<nnxnp>	{-0}	np	np	nn	np	nn	nn	np	nn	np	nn	nn	nn	np	nn	np	np	nn	np	np	nn	np	np	np	np	nn	nn	np	np	np	np	np	nn	nn	nn	np	np	nn	nn	np	np	np	nn	np	np	nn	nn	np
Marker115094	<lmxll>	{1-}	ll	lm	lm	ll	ll	lm	ll	ll	lm	ll	ll	ll	ll	ll	lm	lm	ll	lm	lm	ll	lm	lm	ll	lm	lm	lm	ll	ll	ll	lm	ll	lm	ll	ll	ll	lm	ll	ll	ll	ll	lm	lm	ll	ll	ll	lm	ll
Marker105288	<lmxll>	{1-}	ll	lm	lm	ll	ll	lm	ll	ll	lm	ll	ll	ll	ll	ll	lm	lm	ll	lm	lm	ll	lm	lm	ll	lm	lm	lm	ll	ll	ll	lm	ll	lm	ll	ll	ll	lm	ll	ll	ll	ll	lm	lm	ll	ll	ll	lm	ll
Marker23063	<lmxll>	{1-}	ll	lm	lm	ll	ll	lm	ll	ll	lm	ll	ll	ll	ll	ll	lm	lm	ll	lm	lm	ll	lm	lm	ll	lm	lm	lm	ll	ll	ll	lm	ll	lm	ll	ll	ll	lm	ll	ll	ll	ll	lm	lm	ll	ll	ll	lm	ll
Marker4718	<nnxnp>	{-1}	nn	nn	np	nn	np	np	nn	np	nn	np	np	np	nn	np	nn	nn	np	nn	nn	np	nn	nn	nn	nn	np	np	nn	nn	nn	nn	nn	np	np	np	nn	nn	np	np	nn	nn	nn	np	nn	nn	np	np	nn
Marker118922	<lmxll>	{1-}	ll	lm	lm	ll	ll	lm	ll	ll	lm	lm	ll	ll	ll	ll	lm	lm	ll	lm	lm	ll	lm	lm	ll	lm	lm	lm	ll	ll	ll	lm	ll	lm	ll	lm	ll	lm	ll	ll	ll	ll	lm	lm	ll	ll	ll	lm	ll
Marker39132	<lmxll>	{0-}	lm	ll	ll	lm	lm	ll	lm	lm	ll	ll	lm	lm	lm	lm	ll	ll	lm	ll	ll	lm	ll	ll	lm	ll	ll	ll	lm	lm	lm	ll	lm	ll	lm	ll	lm	ll	lm	lm	lm	lm	ll	ll	lm	lm	lm	ll	lm
Marker34601	<lmxll>	{1-}	ll	lm	lm	ll	ll	lm	ll	ll	lm	lm	ll	ll	ll	ll	lm	lm	ll	lm	lm	ll	lm	lm	ll	lm	lm	lm	ll	ll	ll	lm	ll	lm	ll	lm	ll	lm	ll	ll	ll	ll	lm	lm	ll	ll	ll	lm	ll
Marker115284	<lmxll>	{1-}	ll	lm	lm	ll	ll	lm	ll	ll	lm	lm	ll	ll	ll	ll	lm	lm	ll	lm	lm	ll	lm	lm	ll	lm	lm	lm	ll	ll	ll	lm	ll	lm	ll	lm	ll	lm	ll	ll	ll	ll	lm	lm	ll	ll	ll	lm	ll
Marker39135	<lmxll>	{0-}	lm	ll	ll	lm	lm	ll	lm	lm	ll	ll	lm	lm	lm	lm	ll	ll	lm	ll	ll	lm	ll	ll	lm	ll	ll	ll	lm	lm	lm	ll	lm	ll	lm	ll	lm	ll	lm	lm	lm	lm	ll	ll	lm	lm	lm	ll	lm
Marker29359	<lmxll>	{1-}	ll	lm	lm	ll	ll	lm	ll	ll	lm	lm	ll	ll	ll	ll	lm	lm	ll	lm	lm	ll	lm	lm	ll	lm	lm	lm	ll	ll	ll	lm	ll	lm	ll	lm	ll	lm	ll	ll	ll	ll	lm	lm	ll	ll	ll	lm	ll
Marker15465	<lmxll>	{1-}	ll	lm	lm	ll	ll	lm	ll	ll	lm	lm	ll	ll	ll	ll	lm	lm	ll	lm	lm	ll	lm	lm	ll	lm	lm	lm	ll	ll	ll	lm	ll	lm	ll	lm	ll	lm	ll	ll	ll	ll	lm	lm	ll	ll	ll	lm	ll
Marker118417	<nnxnp>	{-0}	np	np	nn	np	nn	nn	np	nn	np	nn	nn	nn	np	nn	np	np	nn	np	np	nn	np	np	np	np	nn	nn	np	np	np	np	np	nn	nn	nn	np	np	nn	nn	np	np	np	nn	np	np	nn	nn	np
Marker850	<nnxnp>	{-0}	np	np	nn	np	nn	nn	np	nn	np	nn	nn	nn	np	nn	np	np	nn	np	np	nn	np	np	np	np	nn	nn	np	np	np	nn	np	nn	nn	nn	np	np	nn	nn	np	np	np	nn	np	np	nn	nn	np
Marker10919	<lmxll>	{0-}	lm	lm	ll	lm	lm	ll	lm	lm	ll	ll	lm	lm	lm	lm	ll	ll	lm	ll	ll	lm	ll	ll	lm	ll	ll	ll	lm	lm	lm	ll	lm	ll	lm	ll	lm	ll	lm	lm	lm	lm	ll	ll	lm	lm	lm	ll	lm
Marker110439	<lmxll>	{1-}	ll	ll	lm	ll	ll	lm	ll	lm	lm	lm	ll	ll	ll	ll	lm	lm	ll	lm	lm	ll	lm	lm	ll	lm	lm	lm	ll	ll	ll	lm	ll	lm	ll	lm	ll	lm	ll	ll	ll	ll	lm	lm	ll	ll	ll	lm	ll
Marker104864	<lmxll>	{1-}	ll	ll	lm	ll	ll	lm	ll	lm	lm	lm	ll	ll	ll	ll	lm	lm	ll	lm	lm	ll	lm	lm	ll	lm	lm	lm	ll	ll	ll	lm	ll	lm	ll	lm	ll	lm	ll	ll	ll	ll	lm	lm	ll	ll	ll	lm	ll
Marker115427	<lmxll>	{1-}	ll	ll	lm	ll	ll	lm	ll	lm	lm	lm	ll	ll	ll	ll	lm	lm	ll	lm	lm	ll	lm	lm	ll	lm	lm	lm	ll	ll	ll	lm	ll	lm	ll	lm	ll	lm	ll	ll	ll	ll	lm	lm	ll	ll	ll	lm	ll
Marker559	<lmxll>	{0-}	lm	lm	ll	lm	lm	ll	lm	ll	ll	ll	lm	lm	lm	lm	ll	ll	lm	ll	ll	lm	ll	ll	lm	ll	ll	ll	lm	lm	lm	ll	lm	ll	lm	ll	lm	ll	lm	lm	lm	lm	ll	ll	lm	lm	lm	ll	lm
Marker3420	<lmxll>	{0-}	lm	lm	ll	lm	lm	ll	lm	ll	ll	ll	lm	lm	lm	lm	ll	ll	lm	ll	ll	lm	ll	ll	lm	ll	ll	ll	lm	lm	lm	ll	lm	ll	lm	ll	lm	ll	lm	lm	lm	lm	ll	ll	lm	lm	lm	ll	lm
Marker824	<lmxll>	{0-}	lm	ll	ll	lm	lm	ll	lm	ll	ll	ll	lm	lm	lm	lm	ll	ll	lm	ll	ll	lm	ll	ll	lm	ll	ll	ll	lm	lm	lm	ll	lm	ll	lm	ll	lm	ll	lm	lm	lm	lm	ll	ll	lm	lm	lm	ll	lm
Marker120029	<lmxll>	{0-}	lm	ll	ll	lm	lm	ll	lm	ll	ll	ll	lm	lm	lm	lm	ll	ll	lm	ll	ll	lm	ll	ll	lm	ll	ll	ll	lm	lm	lm	ll	lm	ll	lm	ll	lm	ll	lm	lm	lm	lm	ll	ll	lm	lm	lm	ll	lm
Marker5503	<nnxnp>	{-1}	nn	nn	np	nn	np	np	nn	np	nn	np	np	np	nn	np	nn	nn	np	nn	nn	np	nn	nn	nn	nn	np	np	nn	nn	nn	np	nn	np	np	np	nn	nn	np	np	nn	nn	nn	np	nn	nn	np	np	nn
Marker9398	<lmxll>	{1-}	ll	lm	lm	ll	ll	lm	ll	lm	lm	lm	ll	ll	ll	ll	lm	lm	ll	lm	lm	ll	lm	lm	ll	lm	lm	lm	ll	ll	ll	lm	ll	lm	ll	lm	ll	lm	ll	ll	ll	ll	lm	lm	ll	ll	ll	lm	lm
Marker110413	<lmxll>	{0-}	lm	ll	ll	lm	lm	ll	lm	ll	ll	ll	lm	lm	lm	lm	ll	ll	lm	ll	ll	lm	ll	ll	lm	ll	ll	ll	lm	lm	lm	ll	lm	ll	lm	ll	lm	ll	lm	lm	lm	lm	ll	ll	lm	lm	lm	ll	ll
Marker119991	<lmxll>	{0-}	lm	ll	ll	lm	lm	ll	lm	ll	ll	ll	lm	lm	lm	lm	ll	ll	lm	ll	ll	lm	ll	ll	lm	ll	ll	ll	lm	lm	lm	ll	lm	ll	lm	ll	lm	ll	lm	lm	lm	lm	ll	ll	lm	lm	lm	ll	ll
Marker66621	<nnxnp>	{-0}	np	np	nn	np	nn	nn	np	nn	np	nn	nn	nn	np	nn	np	np	nn	np	np	nn	np	np	np	np	nn	nn	np	np	np	nn	np	nn	nn	nn	np	np	nn	nn	np	np	np	nn	np	np	nn	nn	np
Marker2403	<hkxhk>	{11}	hh	hk	kk	hh	hk	kk	hh	kk	hk	kk	hk	hk	hh	hk	hk	hk	hk	hk	hk	hk	hk	hk	hk	hk	kk	kk	hh	hh	hh	kk	hh	kk	hk	kk	hh	hk	hk	hk	hh	hh	hk	kk	hh	hh	hk	kk	hk
Marker111277	<lmxll>	{0-}	lm	ll	ll	lm	lm	ll	lm	ll	ll	ll	lm	lm	lm	lm	ll	ll	lm	ll	ll	lm	ll	ll	ll	ll	ll	ll	lm	lm	lm	ll	lm	ll	lm	ll	lm	ll	lm	lm	lm	lm	ll	ll	lm	lm	lm	ll	ll
Marker20396	<lmxll>	{0-}	lm	ll	ll	lm	lm	ll	lm	ll	ll	ll	lm	lm	lm	lm	ll	ll	lm	ll	ll	lm	ll	ll	ll	ll	ll	ll	lm	lm	lm	ll	lm	ll	lm	ll	lm	ll	lm	lm	lm	lm	ll	ll	lm	lm	lm	ll	ll
Marker122484	<lmxll>	{1-}	ll	lm	lm	ll	ll	lm	ll	lm	lm	lm	ll	ll	ll	ll	lm	lm	ll	lm	lm	ll	lm	lm	lm	lm	lm	lm	ll	ll	ll	lm	ll	lm	ll	lm	ll	lm	ll	ll	ll	ll	lm	lm	ll	ll	ll	lm	lm
Marker18980	<lmxll>	{1-}	ll	lm	lm	ll	ll	lm	ll	lm	lm	lm	ll	ll	ll	ll	lm	lm	ll	lm	lm	ll	lm	lm	ll	lm	lm	lm	ll	ll	ll	lm	ll	lm	ll	lm	ll	lm	ll	ll	ll	ll	lm	lm	ll	ll	ll	lm	lm
Marker116308	<lmxll>	{0-}	lm	ll	ll	lm	lm	ll	lm	ll	ll	ll	lm	lm	lm	lm	ll	ll	lm	ll	ll	lm	ll	ll	lm	ll	ll	ll	lm	lm	lm	ll	lm	ll	lm	ll	lm	ll	lm	lm	lm	lm	ll	ll	lm	lm	lm	ll	ll
Marker122283	<lmxll>	{0-}	lm	ll	ll	lm	lm	ll	lm	ll	ll	ll	lm	lm	lm	lm	ll	ll	lm	ll	ll	lm	ll	ll	lm	ll	ll	ll	lm	lm	lm	ll	lm	ll	lm	ll	lm	ll	lm	lm	lm	lm	ll	ll	lm	lm	lm	ll	ll
Marker8527	<nnxnp>	{-1}	nn	nn	np	nn	np	np	nn	np	nn	np	np	np	nn	np	nn	nn	np	nn	nn	np	nn	nn	nn	nn	np	np	nn	nn	nn	np	nn	np	np	np	nn	nn	np	np	nn	nn	np	np	nn	nn	np	np	np
Marker110124	<nnxnp>	{-1}	nn	nn	np	nn	np	np	nn	np	nn	np	np	np	nn	np	nn	nn	np	nn	nn	np	nn	nn	nn	nn	np	np	nn	nn	nn	np	nn	np	np	np	nn	nn	np	np	nn	nn	np	np	nn	nn	np	np	np
Marker114890	<hkxhk>	{00}	kk	hk	hh	kk	hk	hh	kk	hh	hk	hh	hk	hk	kk	hk	hk	hk	hk	hk	hk	hk	hk	hk	kk	hk	hh	hh	kk	kk	kk	hh	kk	hh	hk	hh	kk	hk	hk	hk	kk	kk	hk	hh	kk	kk	hk	hh	hk
Marker115578	<nnxnp>	{-1}	nn	nn	np	nn	np	np	nn	np	nn	np	np	np	nn	np	nn	nn	np	nn	nn	np	nn	nn	nn	nn	np	np	nn	nn	nn	np	nn	np	np	np	nn	nn	np	np	nn	nn	np	np	nn	nn	np	np	np
Marker17315	<nnxnp>	{-1}	nn	nn	np	nn	np	np	nn	np	nn	np	np	np	nn	np	nn	nn	np	nn	nn	np	nn	nn	nn	nn	np	np	nn	nn	nn	np	nn	np	np	np	nn	nn	np	np	nn	nn	np	np	nn	nn	np	np	np
Marker17676	<nnxnp>	{-1}	nn	nn	np	nn	np	np	nn	np	nn	np	np	np	nn	np	nn	nn	np	nn	nn	np	nn	nn	nn	nn	np	np	nn	nn	nn	np	nn	np	np	np	nn	nn	np	np	nn	nn	np	np	nn	nn	np	np	np
Marker18868	<nnxnp>	{-1}	nn	nn	np	nn	np	np	nn	np	nn	nn	np	np	nn	np	nn	nn	np	nn	nn	np	nn	nn	nn	nn	np	np	nn	nn	nn	np	nn	np	np	np	nn	nn	np	np	nn	nn	np	np	nn	nn	np	np	np
Marker15899	<nnxnp>	{-1}	nn	nn	np	nn	np	np	nn	np	nn	nn	np	np	nn	np	nn	nn	np	nn	nn	np	nn	nn	nn	nn	np	np	nn	nn	nn	np	nn	np	np	np	nn	nn	np	np	nn	nn	np	np	nn	nn	np	np	np
Marker107038	<lmxll>	{1-}	ll	lm	lm	ll	ll	lm	ll	lm	lm	lm	ll	ll	ll	ll	lm	lm	ll	lm	lm	ll	lm	lm	lm	lm	lm	lm	ll	ll	ll	lm	ll	lm	ll	lm	ll	lm	ll	ll	ll	ll	lm	lm	ll	ll	ll	lm	lm
Marker28782	<lmxll>	{0-}	lm	ll	ll	lm	lm	ll	lm	ll	ll	ll	lm	lm	lm	lm	ll	ll	lm	ll	ll	lm	ll	ll	ll	ll	ll	ll	lm	lm	lm	ll	lm	ll	lm	ll	lm	ll	lm	lm	lm	lm	ll	ll	lm	lm	lm	ll	ll
Marker20400	<lmxll>	{0-}	lm	ll	ll	lm	lm	ll	lm	ll	ll	ll	lm	lm	lm	lm	ll	ll	lm	ll	ll	lm	ll	ll	ll	ll	ll	ll	lm	lm	lm	ll	lm	ll	lm	ll	lm	ll	lm	lm	lm	lm	ll	ll	lm	lm	lm	ll	ll
Marker116368	<lmxll>	{1-}	ll	lm	lm	ll	ll	lm	ll	lm	lm	lm	ll	ll	ll	ll	lm	lm	ll	lm	lm	ll	lm	lm	lm	lm	lm	lm	ll	ll	ll	lm	ll	lm	ll	lm	ll	lm	ll	ll	ll	ll	lm	lm	ll	ll	ll	lm	lm
Marker16205	<nnxnp>	{-1}	nn	nn	np	nn	np	np	nn	np	nn	np	np	np	nn	np	nn	nn	np	nn	nn	np	nn	nn	nn	nn	np	np	nn	nn	nn	np	nn	np	np	np	nn	nn	np	np	nn	nn	np	np	nn	nn	np	np	np
Marker116219	<hkxhk>	{11}	hh	hk	kk	hh	hk	kk	hh	kk	hk	kk	hk	hk	hh	hk	hk	hk	hk	hk	hk	hk	hk	hk	hk	hk	kk	kk	hh	hh	hh	kk	hh	kk	hk	kk	hh	hk	hk	hk	hh	hh	kk	kk	hh	hh	hk	kk	kk
Marker8529	<nnxnp>	{-1}	nn	nn	np	nn	np	np	nn	np	nn	np	np	np	nn	np	nn	nn	np	nn	nn	np	nn	nn	nn	nn	np	np	nn	nn	nn	np	nn	np	np	np	nn	nn	np	np	nn	nn	np	np	nn	nn	np	np	np
Marker22811	<lmxll>	{1-}	ll	lm	lm	ll	ll	lm	ll	lm	lm	lm	ll	ll	ll	ll	lm	lm	ll	lm	lm	ll	lm	lm	lm	lm	lm	lm	ll	ll	ll	lm	ll	lm	ll	lm	lm	lm	ll	ll	ll	ll	ll	lm	ll	ll	ll	lm	lm
Marker118581	<hkxhk>	{11}	hh	hk	kk	hh	hk	kk	hh	kk	hk	kk	hk	hk	hh	hk	hk	hk	hk	hk	hk	hk	hk	hk	hk	hk	kk	kk	hh	hh	hh	kk	hh	kk	hk	kk	hk	hh	hk	hk	hh	hh	hk	kk	hh	hh	hk	kk	kk
Marker48869	<nnxnp>	{-0}	np	np	nn	np	nn	nn	np	nn	np	nn	nn	nn	np	nn	np	np	nn	np	np	nn	np	np	np	np	nn	nn	np	np	np	nn	np	nn	nn	nn	np	np	nn	nn	np	np	nn	nn	np	np	nn	nn	nn
Marker30087	<lmxll>	{1-}	ll	lm	lm	ll	ll	lm	ll	lm	lm	lm	ll	ll	ll	ll	lm	lm	ll	lm	lm	ll	lm	lm	lm	lm	lm	lm	ll	ll	ll	lm	ll	lm	ll	lm	lm	ll	ll	ll	ll	ll	ll	lm	ll	ll	ll	lm	lm
Marker118782	<hkxhk>	{11}	hh	hk	kk	hh	hk	kk	hh	kk	hk	hk	hk	hk	hh	hk	hk	hk	hk	hk	hk	hk	hk	hk	hk	hk	kk	kk	hh	hh	hh	kk	hh	kk	hk	kk	hk	hh	hk	hk	hh	hh	hk	kk	hh	hh	hk	kk	kk
Marker110003	<nnxnp>	{-0}	np	np	nn	np	nn	nn	np	nn	np	np	nn	nn	np	nn	np	np	nn	np	np	nn	np	np	nn	np	nn	nn	np	np	np	nn	np	nn	nn	nn	np	np	nn	nn	np	np	nn	nn	np	np	nn	nn	nn
Marker5004	<nnxnp>	{-0}	np	np	nn	np	nn	nn	np	nn	np	np	nn	nn	np	nn	np	np	nn	np	np	nn	np	np	nn	np	nn	nn	np	np	np	nn	np	nn	nn	nn	np	np	nn	nn	np	np	nn	nn	np	np	nn	nn	nn
Marker25042	<lmxll>	{0-}	lm	ll	ll	lm	lm	ll	lm	ll	ll	ll	lm	lm	lm	lm	ll	ll	lm	ll	ll	lm	ll	ll	ll	ll	ll	ll	lm	lm	lm	ll	lm	ll	lm	ll	ll	lm	lm	lm	lm	lm	lm	ll	lm	lm	lm	ll	ll
Marker111823	<lmxll>	{1-}	ll	lm	lm	ll	ll	lm	ll	lm	lm	lm	ll	ll	ll	ll	lm	lm	ll	lm	lm	ll	lm	lm	lm	lm	lm	lm	ll	ll	ll	lm	ll	lm	ll	lm	lm	ll	ll	ll	ll	ll	ll	lm	ll	ll	ll	lm	lm
Marker69070	<hkxhk>	{11}	hh	hk	kk	hh	hk	kk	hh	kk	hk	hk	hk	hk	hh	hk	hk	hk	hk	hk	hk	hk	hk	hk	kk	hk	kk	kk	hh	hh	hh	kk	hh	kk	hk	kk	hk	hh	hk	hk	hh	hh	hk	kk	hh	hh	hk	kk	kk
Marker109706	<hkxhk>	{00}	kk	hk	hh	kk	hk	hh	kk	hh	hk	hk	hk	hk	kk	hk	hk	hk	hk	hk	hk	hk	hk	hk	hh	hk	hh	hh	kk	kk	kk	hh	kk	hh	hk	hh	hk	kk	hk	hk	kk	kk	hk	hh	kk	kk	hk	hh	hh
Marker17316	<lmxll>	{0-}	lm	ll	ll	lm	lm	ll	lm	ll	ll	ll	lm	lm	lm	lm	ll	ll	lm	ll	ll	lm	ll	ll	ll	ll	ll	ll	lm	lm	lm	ll	lm	ll	lm	ll	ll	lm	lm	lm	lm	lm	lm	ll	lm	lm	lm	ll	ll
Marker7970	<lmxll>	{0-}	lm	ll	ll	lm	lm	ll	lm	ll	ll	ll	lm	lm	lm	lm	ll	ll	lm	ll	ll	lm	ll	ll	ll	ll	ll	ll	lm	lm	lm	ll	lm	ll	lm	ll	ll	lm	lm	lm	lm	lm	lm	ll	lm	lm	lm	ll	ll
Marker113914	<lmxll>	{0-}	lm	ll	ll	lm	lm	ll	lm	ll	ll	ll	lm	lm	lm	lm	ll	ll	lm	ll	ll	lm	ll	ll	ll	ll	ll	ll	lm	lm	lm	ll	lm	ll	lm	ll	ll	lm	lm	lm	lm	lm	lm	ll	lm	lm	lm	ll	ll
Marker121652	<nnxnp>	{-0}	np	np	nn	np	nn	nn	np	nn	np	np	nn	nn	np	nn	np	np	nn	np	np	nn	np	nn	nn	np	nn	nn	np	np	np	nn	np	nn	nn	nn	np	np	nn	nn	np	np	nn	nn	np	np	nn	nn	nn
Marker119939	<nnxnp>	{-1}	nn	nn	np	nn	np	np	nn	np	nn	nn	np	np	nn	np	nn	nn	np	nn	nn	np	nn	np	np	nn	np	np	nn	nn	nn	np	nn	np	np	np	nn	nn	np	np	nn	nn	np	np	nn	nn	np	np	np
Marker79068	<lmxll>	{0-}	lm	ll	ll	lm	lm	ll	ll	ll	ll	ll	lm	lm	lm	lm	ll	ll	lm	ll	ll	lm	ll	ll	ll	ll	ll	ll	lm	lm	lm	ll	lm	ll	lm	lm	ll	ll	lm	lm	lm	lm	lm	ll	lm	lm	lm	ll	ll
Marker53829	<lmxll>	{0-}	lm	ll	ll	lm	lm	ll	ll	ll	ll	ll	lm	lm	lm	lm	ll	ll	lm	ll	ll	lm	ll	ll	ll	ll	ll	ll	lm	lm	lm	ll	lm	ll	lm	lm	ll	ll	lm	lm	lm	lm	lm	ll	lm	lm	lm	ll	ll
Marker11361	<lmxll>	{0-}	lm	ll	ll	lm	lm	ll	ll	ll	ll	ll	lm	lm	lm	lm	ll	ll	lm	ll	ll	lm	ll	ll	ll	ll	ll	ll	lm	lm	lm	ll	lm	ll	lm	lm	ll	ll	lm	lm	lm	lm	lm	ll	lm	lm	lm	ll	ll
Marker109667	<lmxll>	{1-}	ll	lm	lm	ll	ll	lm	lm	lm	lm	lm	ll	ll	ll	ll	lm	lm	ll	lm	lm	ll	lm	lm	lm	lm	lm	lm	ll	ll	ll	lm	ll	lm	ll	ll	lm	lm	ll	ll	ll	ll	ll	lm	ll	ll	ll	lm	lm
Marker18174	<nnxnp>	{-0}	np	np	nn	np	nn	nn	np	nn	np	np	nn	nn	np	nn	np	np	nn	np	np	nn	np	nn	nn	np	nn	nn	np	np	np	nn	np	nn	nn	nn	np	np	nn	nn	np	np	nn	nn	np	np	nn	nn	nn
Marker107782	<nnxnp>	{-0}	np	np	nn	np	nn	nn	np	nn	np	np	nn	nn	np	nn	np	np	nn	np	np	nn	np	nn	nn	np	nn	nn	np	np	np	nn	np	nn	nn	nn	np	np	nn	nn	np	np	nn	nn	np	np	nn	nn	nn
Marker16509	<nnxnp>	{-0}	np	np	nn	np	nn	nn	np	nn	np	np	nn	nn	np	nn	np	np	nn	np	np	nn	np	nn	nn	np	nn	nn	np	np	np	nn	np	nn	nn	nn	np	np	nn	nn	np	np	nn	nn	np	np	nn	nn	nn
Marker106698	<lmxll>	{1-}	ll	lm	lm	ll	ll	lm	lm	lm	lm	lm	ll	ll	ll	ll	lm	lm	ll	lm	lm	ll	lm	lm	lm	lm	lm	lm	ll	ll	ll	lm	ll	lm	ll	ll	lm	lm	ll	ll	ll	ll	ll	lm	ll	lm	ll	lm	lm
Marker19619	<lmxll>	{1-}	ll	lm	lm	ll	ll	lm	lm	lm	lm	lm	ll	ll	ll	ll	lm	lm	ll	lm	lm	ll	lm	lm	lm	lm	lm	lm	ll	ll	ll	lm	ll	lm	ll	ll	lm	ll	ll	ll	ll	ll	ll	lm	ll	lm	ll	lm	lm
Marker42801	<lmxll>	{1-}	ll	lm	lm	ll	ll	lm	lm	lm	lm	lm	ll	ll	ll	ll	lm	lm	ll	lm	lm	ll	lm	lm	lm	lm	lm	lm	ll	ll	ll	lm	ll	lm	ll	ll	lm	ll	ll	ll	ll	ll	ll	lm	ll	lm	ll	lm	lm
Marker21616	<lmxll>	{1-}	ll	lm	lm	ll	ll	lm	lm	lm	lm	lm	ll	ll	ll	ll	lm	lm	ll	lm	lm	ll	lm	lm	lm	lm	lm	lm	ll	ll	ll	lm	ll	lm	ll	ll	lm	ll	ll	ll	ll	ll	ll	lm	ll	lm	ll	lm	lm
Marker112758	<lmxll>	{0-}	lm	ll	ll	lm	lm	ll	ll	ll	ll	ll	lm	lm	lm	lm	ll	ll	lm	ll	ll	lm	ll	ll	ll	ll	ll	ll	lm	lm	lm	ll	lm	ll	lm	lm	ll	lm	lm	lm	lm	lm	lm	ll	lm	ll	lm	ll	ll
Marker112104	<lmxll>	{0-}	lm	ll	ll	lm	lm	ll	ll	ll	ll	ll	lm	lm	lm	lm	ll	ll	lm	ll	ll	lm	ll	ll	ll	ll	ll	ll	lm	lm	lm	ll	lm	ll	lm	lm	ll	lm	lm	lm	lm	lm	lm	ll	lm	ll	lm	ll	ll
Marker11087	<lmxll>	{0-}	lm	ll	ll	lm	lm	ll	ll	ll	ll	ll	lm	lm	lm	lm	ll	ll	lm	ll	ll	lm	ll	ll	ll	ll	ll	ll	lm	lm	lm	ll	lm	ll	lm	lm	ll	lm	lm	lm	lm	lm	lm	ll	lm	ll	lm	ll	ll
Marker2943	<lmxll>	{0-}	lm	ll	ll	lm	lm	ll	ll	ll	ll	ll	lm	lm	lm	lm	ll	ll	lm	ll	ll	lm	ll	ll	ll	ll	ll	ll	lm	lm	lm	ll	lm	ll	lm	lm	ll	lm	lm	lm	lm	lm	lm	ll	lm	ll	lm	ll	ll
Marker11049	<lmxll>	{1-}	ll	lm	lm	ll	ll	lm	lm	lm	lm	lm	ll	ll	ll	ll	lm	lm	ll	lm	lm	ll	lm	lm	lm	lm	lm	lm	ll	ll	ll	lm	ll	lm	ll	ll	lm	ll	ll	ll	ll	ll	ll	lm	ll	lm	ll	lm	lm
Marker112108	<lmxll>	{0-}	lm	ll	ll	lm	lm	ll	ll	ll	ll	ll	lm	lm	lm	lm	ll	ll	lm	ll	ll	lm	ll	ll	ll	ll	ll	ll	lm	lm	lm	ll	lm	ll	lm	lm	ll	lm	lm	lm	lm	lm	lm	ll	lm	ll	lm	ll	ll
Marker113882	<lmxll>	{1-}	ll	lm	lm	ll	ll	lm	lm	lm	lm	lm	ll	ll	ll	ll	lm	lm	ll	lm	lm	ll	lm	lm	lm	lm	lm	lm	ll	ll	ll	lm	ll	lm	ll	ll	lm	ll	ll	ll	ll	ll	ll	ll	ll	lm	ll	lm	lm
Marker4429	<lmxll>	{1-}	ll	lm	lm	ll	ll	lm	lm	lm	lm	lm	ll	ll	ll	ll	lm	lm	ll	lm	lm	ll	lm	lm	lm	lm	lm	lm	ll	ll	ll	lm	ll	lm	ll	ll	lm	ll	ll	ll	ll	ll	ll	ll	ll	lm	ll	lm	lm
Marker114379	<nnxnp>	{-1}	nn	nn	np	nn	np	np	nn	np	nn	nn	np	np	nn	np	nn	nn	np	nn	nn	np	nn	np	np	nn	np	np	nn	nn	nn	np	nn	np	np	np	nn	nn	np	np	nn	nn	np	np	nn	nn	np	np	np
Marker113529	<lmxll>	{0-}	lm	ll	ll	lm	lm	ll	ll	ll	ll	ll	lm	lm	lm	lm	ll	ll	lm	ll	ll	lm	ll	ll	ll	ll	ll	ll	lm	lm	lm	ll	lm	ll	lm	lm	ll	lm	lm	lm	lm	lm	lm	lm	lm	ll	lm	ll	ll
Marker121156	<lmxll>	{1-}	ll	lm	lm	ll	ll	lm	lm	lm	lm	lm	ll	ll	ll	ll	lm	lm	ll	lm	lm	ll	lm	lm	lm	lm	lm	lm	ll	ll	ll	lm	ll	lm	ll	ll	lm	ll	ll	ll	ll	ll	ll	ll	ll	lm	ll	lm	lm
Marker116240	<lmxll>	{1-}	ll	lm	lm	ll	ll	lm	lm	lm	lm	lm	ll	ll	ll	ll	lm	lm	ll	lm	lm	ll	lm	lm	lm	lm	lm	lm	ll	ll	ll	lm	ll	lm	ll	ll	lm	ll	ll	ll	ll	ll	ll	ll	ll	lm	ll	lm	lm
Marker24460	<lmxll>	{1-}	ll	lm	lm	ll	ll	lm	lm	lm	lm	lm	ll	ll	ll	ll	lm	lm	ll	lm	lm	ll	lm	lm	lm	lm	lm	lm	ll	ll	ll	lm	ll	lm	ll	ll	lm	ll	ll	ll	ll	ll	ll	ll	ll	lm	ll	lm	lm
Marker8791	<lmxll>	{1-}	ll	lm	lm	ll	ll	lm	lm	lm	lm	lm	ll	ll	ll	ll	lm	lm	ll	lm	lm	ll	lm	lm	lm	lm	lm	lm	ll	ll	ll	lm	ll	lm	ll	ll	lm	ll	ll	ll	ll	ll	ll	ll	ll	lm	ll	lm	lm
Marker9377	<lmxll>	{1-}	ll	lm	lm	ll	ll	lm	lm	lm	lm	lm	ll	ll	ll	ll	lm	lm	ll	lm	lm	ll	lm	lm	lm	lm	lm	lm	ll	ll	ll	lm	ll	lm	ll	ll	lm	ll	ll	ll	ll	ll	ll	ll	ll	lm	ll	lm	lm
Marker104429	<lmxll>	{1-}	ll	lm	lm	ll	ll	lm	lm	lm	lm	lm	ll	ll	ll	ll	lm	lm	ll	lm	lm	ll	lm	lm	lm	lm	lm	lm	ll	ll	ll	lm	ll	lm	ll	ll	lm	ll	ll	ll	ll	ll	ll	ll	ll	lm	ll	lm	lm
Marker7735	<nnxnp>	{-0}	np	np	nn	np	nn	nn	np	nn	np	np	nn	nn	np	nn	np	np	nn	np	np	nn	np	nn	nn	np	nn	nn	np	np	np	nn	np	nn	nn	nn	np	np	nn	nn	np	np	nn	nn	np	np	nn	nn	nn
Marker116661	<lmxll>	{0-}	lm	ll	ll	lm	lm	ll	ll	ll	ll	ll	lm	lm	lm	lm	ll	ll	lm	ll	ll	lm	ll	ll	ll	ll	ll	ll	lm	lm	lm	ll	lm	ll	lm	lm	ll	lm	lm	lm	lm	lm	lm	lm	lm	ll	lm	ll	ll
Marker7083	<lmxll>	{1-}	ll	lm	lm	ll	ll	lm	lm	lm	lm	lm	ll	ll	ll	ll	lm	lm	ll	lm	lm	ll	lm	lm	lm	lm	lm	lm	ll	ll	ll	lm	ll	lm	ll	ll	lm	ll	ll	ll	ll	ll	ll	ll	ll	lm	ll	lm	lm
Marker105034	<lmxll>	{0-}	lm	ll	ll	lm	lm	ll	ll	ll	ll	ll	lm	lm	lm	lm	ll	ll	lm	ll	ll	lm	ll	ll	ll	ll	ll	ll	lm	lm	lm	ll	lm	ll	lm	lm	ll	lm	lm	lm	lm	lm	lm	lm	lm	ll	lm	ll	ll
Marker119864	<lmxll>	{1-}	ll	lm	lm	ll	ll	lm	lm	lm	lm	lm	ll	ll	ll	ll	lm	lm	ll	lm	lm	ll	lm	lm	lm	lm	lm	lm	ll	ll	ll	lm	ll	lm	ll	ll	lm	ll	ll	ll	ll	ll	ll	ll	ll	lm	ll	lm	lm
Marker9569	<nnxnp>	{-0}	np	np	nn	np	nn	nn	np	nn	np	np	nn	nn	np	nn	np	np	nn	np	nn	nn	np	nn	nn	np	nn	nn	np	np	np	nn	np	nn	nn	nn	np	np	nn	nn	np	np	nn	nn	np	np	nn	nn	nn
Marker29204	<lmxll>	{1-}	ll	lm	lm	ll	ll	lm	lm	lm	lm	lm	ll	ll	ll	ll	lm	lm	ll	lm	lm	ll	lm	lm	lm	lm	lm	lm	ll	ll	ll	lm	ll	lm	ll	ll	lm	ll	ll	ll	ll	ll	ll	ll	ll	lm	ll	lm	lm
Marker13686	<lmxll>	{1-}	ll	lm	lm	ll	ll	lm	lm	lm	lm	lm	ll	ll	ll	ll	lm	lm	ll	lm	lm	ll	lm	lm	lm	lm	lm	lm	ll	ll	ll	lm	ll	lm	ll	ll	lm	ll	ll	ll	ll	lm	ll	ll	ll	lm	ll	lm	lm
Marker118723	<lmxll>	{1-}	ll	lm	lm	ll	ll	lm	lm	lm	lm	lm	ll	ll	ll	ll	lm	lm	ll	lm	lm	ll	lm	lm	lm	lm	lm	lm	ll	ll	ll	lm	ll	lm	ll	ll	lm	ll	ll	ll	ll	lm	ll	ll	ll	lm	ll	lm	lm
Marker114849	<lmxll>	{0-}	lm	ll	ll	lm	lm	ll	ll	ll	ll	ll	lm	lm	lm	lm	ll	ll	ll	ll	ll	lm	ll	ll	ll	ll	ll	ll	lm	lm	lm	ll	lm	ll	lm	lm	ll	lm	lm	lm	lm	ll	lm	lm	lm	ll	lm	ll	ll
Marker114850	<lmxll>	{0-}	lm	ll	ll	lm	lm	ll	ll	ll	ll	ll	lm	lm	lm	lm	ll	ll	ll	ll	ll	lm	ll	ll	ll	ll	ll	ll	lm	lm	lm	ll	lm	ll	lm	lm	ll	lm	lm	lm	lm	ll	lm	lm	lm	ll	lm	ll	ll
Marker53759	<nnxnp>	{-1}	nn	nn	np	nn	np	np	nn	np	nn	nn	np	np	nn	np	nn	nn	np	nn	np	np	nn	np	np	nn	np	np	nn	nn	nn	np	nn	np	np	np	nn	np	np	np	nn	nn	np	np	nn	nn	np	np	np
Marker115970	<nnxnp>	{-1}	nn	nn	np	nn	np	np	nn	np	nn	nn	np	np	nn	np	nn	nn	np	nn	np	np	nn	np	np	nn	np	np	nn	nn	nn	np	nn	np	np	np	nn	np	np	np	nn	nn	np	np	nn	nn	np	np	np
Marker115972	<nnxnp>	{-1}	nn	nn	np	nn	np	np	nn	np	nn	nn	np	np	nn	np	nn	nn	np	nn	np	np	nn	np	np	nn	np	np	nn	nn	nn	np	nn	np	np	np	nn	np	np	np	nn	nn	np	np	nn	nn	np	np	np
Marker105571	<nnxnp>	{-1}	nn	nn	np	nn	np	np	nn	np	nn	nn	np	np	nn	np	nn	nn	np	nn	np	np	nn	np	np	nn	np	np	nn	nn	nn	np	nn	np	np	np	nn	np	np	np	nn	nn	np	np	nn	nn	np	np	np
Marker2503	<lmxll>	{1-}	ll	lm	lm	ll	ll	lm	ll	lm	lm	lm	ll	ll	ll	ll	lm	lm	lm	lm	lm	ll	lm	lm	lm	lm	lm	lm	ll	ll	ll	lm	ll	lm	ll	lm	lm	ll	ll	ll	ll	ll	ll	lm	ll	ll	ll	lm	lm
Marker121095	<hkxhk>	{00}	kk	hk	hh	kk	hk	hh	kk	hh	hk	hk	hk	hk	kk	hk	hk	hk	hh	hk	hh	hk	hk	hh	hh	hk	hh	hh	kk	kk	kk	hh	kk	hh	hk	hh	hk	hk	hk	hk	kk	kk	hk	hh	kk	kk	hk	hh	hh
Marker119333	<lmxll>	{1-}	ll	lm	lm	ll	ll	lm	ll	lm	lm	lm	ll	ll	ll	ll	lm	lm	lm	lm	lm	ll	lm	lm	lm	lm	lm	lm	ll	ll	ll	lm	ll	lm	ll	lm	lm	ll	ll	ll	ll	ll	ll	lm	ll	ll	ll	lm	lm
Marker10354	<lmxll>	{0-}	lm	ll	ll	lm	lm	ll	lm	ll	ll	ll	lm	lm	lm	lm	ll	ll	ll	ll	ll	lm	ll	ll	ll	ll	ll	ll	lm	lm	lm	ll	lm	ll	lm	ll	ll	lm	lm	lm	lm	lm	lm	ll	lm	lm	lm	ll	ll
Marker112824	<nnxnp>	{-1}	nn	nn	np	nn	np	np	nn	np	nn	nn	np	np	nn	np	nn	nn	np	nn	np	np	nn	np	np	nn	np	np	nn	nn	nn	np	nn	np	np	np	nn	np	np	np	nn	nn	np	np	nn	nn	np	np	np
Marker32322	<nnxnp>	{-1}	nn	nn	np	nn	np	np	nn	np	nn	nn	np	np	nn	np	nn	nn	np	nn	np	np	nn	np	np	nn	np	np	nn	nn	nn	np	nn	np	np	np	nn	np	np	np	nn	nn	np	np	nn	nn	np	np	np
Marker8684	<nnxnp>	{-1}	nn	nn	np	nn	np	np	nn	np	nn	nn	np	np	nn	np	nn	nn	np	nn	np	np	nn	np	np	nn	np	np	nn	nn	nn	np	nn	np	np	np	nn	np	np	np	nn	nn	np	np	nn	nn	np	np	np
Marker122007	<nnxnp>	{-1}	nn	nn	np	nn	np	np	nn	np	nn	nn	np	np	nn	np	nn	nn	np	nn	np	np	nn	np	np	nn	np	np	nn	nn	nn	np	nn	np	np	np	nn	np	np	np	nn	nn	np	np	nn	nn	np	np	np
Marker121678	<lmxll>	{0-}	lm	ll	ll	lm	lm	ll	lm	ll	ll	ll	lm	lm	lm	lm	ll	ll	ll	ll	ll	lm	ll	ll	ll	ll	ll	ll	lm	lm	lm	ll	lm	ll	lm	ll	ll	lm	lm	lm	lm	lm	lm	ll	lm	lm	lm	ll	ll
Marker122104	<nnxnp>	{-1}	nn	nn	np	nn	np	np	nn	np	nn	nn	np	np	nn	np	nn	nn	np	nn	np	np	nn	np	np	nn	np	np	nn	nn	nn	np	nn	np	np	np	nn	np	np	np	nn	nn	np	np	nn	nn	np	np	np
Marker555	<lmxll>	{1-}	ll	lm	lm	ll	ll	lm	ll	lm	lm	lm	ll	ll	ll	ll	lm	lm	lm	lm	lm	ll	lm	lm	lm	lm	lm	lm	ll	ll	ll	lm	ll	lm	ll	lm	lm	ll	ll	ll	ll	ll	ll	ll	ll	ll	ll	lm	lm
Marker120249	<lmxll>	{0-}	lm	ll	ll	lm	lm	ll	lm	ll	ll	ll	lm	lm	lm	lm	ll	ll	ll	ll	ll	lm	ll	ll	ll	ll	ll	ll	lm	lm	lm	ll	lm	ll	lm	ll	ll	lm	lm	lm	lm	lm	lm	lm	lm	lm	lm	ll	ll
Marker110641	<lmxll>	{0-}	lm	ll	ll	lm	lm	ll	lm	ll	ll	ll	lm	lm	lm	lm	ll	ll	ll	ll	ll	lm	ll	ll	ll	ll	ll	ll	lm	lm	lm	ll	lm	ll	lm	ll	ll	lm	lm	lm	lm	lm	lm	lm	lm	lm	lm	ll	ll
Marker35314	<lmxll>	{1-}	ll	lm	lm	ll	ll	lm	ll	lm	lm	lm	ll	ll	ll	ll	lm	lm	lm	lm	lm	ll	lm	lm	lm	lm	lm	lm	ll	ll	ll	lm	ll	lm	ll	lm	lm	ll	ll	ll	ll	ll	ll	ll	ll	ll	ll	lm	lm
Marker18666	<lmxll>	{0-}	lm	ll	ll	lm	lm	ll	lm	ll	ll	ll	lm	lm	lm	lm	ll	ll	ll	ll	ll	lm	ll	ll	ll	ll	ll	ll	lm	lm	lm	ll	lm	ll	lm	ll	ll	lm	lm	lm	lm	lm	lm	lm	lm	lm	lm	ll	ll
Marker106006	<lmxll>	{0-}	lm	ll	ll	lm	lm	ll	lm	ll	ll	ll	lm	lm	lm	lm	ll	ll	ll	ll	ll	lm	ll	ll	ll	ll	ll	ll	lm	lm	lm	ll	lm	ll	lm	ll	ll	lm	lm	lm	lm	lm	lm	lm	lm	lm	lm	ll	ll
Marker23370	<nnxnp>	{-1}	nn	nn	nn	nn	np	np	nn	np	nn	nn	np	np	nn	np	nn	nn	np	nn	np	np	nn	np	np	nn	np	np	nn	nn	nn	np	nn	np	np	np	nn	np	np	np	nn	nn	np	np	nn	nn	np	np	np
Marker122273	<lmxll>	{1-}	ll	lm	lm	ll	ll	lm	ll	lm	lm	lm	ll	ll	ll	ll	lm	lm	lm	lm	lm	ll	lm	lm	lm	lm	lm	lm	ll	ll	ll	lm	ll	lm	ll	lm	lm	ll	ll	ll	ll	ll	ll	ll	ll	ll	ll	lm	lm
Marker93314	<lmxll>	{0-}	lm	ll	ll	lm	lm	ll	lm	ll	ll	ll	lm	lm	lm	lm	ll	ll	ll	ll	ll	lm	ll	ll	ll	ll	ll	ll	lm	lm	lm	ll	lm	ll	lm	ll	ll	lm	lm	lm	lm	lm	lm	lm	lm	lm	lm	ll	ll
Marker28229	<lmxll>	{1-}	ll	lm	lm	ll	ll	lm	ll	lm	lm	lm	ll	ll	ll	ll	lm	lm	lm	lm	lm	ll	lm	lm	lm	lm	lm	lm	ll	ll	ll	lm	ll	lm	ll	lm	lm	ll	ll	ll	ll	ll	ll	ll	ll	ll	ll	lm	lm
Marker8237	<lmxll>	{1-}	ll	lm	lm	ll	ll	lm	ll	lm	lm	lm	ll	ll	ll	ll	lm	lm	lm	lm	lm	ll	lm	lm	lm	lm	lm	lm	ll	ll	ll	lm	ll	lm	ll	lm	lm	ll	ll	ll	ll	ll	ll	ll	ll	ll	ll	lm	lm
Marker15290	<lmxll>	{1-}	ll	lm	lm	ll	ll	lm	ll	lm	lm	lm	ll	ll	ll	ll	lm	lm	lm	lm	lm	ll	lm	lm	lm	lm	lm	lm	ll	ll	ll	lm	ll	lm	ll	lm	lm	ll	ll	ll	ll	ll	ll	ll	ll	ll	ll	lm	lm
Marker43322	<lmxll>	{0-}	lm	ll	ll	lm	lm	ll	lm	ll	ll	ll	lm	lm	lm	lm	ll	ll	ll	ll	ll	lm	ll	ll	ll	ll	ll	ll	lm	lm	lm	ll	lm	ll	lm	ll	ll	lm	lm	lm	lm	lm	lm	lm	lm	lm	lm	ll	ll
Marker117255	<lmxll>	{1-}	ll	lm	lm	ll	ll	lm	ll	lm	lm	lm	ll	ll	ll	ll	lm	lm	lm	lm	lm	ll	lm	lm	lm	lm	lm	lm	ll	ll	ll	lm	ll	lm	ll	lm	lm	ll	ll	ll	ll	ll	ll	ll	ll	ll	ll	lm	lm
Marker1580	<lmxll>	{0-}	lm	ll	ll	lm	lm	ll	lm	ll	ll	ll	lm	lm	lm	lm	ll	ll	ll	ll	ll	lm	ll	ll	ll	ll	ll	ll	lm	lm	lm	ll	lm	ll	lm	ll	ll	lm	lm	lm	lm	lm	lm	lm	lm	lm	lm	ll	ll
Marker41052	<nnxnp>	{-1}	nn	nn	nn	nn	np	np	nn	np	nn	nn	np	np	nn	np	nn	nn	np	nn	np	np	nn	np	np	nn	np	np	nn	nn	nn	np	nn	np	nn	np	nn	np	np	np	nn	nn	np	np	nn	nn	np	np	np
Marker1404	<lmxll>	{1-}	ll	lm	lm	ll	ll	lm	ll	lm	lm	lm	ll	ll	ll	ll	lm	lm	lm	lm	lm	ll	lm	lm	lm	lm	lm	lm	ll	ll	ll	lm	ll	lm	ll	lm	lm	ll	ll	ll	ll	ll	ll	ll	ll	ll	ll	lm	lm
Marker68527	<lmxll>	{1-}	ll	lm	lm	ll	lm	lm	ll	lm	lm	lm	ll	ll	ll	ll	lm	lm	lm	lm	lm	ll	lm	lm	lm	lm	lm	lm	ll	ll	ll	lm	ll	lm	ll	lm	lm	ll	ll	ll	ll	ll	ll	ll	ll	ll	ll	lm	lm
Marker109570	<nnxnp>	{-0}	np	np	np	np	nn	nn	np	nn	np	np	nn	nn	np	nn	np	np	nn	np	nn	nn	np	nn	nn	np	nn	nn	np	np	np	nn	np	nn	np	nn	np	nn	nn	nn	np	np	nn	nn	np	np	nn	nn	nn
Marker111830	<lmxll>	{1-}	ll	lm	lm	ll	lm	ll	ll	lm	lm	lm	ll	ll	ll	ll	lm	lm	lm	lm	ll	ll	lm	lm	lm	lm	lm	lm	ll	ll	ll	lm	ll	lm	ll	lm	lm	ll	ll	ll	ll	ll	ll	ll	ll	ll	ll	lm	lm
Marker58045	<nnxnp>	{-1}	nn	nn	nn	nn	np	np	nn	np	nn	nn	np	np	nn	np	nn	nn	np	nn	np	np	nn	np	np	nn	np	np	nn	nn	nn	np	nn	np	nn	np	nn	np	np	np	nn	nn	np	np	nn	nn	np	np	np
Marker1943	<nnxnp>	{-1}	nn	nn	nn	nn	np	np	nn	np	nn	nn	np	np	nn	np	nn	nn	np	nn	np	np	nn	np	np	nn	np	np	nn	nn	nn	np	nn	np	nn	np	nn	np	np	np	nn	nn	np	np	nn	nn	np	np	np
Marker8393	<nnxnp>	{-1}	nn	nn	nn	nn	np	np	nn	np	np	nn	np	np	nn	np	nn	nn	np	nn	np	np	nn	np	np	nn	np	np	nn	nn	nn	np	nn	np	nn	np	nn	np	np	np	nn	nn	np	np	nn	nn	np	np	np
Marker11868	<lmxll>	{1-}	ll	lm	lm	ll	lm	ll	ll	lm	lm	lm	ll	lm	ll	ll	lm	lm	lm	lm	ll	ll	lm	lm	lm	lm	lm	lm	ll	ll	ll	lm	ll	lm	ll	lm	lm	ll	ll	ll	ll	lm	ll	ll	ll	ll	ll	lm	lm
Marker15738	<lmxll>	{1-}	ll	lm	lm	ll	lm	ll	ll	lm	lm	lm	ll	lm	ll	ll	lm	lm	lm	lm	ll	ll	lm	lm	lm	lm	lm	lm	ll	ll	ll	lm	ll	lm	ll	lm	lm	ll	ll	ll	ll	lm	ll	ll	ll	ll	ll	lm	lm
Marker54707	<lmxll>	{0-}	lm	ll	ll	lm	ll	lm	lm	ll	ll	ll	lm	ll	lm	lm	ll	ll	ll	ll	lm	lm	ll	ll	ll	ll	ll	ll	lm	lm	lm	ll	lm	ll	lm	ll	ll	lm	lm	lm	lm	ll	lm	lm	lm	lm	lm	ll	ll
Marker9918	<nnxnp>	{-0}	np	np	np	np	nn	np	np	nn	nn	np	nn	nn	np	nn	np	np	nn	np	nn	nn	np	nn	nn	np	nn	nn	np	np	np	nn	np	nn	np	nn	np	nn	nn	nn	np	np	nn	nn	np	np	nn	nn	nn
Marker41159	<nnxnp>	{-0}	np	np	np	np	nn	np	np	nn	nn	np	nn	nn	np	nn	np	np	nn	np	nn	nn	np	nn	nn	np	nn	nn	np	np	np	nn	np	nn	np	nn	np	nn	nn	nn	np	np	nn	nn	np	np	nn	nn	nn
Marker15906	<nnxnp>	{-1}	nn	nn	nn	nn	np	nn	nn	np	np	nn	np	np	nn	np	nn	nn	np	nn	np	np	nn	np	np	nn	np	np	np	nn	nn	np	nn	np	nn	np	nn	np	np	np	nn	nn	np	np	nn	nn	np	np	np
Marker114731	<nnxnp>	{-0}	np	np	np	np	nn	np	np	nn	nn	np	nn	nn	np	nn	np	np	nn	np	nn	nn	np	nn	nn	np	nn	nn	nn	np	np	nn	np	nn	np	nn	np	nn	nn	nn	np	np	nn	nn	np	np	nn	nn	nn
Marker112536	<lmxll>	{0-}	lm	ll	ll	lm	ll	lm	lm	ll	ll	lm	lm	ll	lm	lm	ll	ll	ll	ll	lm	lm	ll	ll	ll	ll	ll	ll	lm	lm	lm	ll	lm	ll	lm	ll	ll	lm	lm	lm	lm	ll	lm	lm	lm	lm	lm	ll	ll
Marker24372	<lmxll>	{1-}	ll	lm	lm	ll	lm	ll	ll	lm	lm	ll	ll	lm	ll	ll	lm	lm	lm	lm	ll	ll	lm	lm	lm	lm	lm	lm	ll	ll	ll	lm	ll	lm	ll	lm	lm	ll	ll	ll	ll	lm	ll	ll	ll	ll	ll	lm	lm
Marker50625	<nnxnp>	{-1}	nn	nn	nn	nn	nn	nn	nn	np	np	nn	np	np	nn	np	nn	nn	np	nn	np	np	nn	np	np	nn	np	np	np	np	nn	np	nn	np	nn	np	nn	np	np	np	nn	nn	np	np	nn	nn	np	np	np
Marker46709	<nnxnp>	{-1}	nn	nn	nn	nn	nn	nn	nn	np	np	nn	np	np	nn	np	nn	nn	np	nn	np	np	nn	np	np	nn	np	np	np	np	nn	np	nn	np	nn	np	nn	np	np	np	nn	nn	np	np	nn	nn	np	np	np
Marker113804	<nnxnp>	{-0}	np	np	np	np	np	np	np	nn	nn	np	nn	nn	np	nn	np	np	nn	np	nn	nn	np	nn	nn	np	nn	nn	nn	nn	np	nn	np	nn	np	nn	np	nn	nn	nn	np	np	nn	nn	np	np	nn	nn	nn
Marker120136	<nnxnp>	{-0}	np	np	np	np	np	np	np	nn	nn	np	nn	nn	np	nn	np	np	nn	np	nn	nn	np	nn	nn	np	nn	nn	nn	nn	np	nn	np	nn	np	nn	np	nn	nn	nn	np	np	nn	nn	np	np	nn	nn	nn
Marker15253	<nnxnp>	{-0}	np	np	np	np	np	np	np	nn	nn	np	nn	nn	np	nn	np	np	nn	np	nn	nn	np	nn	nn	np	nn	nn	nn	nn	np	nn	np	nn	np	nn	np	nn	nn	nn	np	np	nn	nn	np	np	nn	nn	nn
Marker115541	<nnxnp>	{-0}	np	np	np	np	np	np	np	nn	nn	np	nn	nn	np	nn	np	np	nn	np	nn	nn	np	nn	nn	np	nn	nn	nn	nn	np	nn	np	nn	np	nn	np	nn	nn	nn	np	np	nn	nn	np	np	nn	nn	nn
Marker27996	<nnxnp>	{-0}	np	np	np	np	np	np	np	nn	nn	np	nn	nn	np	nn	np	np	nn	np	nn	nn	np	nn	nn	np	nn	nn	nn	nn	np	nn	np	nn	np	nn	np	nn	nn	nn	np	np	nn	nn	np	np	nn	nn	nn
Marker100226	<nnxnp>	{-0}	np	np	np	np	np	np	np	nn	nn	np	nn	nn	np	nn	np	np	nn	np	nn	nn	np	nn	nn	np	nn	nn	nn	nn	np	nn	np	nn	np	nn	np	nn	nn	nn	np	np	nn	nn	np	np	nn	nn	nn
Marker110672	<hkxhk>	{10}	hk	kk	kk	hk	kk	hk	hk	hk	hk	hk	hh	hk	hk	hh	kk	kk	hk	kk	hh	hh	kk	hk	hk	kk	hk	hk	hh	hh	hk	hk	hk	hk	hk	hk	kk	hh	hh	hh	hk	kk	hh	hh	hk	hk	hh	hk	hh
Marker121345	<lmxll>	{0-}	lm	ll	ll	lm	ll	lm	lm	ll	ll	lm	lm	ll	lm	lm	ll	ll	ll	ll	lm	lm	ll	ll	ll	ll	ll	ll	lm	lm	lm	ll	lm	ll	lm	ll	ll	lm	lm	lm	lm	ll	lm	lm	lm	lm	lm	ll	lm
Marker10661	<lmxll>	{0-}	lm	ll	ll	lm	ll	lm	lm	ll	ll	lm	lm	ll	lm	lm	ll	ll	ll	ll	lm	lm	ll	ll	ll	ll	ll	ll	lm	lm	lm	ll	lm	ll	lm	ll	ll	lm	lm	lm	lm	ll	lm	lm	lm	lm	lm	ll	lm
Marker107485	<nnxnp>	{-0}	np	np	np	np	np	np	np	nn	nn	np	nn	nn	np	nn	np	np	nn	np	nn	nn	np	nn	nn	np	nn	nn	nn	nn	np	nn	np	nn	np	nn	np	nn	nn	nn	np	np	nn	nn	np	np	nn	nn	nn
Marker8580	<lmxll>	{0-}	lm	ll	ll	lm	ll	lm	lm	ll	ll	lm	lm	ll	lm	lm	ll	ll	ll	ll	lm	lm	ll	ll	ll	ll	ll	ll	lm	lm	lm	ll	lm	ll	lm	ll	ll	lm	lm	ll	lm	ll	lm	lm	lm	lm	lm	ll	lm
Marker122686	<hkxhk>	{00}	kk	hk	hk	kk	hk	kk	kk	hh	hh	kk	hk	hh	kk	hk	hk	hk	hh	hk	hk	hk	hk	hh	hh	hk	hh	hh	hk	hk	kk	hh	kk	hh	kk	hh	hk	hk	hk	hh	kk	hk	hk	hk	kk	kk	hk	hh	hk
Marker61086	<nnxnp>	{-0}	np	np	np	np	np	np	np	nn	nn	np	nn	nn	np	nn	np	np	nn	np	nn	nn	np	nn	nn	np	nn	nn	nn	nn	np	nn	np	nn	np	nn	np	nn	nn	nn	np	np	nn	nn	np	np	nn	nn	nn
Marker671	<nnxnp>	{-1}	nn	nn	nn	nn	nn	nn	nn	np	np	nn	np	np	nn	np	nn	nn	np	nn	np	np	nn	np	np	nn	np	np	np	np	nn	np	nn	np	nn	np	nn	np	np	np	nn	nn	np	np	nn	nn	np	np	np
Marker7868	<nnxnp>	{-1}	nn	nn	nn	nn	nn	nn	nn	np	np	nn	np	np	nn	np	nn	nn	np	nn	np	np	nn	np	np	nn	np	np	np	np	nn	np	nn	np	nn	np	nn	np	np	np	nn	nn	np	np	nn	nn	np	np	np
Marker116867	<nnxnp>	{-0}	np	np	np	np	np	np	np	nn	nn	np	nn	nn	np	nn	np	np	nn	np	nn	nn	np	nn	nn	np	nn	nn	nn	nn	np	nn	np	nn	np	nn	np	nn	nn	nn	np	np	nn	nn	np	np	nn	nn	nn
Marker105950	<nnxnp>	{-0}	np	np	np	np	np	np	np	nn	nn	np	nn	nn	np	nn	np	np	nn	np	nn	nn	np	nn	nn	np	nn	nn	nn	nn	np	nn	np	nn	np	nn	np	nn	nn	nn	np	np	nn	nn	np	np	nn	nn	nn
Marker8576	<nnxnp>	{-0}	np	np	np	np	np	np	np	nn	nn	np	nn	nn	np	nn	np	np	nn	np	nn	nn	np	nn	nn	np	nn	nn	nn	nn	np	nn	np	nn	np	nn	np	nn	nn	nn	np	np	nn	nn	np	np	nn	nn	nn
Marker22962	<nnxnp>	{-1}	nn	nn	nn	nn	nn	nn	nn	np	np	nn	np	np	nn	np	nn	nn	np	nn	np	np	nn	np	np	nn	np	np	np	np	nn	np	nn	np	nn	np	nn	np	np	np	nn	nn	np	np	nn	nn	np	np	np
Marker122366	<nnxnp>	{-1}	nn	nn	nn	nn	nn	nn	nn	np	np	nn	np	np	nn	np	nn	nn	np	nn	np	np	nn	np	np	nn	np	np	np	np	nn	np	nn	np	nn	np	nn	np	np	np	nn	nn	np	np	nn	nn	np	np	np
Marker21242	<nnxnp>	{-0}	np	np	np	np	np	np	np	nn	nn	np	nn	nn	np	nn	np	np	nn	np	nn	nn	np	nn	nn	np	nn	nn	nn	nn	np	nn	np	nn	np	nn	np	nn	nn	nn	np	np	nn	nn	np	np	nn	nn	nn
Marker2377	<nnxnp>	{-1}	nn	nn	nn	nn	nn	nn	nn	np	np	nn	np	np	nn	np	nn	nn	np	nn	np	np	nn	np	np	nn	np	np	np	np	nn	np	nn	np	nn	np	nn	np	np	np	nn	nn	np	np	nn	nn	np	np	np
Marker121780	<nnxnp>	{-1}	nn	nn	nn	nn	nn	nn	nn	np	np	nn	np	np	nn	np	nn	nn	np	nn	np	np	nn	np	np	nn	np	np	np	np	nn	np	nn	np	nn	np	nn	np	np	np	nn	nn	np	np	nn	nn	np	np	np
Marker115567	<lmxll>	{0-}	lm	ll	ll	lm	ll	lm	lm	ll	ll	lm	lm	ll	lm	lm	ll	ll	ll	ll	lm	lm	ll	ll	ll	ll	ll	ll	lm	lm	lm	ll	lm	ll	lm	ll	ll	lm	lm	ll	lm	ll	lm	lm	lm	lm	lm	ll	lm
Marker2979	<lmxll>	{0-}	lm	ll	ll	lm	ll	lm	lm	ll	ll	lm	lm	ll	lm	lm	ll	ll	ll	ll	lm	lm	ll	ll	ll	ll	ll	ll	lm	lm	lm	ll	lm	ll	lm	ll	ll	lm	lm	ll	lm	ll	lm	lm	lm	lm	lm	ll	lm
Marker3315	<lmxll>	{1-}	ll	lm	lm	ll	lm	ll	ll	lm	ll	ll	ll	lm	ll	ll	lm	lm	lm	lm	ll	ll	lm	lm	lm	lm	lm	lm	ll	ll	ll	lm	ll	lm	ll	lm	lm	ll	ll	lm	ll	lm	ll	ll	ll	ll	ll	lm	ll
Marker39992	<lmxll>	{0-}	lm	ll	ll	lm	ll	lm	lm	ll	lm	lm	lm	ll	lm	lm	ll	ll	ll	ll	lm	lm	ll	ll	ll	ll	ll	ll	lm	lm	lm	ll	lm	ll	lm	ll	ll	lm	lm	ll	lm	ll	lm	lm	lm	lm	lm	ll	lm
Marker26233	<lmxll>	{0-}	lm	ll	ll	lm	ll	lm	lm	ll	lm	lm	lm	ll	lm	lm	ll	ll	ll	ll	lm	lm	ll	ll	ll	ll	ll	ll	lm	lm	lm	ll	lm	ll	lm	ll	ll	lm	lm	ll	lm	ll	lm	lm	lm	lm	lm	ll	lm
Marker42368	<lmxll>	{0-}	lm	ll	ll	lm	ll	lm	lm	ll	lm	lm	lm	ll	lm	lm	ll	ll	ll	ll	lm	lm	ll	ll	ll	ll	ll	ll	lm	lm	lm	ll	lm	ll	lm	ll	ll	lm	lm	ll	lm	ll	lm	lm	lm	lm	lm	ll	lm
Marker108203	<lmxll>	{1-}	ll	lm	lm	ll	lm	ll	ll	lm	ll	ll	ll	lm	ll	ll	lm	lm	lm	lm	ll	ll	lm	lm	lm	lm	lm	lm	ll	ll	ll	lm	ll	lm	ll	lm	lm	ll	ll	lm	ll	lm	ll	ll	ll	ll	ll	lm	ll
Marker108207	<lmxll>	{1-}	ll	lm	lm	ll	lm	ll	ll	lm	ll	ll	ll	lm	ll	ll	lm	lm	lm	lm	ll	ll	lm	lm	lm	lm	lm	lm	ll	ll	ll	lm	ll	lm	ll	lm	lm	ll	ll	lm	ll	lm	ll	ll	ll	ll	ll	lm	ll
Marker7710	<lmxll>	{1-}	ll	lm	lm	ll	lm	ll	ll	lm	ll	ll	ll	lm	ll	ll	lm	lm	lm	lm	ll	ll	lm	lm	lm	lm	lm	lm	ll	ll	ll	lm	ll	lm	ll	lm	lm	ll	ll	lm	ll	lm	ll	ll	ll	ll	ll	lm	ll
Marker2988	<lmxll>	{1-}	ll	lm	lm	ll	lm	ll	ll	lm	ll	ll	ll	lm	ll	ll	lm	lm	lm	lm	ll	ll	lm	lm	lm	lm	lm	lm	ll	ll	ll	lm	ll	lm	ll	lm	lm	ll	ll	lm	ll	lm	ll	ll	ll	ll	ll	lm	ll
Marker106287	<nnxnp>	{-0}	np	np	np	np	np	np	np	nn	nn	np	nn	np	np	nn	np	np	nn	np	nn	nn	np	nn	nn	np	nn	nn	nn	nn	np	nn	np	nn	np	nn	np	nn	nn	nn	np	np	nn	nn	np	np	nn	nn	nn
Marker39326	<nnxnp>	{-0}	np	np	np	np	np	np	np	nn	nn	np	nn	np	np	nn	np	np	nn	np	nn	nn	np	nn	nn	np	nn	nn	nn	nn	np	nn	np	nn	np	nn	np	nn	nn	nn	np	np	nn	nn	np	np	nn	nn	nn
Marker3668	<nnxnp>	{-0}	np	np	np	np	np	np	np	nn	nn	np	nn	np	np	nn	np	np	nn	np	nn	nn	np	nn	nn	np	nn	nn	nn	nn	np	nn	np	nn	np	nn	np	nn	nn	nn	np	np	nn	nn	np	np	nn	nn	nn
Marker110628	<nnxnp>	{-0}	np	np	np	np	np	np	np	nn	nn	np	nn	np	np	nn	np	np	nn	np	nn	nn	np	nn	nn	np	nn	nn	nn	nn	np	nn	np	nn	np	nn	np	nn	nn	nn	np	np	nn	nn	np	np	nn	nn	nn
Marker9547	<hkxhk>	{10}	hk	kk	kk	hk	kk	hk	hk	hk	hh	hk	hh	kk	hk	hh	kk	kk	hk	kk	hh	hh	kk	hk	hk	kk	hk	hk	hh	hh	hk	hk	hk	hk	hk	hk	kk	hh	hh	hk	hk	kk	hh	hh	hk	hk	hh	hk	hh
Marker56557	<lmxll>	{1-}	ll	lm	lm	ll	lm	ll	ll	lm	ll	ll	ll	lm	ll	ll	lm	lm	lm	lm	ll	ll	lm	lm	lm	lm	lm	lm	ll	ll	ll	lm	ll	lm	ll	lm	lm	ll	ll	lm	ll	lm	ll	ll	ll	ll	ll	lm	ll
Marker28970	<lmxll>	{0-}	lm	ll	ll	lm	ll	lm	lm	ll	lm	lm	lm	ll	lm	lm	ll	ll	ll	ll	lm	lm	ll	ll	ll	ll	ll	ll	lm	lm	lm	ll	lm	ll	lm	ll	ll	lm	lm	ll	lm	ll	lm	lm	lm	lm	lm	ll	lm
Marker115925	<lmxll>	{0-}	lm	ll	ll	lm	ll	lm	lm	ll	lm	lm	lm	ll	lm	lm	ll	ll	ll	ll	lm	lm	ll	ll	ll	ll	ll	ll	lm	lm	lm	ll	lm	ll	lm	ll	ll	lm	lm	ll	lm	ll	lm	lm	lm	lm	lm	ll	lm
Marker5368	<lmxll>	{1-}	ll	lm	lm	ll	lm	ll	ll	lm	ll	ll	ll	lm	ll	ll	lm	lm	lm	lm	ll	ll	lm	lm	lm	lm	lm	lm	ll	ll	ll	lm	ll	lm	ll	lm	lm	ll	ll	lm	ll	lm	ll	ll	ll	ll	ll	lm	ll
Marker21769	<nnxnp>	{-0}	np	np	np	np	np	np	np	nn	nn	np	nn	np	np	nn	np	np	nn	np	nn	nn	np	nn	nn	np	nn	nn	nn	nn	np	nn	np	nn	np	nn	np	nn	nn	nn	np	np	nn	nn	np	np	nn	nn	nn
Marker108797	<nnxnp>	{-1}	nn	nn	nn	nn	nn	nn	nn	np	np	nn	np	nn	nn	np	nn	nn	np	nn	np	np	nn	np	np	nn	np	np	np	np	nn	np	nn	np	nn	np	nn	np	np	np	nn	nn	np	np	nn	nn	np	np	np
Marker112397	<hkxhk>	{00}	kk	hk	hk	kk	hk	kk	kk	hh	hk	kk	hk	hk	kk	hk	hk	hk	hh	hk	hk	hk	hk	hh	hh	hk	hh	hh	hk	hk	kk	hh	kk	hh	kk	hh	hk	hk	hk	hh	kk	hk	hk	hk	kk	kk	hh	hh	hk
Marker119128	<lmxll>	{0-}	lm	ll	ll	lm	ll	lm	lm	ll	lm	lm	lm	ll	lm	lm	ll	ll	ll	ll	lm	lm	ll	ll	ll	ll	ll	ll	lm	lm	lm	ll	lm	ll	lm	ll	ll	lm	lm	ll	lm	ll	lm	lm	lm	lm	ll	ll	lm
Marker80409	<lmxll>	{0-}	lm	ll	ll	lm	ll	lm	lm	ll	lm	lm	lm	ll	lm	lm	ll	ll	ll	ll	lm	lm	ll	ll	ll	ll	ll	ll	lm	lm	lm	ll	lm	ll	lm	ll	ll	lm	lm	ll	lm	ll	lm	lm	lm	lm	ll	ll	lm
Marker113342	<nnxnp>	{-1}	nn	nn	nn	nn	nn	nn	nn	np	np	nn	np	nn	nn	np	nn	nn	np	nn	np	np	nn	np	np	nn	np	np	np	np	nn	np	nn	np	nn	np	nn	np	np	np	nn	nn	np	np	nn	nn	np	np	np
Marker111304	<nnxnp>	{-0}	np	np	np	np	np	np	np	nn	nn	np	nn	np	np	nn	np	np	nn	np	nn	nn	np	nn	nn	np	nn	nn	nn	nn	np	nn	np	nn	np	nn	np	nn	nn	nn	np	np	nn	nn	np	np	nn	nn	nn
Marker4032	<lmxll>	{0-}	lm	ll	ll	lm	ll	lm	lm	ll	lm	lm	lm	ll	lm	lm	ll	ll	ll	ll	lm	lm	ll	ll	ll	ll	ll	ll	lm	lm	lm	ll	lm	ll	lm	ll	ll	lm	lm	ll	lm	ll	lm	lm	lm	lm	ll	ll	lm
Marker11085	<lmxll>	{1-}	ll	lm	lm	ll	lm	ll	ll	lm	ll	ll	ll	lm	ll	ll	lm	lm	lm	lm	ll	ll	lm	lm	lm	lm	lm	lm	ll	ll	ll	lm	ll	lm	ll	lm	lm	ll	ll	lm	ll	lm	ll	ll	ll	ll	lm	lm	ll
Marker6726	<lmxll>	{0-}	lm	ll	ll	lm	ll	lm	lm	ll	lm	lm	lm	ll	lm	lm	ll	ll	ll	ll	lm	lm	ll	ll	ll	ll	ll	ll	lm	lm	lm	ll	lm	ll	lm	ll	ll	lm	lm	ll	lm	ll	lm	lm	lm	lm	ll	ll	lm
Marker107159	<nnxnp>	{-0}	np	np	np	np	np	np	np	nn	nn	np	nn	np	np	nn	np	np	nn	np	nn	nn	np	nn	nn	np	nn	nn	nn	nn	np	nn	np	nn	np	nn	np	nn	np	nn	np	np	np	nn	np	np	nn	nn	nn
Marker100230	<nnxnp>	{-0}	np	np	np	np	np	np	np	nn	nn	np	nn	np	np	nn	np	np	nn	np	nn	nn	np	nn	nn	np	nn	nn	nn	nn	np	nn	np	nn	np	nn	np	nn	np	nn	np	np	np	nn	np	np	nn	nn	nn
Marker106081	<nnxnp>	{-0}	np	np	np	np	np	np	np	nn	nn	np	nn	np	np	nn	np	np	nn	np	nn	nn	np	nn	nn	np	nn	nn	nn	nn	np	nn	np	nn	np	nn	np	nn	np	nn	np	np	np	nn	np	np	nn	nn	nn
Marker117987	<lmxll>	{1-}	ll	lm	lm	ll	lm	ll	ll	lm	ll	ll	ll	lm	ll	ll	lm	lm	lm	lm	ll	ll	lm	lm	lm	lm	lm	lm	ll	ll	ll	lm	ll	lm	ll	lm	lm	ll	ll	lm	ll	lm	ll	ll	ll	ll	lm	lm	ll
Marker8318	<lmxll>	{1-}	ll	lm	lm	ll	lm	ll	ll	lm	ll	ll	ll	lm	ll	ll	lm	lm	lm	lm	ll	ll	lm	lm	lm	lm	lm	lm	ll	ll	ll	lm	ll	lm	ll	lm	lm	ll	ll	lm	ll	lm	ll	ll	ll	ll	lm	lm	ll
Marker120011	<lmxll>	{1-}	ll	lm	lm	ll	lm	ll	ll	lm	ll	ll	ll	lm	ll	ll	lm	lm	lm	lm	ll	ll	lm	lm	lm	lm	lm	lm	ll	ll	ll	lm	ll	lm	ll	lm	lm	ll	ll	lm	ll	lm	ll	ll	ll	ll	lm	lm	ll
Marker112933	<nnxnp>	{-1}	nn	nn	nn	nn	nn	nn	nn	np	np	nn	np	nn	nn	np	nn	nn	np	nn	np	np	nn	np	np	nn	np	np	np	np	nn	np	nn	np	nn	np	nn	np	nn	np	nn	nn	nn	np	nn	nn	np	np	np
Marker1231	<nnxnp>	{-1}	nn	nn	nn	nn	nn	nn	nn	np	np	nn	np	nn	nn	np	nn	nn	np	nn	np	np	nn	np	np	nn	np	np	np	np	nn	np	nn	np	nn	np	nn	np	nn	np	nn	nn	nn	np	nn	nn	np	np	np
Marker27092	<nnxnp>	{-0}	np	nn	np	np	np	np	np	nn	nn	np	nn	np	np	nn	np	np	nn	np	nn	nn	np	nn	nn	np	nn	nn	nn	nn	np	nn	np	nn	np	nn	np	nn	np	nn	np	np	np	nn	np	np	nn	nn	nn
Marker120137	<nnxnp>	{-1}	nn	np	nn	nn	nn	nn	nn	np	np	nn	np	nn	nn	np	nn	nn	np	nn	np	np	nn	np	np	nn	np	np	np	np	nn	np	nn	np	nn	np	nn	np	nn	np	nn	nn	nn	np	nn	nn	np	np	np
Marker108114	<lmxll>	{1-}	ll	lm	lm	ll	lm	ll	ll	lm	ll	ll	ll	lm	ll	ll	lm	ll	lm	lm	ll	ll	lm	lm	lm	lm	lm	lm	ll	ll	ll	lm	ll	lm	ll	lm	lm	ll	ll	lm	ll	lm	ll	ll	lm	ll	lm	lm	ll
Marker65070	<nnxnp>	{-1}	nn	np	nn	nn	nn	nn	nn	np	np	nn	np	nn	nn	np	nn	nn	np	nn	np	np	nn	np	np	nn	np	np	np	np	nn	np	nn	np	nn	np	nn	np	nn	np	nn	nn	nn	np	nn	nn	np	np	np
Marker2475	<nnxnp>	{-1}	nn	np	nn	nn	nn	nn	nn	np	np	nn	np	nn	nn	np	nn	nn	np	nn	np	np	nn	np	np	nn	np	np	np	np	nn	np	nn	np	nn	np	nn	np	nn	np	nn	nn	nn	np	nn	nn	np	np	np
Marker8464	<nnxnp>	{-1}	nn	np	nn	nn	nn	nn	nn	np	np	nn	np	nn	nn	np	nn	nn	np	nn	np	np	nn	np	np	nn	np	np	np	np	nn	np	nn	np	nn	np	nn	np	nn	np	nn	nn	nn	np	nn	nn	np	np	np
Marker18326	<lmxll>	{0-}	lm	ll	ll	lm	ll	lm	lm	ll	lm	lm	lm	ll	lm	lm	ll	lm	ll	ll	lm	lm	ll	ll	ll	ll	ll	ll	lm	lm	lm	ll	lm	ll	lm	ll	ll	lm	lm	ll	lm	ll	lm	lm	ll	lm	ll	ll	lm
Marker3332	<lmxll>	{0-}	lm	ll	ll	lm	ll	lm	lm	ll	lm	lm	lm	ll	lm	lm	ll	lm	ll	ll	lm	lm	ll	ll	ll	ll	ll	ll	lm	lm	lm	ll	lm	ll	lm	ll	ll	lm	lm	ll	lm	ll	lm	lm	ll	lm	ll	ll	lm
Marker119716	<lmxll>	{0-}	lm	ll	ll	lm	ll	lm	lm	ll	lm	lm	lm	ll	lm	lm	ll	lm	ll	ll	lm	lm	ll	ll	ll	ll	ll	ll	lm	lm	lm	ll	lm	ll	lm	ll	ll	lm	lm	ll	lm	ll	lm	lm	ll	lm	ll	ll	lm
Marker29244	<nnxnp>	{-1}	nn	np	nn	nn	nn	nn	nn	np	np	nn	np	nn	nn	np	nn	nn	np	nn	np	np	nn	np	np	nn	np	np	np	np	nn	np	nn	np	nn	np	nn	np	nn	np	nn	nn	nn	np	nn	nn	np	np	np
Marker13675	<nnxnp>	{-1}	nn	np	nn	nn	nn	nn	nn	np	np	nn	np	nn	nn	np	nn	nn	np	nn	np	np	nn	np	np	nn	np	np	np	np	nn	np	nn	np	nn	np	nn	np	nn	np	nn	nn	nn	np	nn	nn	np	np	np
Marker23750	<nnxnp>	{-1}	nn	np	nn	nn	nn	nn	nn	np	np	nn	np	nn	nn	np	nn	nn	np	nn	np	np	nn	np	np	nn	np	np	np	np	np	np	nn	np	nn	np	nn	np	nn	np	nn	nn	nn	np	nn	nn	np	np	np
Marker119756	<lmxll>	{0-}	lm	ll	ll	lm	ll	lm	lm	ll	lm	lm	lm	ll	lm	lm	ll	lm	ll	ll	lm	lm	ll	ll	lm	ll	ll	ll	lm	lm	lm	ll	lm	ll	lm	ll	ll	lm	lm	ll	lm	ll	lm	lm	ll	lm	ll	ll	lm
Marker109509	<nnxnp>	{-0}	np	nn	np	np	np	np	np	nn	nn	np	nn	np	np	nn	np	np	nn	np	nn	nn	np	nn	nn	np	nn	nn	nn	nn	nn	nn	np	nn	np	nn	np	nn	np	nn	np	np	np	nn	np	np	nn	nn	nn
Marker13684	<lmxll>	{1-}	ll	lm	lm	ll	lm	ll	ll	lm	ll	ll	ll	lm	ll	ll	lm	ll	lm	lm	ll	ll	lm	lm	ll	lm	lm	lm	ll	ll	ll	lm	ll	lm	ll	lm	lm	ll	ll	lm	ll	lm	ll	ll	lm	ll	lm	lm	ll
Marker23549	<hkxhk>	{00}	kk	hh	hk	kk	hk	kk	kk	hh	hk	kk	hk	hk	kk	hk	hk	kk	hh	hk	hk	hk	hk	hh	hk	hk	hh	hh	hk	hk	hk	hh	kk	hh	kk	hh	hk	hk	kk	hh	kk	hk	kk	hk	hk	kk	hh	hh	hk
Marker19158	<nnxnp>	{-1}	nn	np	nn	nn	nn	nn	nn	np	np	nn	np	nn	nn	np	nn	nn	np	nn	np	np	nn	np	np	nn	np	np	np	np	nn	np	nn	np	nn	np	nn	np	nn	np	nn	nn	nn	np	nn	nn	np	np	np
Marker116568	<lmxll>	{0-}	lm	ll	ll	lm	ll	lm	lm	ll	lm	lm	lm	ll	lm	lm	ll	lm	ll	ll	lm	lm	ll	ll	lm	ll	ll	ll	lm	lm	lm	ll	lm	ll	lm	ll	ll	lm	lm	ll	lm	ll	lm	lm	ll	lm	ll	ll	lm
Marker112987	<lmxll>	{0-}	lm	ll	ll	lm	ll	lm	lm	ll	lm	lm	lm	ll	lm	lm	ll	lm	ll	ll	lm	lm	ll	ll	lm	ll	ll	ll	lm	lm	lm	ll	lm	ll	lm	ll	ll	lm	lm	ll	lm	ll	lm	lm	ll	lm	ll	ll	lm
Marker112524	<hkxhk>	{11}	hh	kk	hk	hh	hk	hh	hh	kk	hk	hh	hk	hk	hh	hk	hk	hh	kk	hk	hk	hk	hk	kk	hk	hk	kk	kk	hk	hk	hk	kk	hh	kk	hh	kk	hk	hk	hh	kk	hh	hk	hh	hk	hk	hh	kk	kk	hk
Marker17263	<nnxnp>	{-0}	np	nn	np	np	np	np	np	nn	nn	np	nn	np	np	nn	np	np	nn	np	nn	nn	np	nn	nn	np	nn	nn	nn	nn	nn	nn	np	nn	np	nn	np	nn	np	nn	np	np	np	nn	np	np	nn	nn	nn
Marker117464	<nnxnp>	{-0}	np	nn	np	np	np	np	np	nn	nn	np	nn	np	np	nn	np	np	nn	np	nn	nn	np	nn	nn	np	nn	nn	nn	nn	nn	nn	np	nn	np	nn	np	nn	np	nn	np	np	np	nn	np	np	nn	nn	nn
Marker9707	<nnxnp>	{-0}	np	nn	np	np	np	np	np	nn	nn	np	nn	np	np	nn	np	np	nn	np	nn	nn	np	nn	nn	np	nn	nn	nn	nn	nn	nn	np	nn	np	nn	np	nn	np	nn	np	np	np	nn	np	np	nn	nn	nn
Marker36063	<nnxnp>	{-1}	nn	np	nn	nn	nn	nn	nn	np	np	nn	np	nn	nn	np	nn	nn	np	nn	np	np	nn	np	np	nn	np	np	np	np	np	np	nn	np	nn	np	nn	np	nn	np	nn	nn	nn	np	nn	nn	np	np	np
Marker11242	<nnxnp>	{-1}	nn	np	nn	nn	nn	nn	nn	np	np	nn	np	nn	nn	np	nn	nn	np	nn	np	np	nn	np	np	nn	np	np	np	np	np	np	nn	np	nn	np	nn	np	nn	np	nn	nn	nn	np	nn	nn	np	np	np
Marker25913	<lmxll>	{0-}	lm	ll	ll	lm	ll	lm	lm	ll	lm	lm	lm	ll	lm	lm	ll	lm	ll	ll	lm	lm	ll	ll	lm	ll	ll	ll	lm	lm	lm	ll	lm	ll	lm	ll	ll	lm	lm	ll	lm	ll	lm	lm	ll	lm	ll	ll	lm
Marker25920	<lmxll>	{0-}	lm	ll	ll	lm	ll	lm	lm	ll	lm	lm	lm	ll	lm	lm	ll	lm	ll	ll	lm	lm	ll	ll	lm	ll	ll	ll	lm	lm	lm	ll	lm	ll	lm	ll	ll	lm	lm	ll	lm	ll	lm	lm	ll	lm	ll	ll	lm
Marker113835	<lmxll>	{0-}	lm	ll	ll	lm	ll	lm	lm	ll	lm	lm	lm	ll	lm	lm	ll	lm	ll	ll	lm	lm	ll	ll	lm	ll	ll	ll	lm	lm	lm	ll	lm	ll	lm	ll	ll	lm	lm	ll	lm	ll	lm	lm	ll	lm	ll	ll	lm
Marker120206	<nnxnp>	{-0}	np	nn	np	np	np	np	np	nn	nn	np	nn	np	np	nn	np	np	nn	np	nn	nn	np	nn	nn	np	nn	nn	nn	nn	nn	nn	np	nn	np	nn	np	nn	np	nn	np	np	np	nn	np	np	nn	nn	nn
Marker117267	<nnxnp>	{-0}	np	nn	np	np	np	np	np	nn	nn	np	nn	np	np	nn	np	np	nn	np	nn	nn	np	nn	nn	np	nn	nn	nn	nn	nn	nn	np	nn	np	nn	np	nn	np	nn	np	np	np	nn	np	np	nn	nn	nn
Marker19435	<nnxnp>	{-0}	np	nn	np	np	np	np	np	nn	nn	np	nn	np	np	nn	np	np	nn	np	nn	nn	np	nn	nn	np	nn	nn	nn	nn	nn	nn	np	nn	np	nn	np	nn	np	nn	np	np	np	nn	np	np	nn	nn	nn
Marker25910	<lmxll>	{0-}	ll	ll	ll	lm	ll	lm	lm	ll	lm	lm	lm	ll	lm	lm	ll	lm	ll	ll	lm	lm	ll	ll	lm	ll	ll	ll	lm	lm	lm	ll	lm	ll	lm	ll	ll	lm	lm	ll	lm	ll	lm	lm	ll	lm	ll	ll	lm
Marker49523	<lmxll>	{0-}	ll	ll	ll	lm	ll	lm	lm	ll	lm	lm	lm	ll	lm	lm	ll	lm	ll	ll	lm	lm	ll	ll	lm	ll	ll	ll	lm	lm	lm	ll	lm	ll	lm	ll	lm	lm	lm	ll	lm	ll	lm	lm	ll	lm	ll	ll	lm
Marker4800	<lmxll>	{1-}	lm	lm	lm	ll	lm	ll	ll	lm	ll	ll	ll	lm	ll	ll	lm	ll	ll	lm	ll	ll	lm	lm	ll	lm	lm	lm	ll	ll	ll	lm	ll	lm	ll	lm	ll	ll	ll	lm	ll	lm	ll	ll	lm	ll	lm	lm	ll
Marker2606	<lmxll>	{1-}	lm	lm	lm	ll	lm	ll	ll	lm	ll	ll	ll	lm	ll	ll	lm	ll	ll	lm	ll	ll	lm	lm	ll	lm	lm	lm	ll	ll	ll	lm	ll	lm	ll	lm	ll	ll	ll	lm	ll	lm	ll	ll	lm	ll	lm	lm	ll
Marker122751	<lmxll>	{1-}	lm	lm	lm	ll	lm	ll	ll	lm	ll	ll	ll	lm	ll	ll	lm	ll	ll	lm	ll	ll	lm	lm	ll	lm	lm	lm	ll	ll	ll	lm	ll	lm	ll	lm	ll	ll	ll	lm	ll	lm	ll	ll	lm	ll	lm	lm	ll
Marker117673	<lmxll>	{1-}	lm	lm	lm	ll	lm	ll	ll	lm	ll	ll	ll	lm	ll	ll	lm	ll	ll	lm	ll	ll	lm	lm	ll	lm	lm	lm	ll	ll	ll	lm	ll	lm	ll	lm	ll	ll	ll	lm	ll	lm	ll	ll	lm	ll	lm	lm	ll
Marker19409	<lmxll>	{1-}	lm	lm	lm	ll	lm	ll	ll	lm	ll	ll	ll	lm	ll	ll	lm	ll	ll	lm	ll	ll	lm	lm	ll	lm	lm	lm	ll	ll	ll	lm	ll	lm	ll	lm	ll	ll	ll	lm	ll	lm	ll	ll	lm	ll	lm	lm	ll
Marker18911	<lmxll>	{1-}	lm	lm	lm	ll	lm	ll	ll	lm	ll	ll	ll	lm	ll	ll	lm	ll	ll	lm	ll	ll	lm	lm	ll	lm	lm	lm	ll	ll	ll	lm	ll	lm	ll	lm	ll	ll	ll	lm	ll	lm	ll	ll	lm	ll	lm	lm	ll
Marker107836	<hkxhk>	{11}	hk	kk	hk	hh	hk	hh	hh	kk	hk	hh	hk	hk	hh	hk	hk	hh	hk	hk	hk	hk	hk	kk	hk	hk	kk	kk	hk	hk	hk	kk	hh	hk	hh	kk	hh	hk	hh	kk	hh	hk	hh	hk	hk	hh	kk	kk	hk
Marker3198	<hkxhk>	{01}	hh	hk	hh	hk	hh	hk	hk	hk	hk	hk	kk	hh	hk	kk	hh	hk	kk	hh	kk	kk	hh	hk	kk	hh	hk	hk	kk	kk	kk	hk	hk	hk	hk	hk	hk	kk	hk	hk	hk	hh	hk	kk	hh	hk	hk	hk	kk
Marker11045	<lmxll>	{0-}	ll	ll	ll	lm	ll	lm	lm	ll	lm	lm	lm	ll	lm	lm	ll	lm	lm	ll	lm	lm	ll	ll	lm	ll	ll	ll	lm	lm	lm	ll	lm	ll	lm	ll	lm	lm	lm	ll	lm	ll	lm	lm	ll	lm	ll	ll	lm
Marker122744	<hkxhk>	{00}	hk	hh	hh	kk	hk	kk	kk	hh	kk	kk	hk	hk	kk	hk	hk	kk	hk	hk	hk	hk	hk	hh	hk	hk	hh	hh	hk	hk	hk	hh	kk	hh	kk	hh	kk	hk	kk	hh	kk	hk	kk	hk	hk	kk	hh	hh	hk
Marker14468	<lmxll>	{1-}	lm	lm	lm	ll	lm	ll	ll	lm	ll	ll	ll	lm	ll	ll	lm	ll	ll	lm	ll	ll	lm	lm	ll	lm	lm	lm	ll	ll	ll	lm	ll	lm	ll	lm	ll	ll	ll	lm	ll	lm	ll	ll	lm	ll	lm	lm	ll
Marker4873	<lmxll>	{0-}	ll	ll	ll	lm	ll	lm	lm	ll	lm	lm	lm	ll	lm	lm	ll	lm	lm	ll	lm	lm	ll	ll	lm	ll	ll	ll	lm	lm	lm	ll	lm	ll	lm	ll	lm	lm	lm	ll	lm	ll	lm	lm	ll	lm	ll	ll	lm
Marker3202	<lmxll>	{0-}	ll	ll	ll	lm	ll	lm	lm	ll	lm	lm	lm	ll	lm	lm	ll	lm	lm	ll	lm	lm	ll	ll	lm	ll	ll	ll	lm	lm	lm	ll	lm	ll	lm	ll	lm	lm	lm	ll	lm	ll	lm	lm	ll	lm	ll	ll	lm
Marker120266	<lmxll>	{0-}	ll	ll	ll	lm	ll	lm	lm	ll	lm	lm	lm	ll	lm	lm	ll	lm	lm	ll	lm	lm	ll	ll	lm	ll	ll	ll	lm	lm	lm	ll	lm	ll	lm	ll	lm	lm	lm	ll	lm	ll	lm	lm	ll	lm	ll	ll	lm
Marker41660	<lmxll>	{1-}	lm	lm	lm	ll	lm	ll	ll	lm	ll	ll	ll	lm	ll	ll	lm	ll	ll	lm	ll	ll	lm	lm	ll	lm	lm	lm	ll	ll	ll	lm	ll	lm	ll	lm	ll	ll	ll	lm	ll	lm	ll	ll	lm	ll	lm	lm	ll
Marker108310	<lmxll>	{1-}	lm	lm	lm	ll	lm	ll	ll	lm	ll	ll	ll	lm	ll	ll	lm	ll	ll	lm	ll	ll	lm	lm	ll	lm	lm	lm	ll	ll	ll	lm	ll	lm	ll	lm	ll	ll	ll	lm	ll	lm	ll	ll	lm	ll	lm	lm	ll
Marker122747	<lmxll>	{1-}	lm	lm	lm	ll	lm	ll	ll	lm	ll	ll	ll	lm	ll	ll	lm	ll	ll	lm	ll	ll	lm	lm	ll	lm	lm	lm	ll	ll	ll	lm	ll	lm	ll	lm	ll	ll	ll	lm	ll	lm	ll	ll	lm	ll	lm	lm	ll
Marker116097	<lmxll>	{0-}	ll	ll	ll	lm	ll	lm	lm	ll	lm	lm	lm	ll	lm	lm	ll	lm	lm	ll	lm	lm	ll	ll	lm	ll	ll	ll	lm	lm	lm	ll	lm	ll	lm	ll	lm	lm	lm	ll	lm	ll	lm	lm	ll	lm	ll	ll	lm
Marker7914	<lmxll>	{1-}	lm	lm	lm	ll	lm	ll	ll	lm	ll	ll	ll	lm	ll	ll	lm	ll	ll	lm	ll	ll	lm	lm	ll	lm	lm	lm	ll	ll	ll	lm	ll	lm	ll	lm	ll	ll	ll	lm	ll	lm	ll	ll	lm	ll	lm	lm	ll
Marker120083	<nnxnp>	{-1}	nn	np	np	nn	nn	nn	nn	nn	nn	nn	np	nn	nn	np	nn	nn	np	nn	np	np	nn	np	np	nn	np	np	np	np	np	np	nn	np	nn	np	nn	np	nn	np	nn	np	nn	nn	np	nn	np	np	np
Marker6021	<nnxnp>	{-0}	np	nn	nn	np	np	np	np	np	np	np	nn	np	np	nn	np	np	nn	np	nn	nn	np	nn	nn	np	nn	nn	nn	nn	nn	nn	np	nn	np	nn	np	nn	np	nn	np	nn	np	np	nn	np	nn	nn	nn
Marker27969	<nnxnp>	{-1}	nn	np	np	nn	nn	nn	nn	nn	nn	nn	np	nn	nn	np	nn	nn	np	nn	np	np	nn	np	np	nn	np	np	np	np	np	np	nn	np	nn	np	nn	np	nn	np	nn	np	nn	nn	np	nn	np	np	np
Marker117937	<hkxhk>	{11}	hk	kk	kk	hh	hk	hh	hh	hk	hh	hh	hk	hk	hh	hk	hk	hh	hk	hk	hk	hk	hk	kk	hk	hk	kk	kk	hk	hk	hk	kk	hh	kk	hh	kk	hh	hk	hh	kk	hh	kk	hh	hh	kk	hh	kk	kk	hk
Marker107293	<lmxll>	{1-}	lm	lm	lm	ll	lm	ll	ll	lm	ll	ll	ll	lm	ll	ll	lm	ll	ll	lm	ll	ll	lm	lm	ll	lm	lm	lm	ll	ll	ll	lm	ll	lm	ll	lm	ll	ll	ll	lm	ll	lm	ll	ll	lm	ll	lm	lm	ll
Marker104767	<lmxll>	{0-}	ll	ll	ll	lm	ll	lm	lm	ll	lm	lm	lm	ll	lm	lm	ll	lm	lm	ll	lm	lm	ll	ll	lm	ll	ll	ll	lm	lm	lm	ll	lm	ll	lm	ll	lm	lm	lm	ll	lm	ll	lm	lm	ll	lm	ll	ll	lm
Marker116230	<hkxhk>	{00}	hk	hh	hh	kk	hk	kk	kk	hk	kk	kk	hk	hk	kk	hk	hk	kk	hk	hk	hk	hk	hk	hh	hk	hk	hh	hk	hk	hk	hk	hh	kk	hh	kk	hh	kk	hk	kk	hh	kk	hh	kk	kk	hh	kk	hh	hh	hk
Marker4297	<lmxll>	{1-}	lm	lm	lm	ll	lm	ll	ll	lm	ll	ll	ll	lm	ll	ll	lm	ll	ll	lm	ll	ll	lm	lm	ll	lm	lm	lm	ll	ll	ll	lm	ll	lm	ll	lm	ll	ll	ll	lm	ll	lm	ll	ll	lm	ll	lm	lm	ll
Marker12772	<lmxll>	{1-}	lm	lm	lm	ll	ll	lm	ll	lm	ll	ll	ll	lm	ll	ll	lm	ll	ll	lm	ll	ll	lm	lm	ll	lm	lm	lm	ll	ll	ll	lm	ll	lm	ll	lm	ll	ll	ll	lm	ll	lm	ll	ll	lm	ll	lm	lm	ll
Marker3073	<lmxll>	{1-}	lm	lm	lm	ll	ll	lm	ll	lm	ll	ll	ll	lm	ll	ll	lm	ll	ll	lm	ll	ll	lm	lm	ll	lm	lm	lm	ll	ll	ll	lm	ll	lm	ll	lm	ll	ll	ll	lm	ll	lm	ll	ll	lm	ll	lm	lm	ll
Marker119042	<nnxnp>	{-0}	np	nn	nn	np	np	np	np	np	np	np	nn	np	np	nn	np	np	nn	nn	nn	nn	np	nn	nn	np	nn	np	nn	nn	nn	nn	np	nn	np	nn	np	nn	np	nn	np	nn	np	np	nn	np	nn	nn	nn
Marker122343	<nnxnp>	{-1}	nn	np	np	nn	nn	nn	nn	nn	nn	nn	np	nn	nn	np	nn	nn	np	np	np	np	nn	np	np	nn	np	nn	np	np	np	np	nn	np	nn	np	nn	np	nn	np	nn	np	nn	nn	np	nn	np	np	np
Marker8724	<nnxnp>	{-1}	nn	np	np	nn	nn	nn	nn	nn	nn	nn	np	nn	nn	np	nn	nn	np	np	np	np	nn	np	np	nn	np	nn	np	np	np	np	nn	np	nn	np	nn	np	nn	np	nn	np	nn	nn	np	nn	np	np	np
Marker10550	<nnxnp>	{-1}	nn	np	np	nn	nn	nn	nn	nn	nn	nn	np	nn	nn	np	nn	nn	np	np	np	np	nn	np	np	nn	np	nn	np	np	np	np	nn	np	nn	np	nn	np	nn	np	nn	np	nn	nn	np	nn	np	np	np
Marker120311	<nnxnp>	{-1}	nn	np	np	nn	nn	nn	nn	nn	nn	nn	np	nn	nn	np	nn	nn	np	np	np	np	nn	np	np	nn	np	nn	np	np	np	np	nn	np	nn	np	nn	np	nn	np	nn	np	nn	nn	np	nn	np	np	np
Marker492	<lmxll>	{1-}	lm	lm	lm	ll	ll	lm	ll	lm	ll	ll	ll	lm	ll	ll	lm	ll	ll	lm	ll	ll	lm	lm	ll	lm	lm	lm	ll	ll	ll	lm	ll	lm	ll	lm	ll	ll	ll	lm	ll	lm	ll	ll	lm	ll	lm	lm	ll
Marker106535	<lmxll>	{1-}	lm	lm	lm	ll	ll	lm	ll	lm	ll	ll	ll	lm	ll	ll	lm	ll	ll	lm	ll	ll	lm	lm	ll	lm	lm	lm	ll	ll	ll	lm	ll	lm	ll	lm	ll	ll	ll	ll	ll	lm	ll	ll	lm	ll	lm	lm	ll
Marker107528	<nnxnp>	{-1}	nn	np	np	nn	nn	nn	nn	nn	nn	nn	np	nn	nn	np	nn	nn	np	np	np	np	nn	np	np	nn	np	nn	np	np	np	np	nn	np	nn	np	nn	np	nn	np	nn	np	nn	nn	np	nn	np	nn	np
Marker115953	<nnxnp>	{-1}	nn	np	np	nn	nn	nn	nn	nn	nn	nn	np	nn	nn	np	nn	nn	np	np	np	np	nn	np	np	nn	np	nn	np	np	np	np	nn	np	nn	np	nn	np	nn	np	nn	np	nn	nn	np	nn	np	nn	np
Marker114272	<hkxhk>	{11}	hk	kk	kk	hh	hh	hk	hh	hk	hh	hh	hk	hk	hh	hk	hk	hh	hk	kk	hk	hk	hk	kk	hk	hk	kk	hk	hk	hk	hk	kk	hh	kk	hh	kk	hh	hk	hh	hk	hh	kk	hh	hh	kk	hh	kk	hk	hk
Marker118422	<lmxll>	{0-}	ll	ll	ll	lm	lm	ll	lm	ll	lm	lm	lm	ll	lm	lm	ll	lm	lm	ll	lm	lm	ll	ll	lm	ll	ll	ll	lm	lm	lm	ll	lm	ll	lm	ll	lm	lm	lm	lm	lm	ll	lm	lm	ll	lm	ll	ll	lm
Marker112341	<lmxll>	{1-}	lm	lm	lm	ll	ll	lm	ll	lm	ll	ll	ll	lm	ll	ll	lm	ll	ll	lm	ll	ll	lm	lm	ll	lm	lm	lm	ll	ll	ll	lm	ll	lm	ll	lm	ll	ll	ll	ll	ll	lm	ll	ll	lm	ll	lm	lm	ll
Marker86207	<nnxnp>	{-1}	nn	np	np	nn	nn	nn	nn	nn	nn	nn	np	nn	nn	np	nn	nn	np	np	np	nn	nn	np	np	nn	np	nn	np	np	np	np	nn	np	nn	np	nn	np	nn	np	nn	np	nn	nn	np	nn	np	nn	np
Marker108241	<nnxnp>	{-1}	nn	np	np	nn	nn	nn	nn	nn	nn	nn	np	nn	nn	np	nn	nn	np	np	np	nn	nn	np	np	nn	np	nn	np	np	np	np	nn	np	nn	np	nn	np	nn	np	nn	np	nn	nn	np	nn	np	nn	np
Marker86202	<nnxnp>	{-1}	nn	np	np	nn	nn	nn	nn	nn	nn	nn	np	nn	nn	np	nn	nn	np	np	np	nn	nn	np	np	nn	np	nn	np	np	np	np	nn	np	nn	np	nn	np	nn	np	nn	np	nn	nn	np	nn	np	nn	np
Marker119813	<hkxhk>	{11}	hk	kk	kk	hh	hh	hk	hh	hk	hh	hh	hk	hk	hh	hk	hk	hh	hk	kk	hk	hh	hk	kk	hk	hk	kk	hk	hk	hk	hk	kk	hh	kk	hh	kk	hh	hk	hh	hk	hh	kk	hh	hh	kk	hh	kk	hk	hk
Marker107982	<nnxnp>	{-0}	np	nn	nn	np	np	np	np	np	np	np	nn	np	np	nn	np	np	nn	nn	nn	np	np	nn	nn	np	nn	np	nn	nn	nn	nn	np	nn	np	nn	np	nn	np	nn	np	nn	np	np	nn	np	nn	np	nn
Marker120204	<lmxll>	{1-}	lm	lm	lm	ll	ll	lm	ll	lm	ll	ll	ll	lm	ll	ll	lm	ll	ll	lm	ll	ll	lm	lm	ll	lm	lm	lm	ll	ll	ll	lm	ll	lm	ll	lm	ll	ll	ll	ll	ll	lm	ll	ll	lm	ll	lm	lm	ll
Marker117420	<lmxll>	{0-}	ll	ll	ll	lm	lm	ll	lm	ll	lm	lm	lm	ll	lm	lm	ll	lm	lm	ll	lm	lm	ll	ll	lm	ll	ll	ll	lm	lm	lm	ll	lm	ll	lm	ll	lm	lm	lm	lm	lm	ll	lm	lm	ll	lm	ll	ll	lm
Marker6906	<lmxll>	{1-}	lm	lm	lm	ll	ll	lm	ll	lm	ll	ll	ll	lm	ll	ll	lm	ll	ll	lm	ll	ll	lm	lm	ll	lm	lm	lm	ll	ll	ll	lm	ll	lm	ll	lm	ll	ll	ll	ll	ll	lm	ll	ll	lm	ll	lm	lm	ll
Marker35879	<nnxnp>	{-0}	np	nn	nn	np	np	np	np	np	np	np	nn	np	np	nn	np	np	nn	nn	nn	np	np	nn	nn	np	nn	np	nn	nn	nn	np	np	nn	np	nn	np	nn	np	nn	np	nn	np	np	nn	np	nn	np	nn
Marker116198	<lmxll>	{1-}	lm	lm	lm	ll	ll	lm	ll	lm	ll	ll	ll	lm	ll	ll	lm	ll	ll	lm	lm	ll	ll	lm	ll	lm	lm	lm	ll	ll	ll	lm	ll	lm	ll	lm	ll	ll	ll	ll	ll	lm	ll	ll	lm	ll	lm	lm	ll
Marker109808	<hkxhk>	{00}	hk	hh	hh	kk	kk	hk	kk	hk	kk	kk	hk	hk	kk	hk	hk	kk	hk	hh	hh	kk	kk	hh	hk	hk	hh	hk	hk	hk	hk	hk	kk	hh	kk	hh	kk	hk	kk	hk	kk	hh	kk	kk	hh	kk	hh	hk	hk
Marker7844	<lmxll>	{1-}	lm	lm	lm	ll	ll	lm	ll	lm	ll	ll	ll	lm	ll	ll	lm	ll	ll	lm	lm	ll	ll	lm	ll	lm	lm	lm	ll	ll	ll	lm	ll	lm	ll	lm	ll	ll	ll	ll	ll	lm	ll	ll	lm	ll	lm	lm	ll
Marker17373	<lmxll>	{0-}	ll	ll	ll	lm	lm	ll	lm	lm	lm	lm	lm	ll	lm	lm	ll	lm	lm	ll	ll	lm	lm	ll	lm	ll	ll	ll	lm	lm	lm	ll	lm	ll	lm	ll	lm	lm	lm	lm	lm	ll	lm	lm	ll	lm	ll	ll	lm
Marker25373	<nnxnp>	{-0}	np	nn	nn	np	np	np	np	np	np	np	nn	nn	np	nn	np	np	nn	nn	nn	np	np	nn	nn	np	np	np	nn	nn	nn	np	np	nn	np	nn	np	nn	np	nn	np	nn	np	np	nn	np	nn	np	nn
Marker116052	<nnxnp>	{-0}	np	nn	nn	np	np	np	np	np	np	np	nn	nn	np	nn	np	np	nn	nn	nn	np	np	nn	nn	np	np	np	nn	nn	nn	np	np	nn	np	nn	np	nn	np	nn	np	nn	np	np	nn	np	nn	np	nn
Marker115232	<hkxhk>	{00}	hk	hh	hh	kk	kk	hk	kk	kk	kk	kk	hk	hh	kk	hk	hk	kk	hk	hh	hh	kk	kk	hh	hk	hk	hk	hk	hk	hk	hk	hk	kk	hh	kk	hh	kk	hk	kk	hk	kk	hh	kk	kk	hh	kk	hh	hk	hk
Marker6505	<nnxnp>	{-0}	np	nn	nn	np	np	np	np	np	np	np	nn	nn	np	nn	np	np	nn	nn	nn	np	np	nn	nn	np	np	np	nn	nn	np	np	np	nn	np	nn	np	nn	np	nn	np	nn	np	np	nn	np	nn	np	nn
Marker117781	<hkxhk>	{11}	hk	kk	kk	hh	hh	hk	hh	hh	hh	hh	hk	kk	hh	hk	hk	hh	hk	kk	kk	hh	hh	kk	hk	hk	hk	hk	hk	hk	hh	hk	hh	kk	hh	kk	hh	hk	hh	hk	hh	kk	hh	hh	kk	hh	kk	hk	hk
Marker432	<hkxhk>	{11}	hk	kk	kk	hh	hh	hk	hh	hh	hh	hh	hk	kk	hh	hk	hk	hh	hk	kk	kk	hh	hh	kk	hk	hk	hk	hk	hk	hk	hh	hk	hh	kk	hh	kk	hh	hk	hh	hk	hh	kk	hh	hh	kk	hh	kk	hk	hk
Marker120240	<hkxhk>	{11}	hk	kk	kk	hh	hh	hk	hh	hh	hh	hh	hk	kk	hh	hk	hk	hh	hk	kk	kk	hh	hh	kk	hk	hk	hk	hk	hk	hk	hh	hk	hh	kk	hh	kk	hh	hk	hh	hk	hh	kk	hh	hh	kk	hh	kk	hk	hk
Marker110482	<hkxhk>	{00}	hk	hh	hh	kk	kk	hk	kk	kk	kk	kk	hk	hh	kk	hk	hk	kk	hk	hh	hh	kk	kk	hh	hk	hk	hk	hk	hk	hk	kk	hk	kk	hh	kk	hh	kk	hk	kk	hk	kk	hh	kk	kk	hh	kk	hh	hk	hk
Marker17848	<hkxhk>	{11}	hk	kk	kk	hh	hh	hk	hh	hh	hh	hh	hk	kk	hh	hk	hk	hh	hk	kk	kk	hh	hh	kk	hk	hk	hk	hk	hk	hk	hh	hk	hh	kk	hh	kk	hh	hk	hh	hk	hh	kk	hh	hh	kk	hh	kk	hk	hk
Marker116704	<hkxhk>	{00}	hk	hh	hh	kk	kk	hk	kk	kk	kk	kk	hk	hh	kk	hk	hk	kk	hk	hh	hh	kk	kk	hh	hk	hk	hk	hk	hk	hk	kk	hk	kk	hh	kk	hh	kk	hk	kk	hk	kk	hh	kk	kk	hh	kk	hh	hk	hk
Marker3475	<nnxnp>	{-1}	nn	np	np	nn	nn	nn	nn	nn	nn	nn	np	np	nn	np	nn	nn	np	np	np	nn	nn	np	np	nn	nn	nn	np	np	nn	nn	nn	np	nn	np	nn	np	nn	np	nn	np	nn	nn	np	nn	np	nn	np
Marker13572	<lmxll>	{0-}	ll	ll	ll	lm	lm	ll	lm	lm	lm	lm	lm	ll	lm	lm	ll	lm	lm	ll	ll	lm	lm	ll	lm	ll	ll	ll	lm	lm	lm	ll	lm	ll	lm	ll	lm	lm	lm	lm	lm	ll	lm	lm	ll	lm	ll	ll	lm
Marker103475	<lmxll>	{1-}	lm	lm	lm	ll	ll	lm	ll	ll	ll	ll	ll	lm	ll	ll	lm	ll	ll	lm	lm	ll	ll	lm	ll	lm	lm	lm	ll	ll	ll	lm	ll	lm	ll	lm	ll	ll	ll	ll	ll	lm	ll	ll	lm	ll	lm	lm	ll
Marker117791	<lmxll>	{0-}	ll	ll	ll	lm	lm	ll	lm	lm	lm	lm	lm	ll	lm	lm	ll	lm	lm	ll	ll	lm	lm	ll	lm	ll	ll	ll	lm	lm	lm	ll	lm	ll	lm	ll	lm	lm	lm	lm	lm	ll	lm	lm	ll	lm	ll	ll	lm
Marker1577	<lmxll>	{1-}	lm	lm	lm	ll	ll	lm	ll	ll	ll	ll	ll	lm	ll	ll	lm	ll	ll	lm	lm	ll	ll	lm	ll	lm	lm	lm	ll	ll	ll	lm	ll	lm	ll	lm	ll	ll	ll	ll	ll	lm	ll	ll	lm	ll	lm	lm	ll
Marker25312	<lmxll>	{1-}	lm	lm	lm	ll	ll	lm	ll	ll	ll	ll	ll	lm	ll	ll	lm	ll	ll	lm	lm	ll	ll	lm	ll	lm	lm	lm	ll	ll	ll	lm	ll	lm	ll	lm	ll	ll	ll	ll	ll	lm	ll	ll	lm	ll	lm	lm	ll
Marker27838	<hkxhk>	{11}	hk	kk	kk	hh	hh	hk	hh	hh	hh	hh	hk	kk	hh	hk	hk	hh	hk	kk	kk	hh	hh	kk	hk	hk	hk	hk	hk	hk	hh	hk	hh	kk	hh	kk	hk	hk	hh	hk	hh	kk	hh	hh	kk	hh	kk	hk	hk
Marker3788	<lmxll>	{1-}	lm	lm	lm	ll	ll	lm	ll	ll	ll	ll	ll	lm	ll	ll	lm	ll	ll	lm	lm	ll	ll	lm	ll	lm	lm	lm	ll	ll	ll	lm	ll	lm	ll	lm	ll	ll	ll	ll	ll	lm	ll	ll	lm	ll	lm	lm	ll
Marker5207	<hkxhk>	{00}	hk	hh	hh	kk	kk	hk	kk	kk	kk	kk	hk	hh	kk	hk	hk	kk	hk	hh	hh	kk	kk	hh	hk	hk	hk	hk	hk	hk	kk	hk	kk	hk	kk	hh	hk	hk	kk	hk	kk	hh	kk	kk	hh	kk	hh	hk	hk
Marker1037	<nnxnp>	{-1}	nn	np	np	nn	nn	nn	nn	nn	nn	nn	np	np	nn	np	nn	nn	np	np	np	nn	nn	np	np	nn	nn	nn	np	np	nn	nn	nn	nn	nn	np	np	np	nn	np	nn	np	nn	nn	np	nn	np	nn	np
Marker21902	<nnxnp>	{-1}	nn	np	np	nn	nn	nn	nn	nn	nn	nn	np	np	nn	np	nn	nn	np	np	np	nn	nn	np	np	nn	nn	nn	np	np	nn	nn	nn	nn	nn	np	np	np	nn	np	nn	np	nn	nn	np	nn	np	nn	np
Marker52463	<lmxll>	{1-}	lm	lm	lm	ll	ll	lm	ll	ll	ll	ll	ll	lm	ll	ll	lm	ll	ll	lm	lm	ll	ll	lm	ll	lm	lm	lm	ll	ll	ll	lm	ll	lm	ll	lm	ll	ll	ll	ll	ll	lm	ll	ll	lm	ll	lm	lm	ll
Marker115331	<nnxnp>	{-0}	np	nn	nn	np	np	np	np	np	np	np	nn	nn	np	nn	np	np	nn	nn	nn	np	np	np	nn	np	np	np	nn	nn	np	np	np	np	np	nn	nn	nn	np	nn	np	nn	np	np	nn	np	nn	np	nn
Marker121631	<nnxnp>	{-0}	np	nn	nn	np	np	np	np	np	np	np	nn	nn	np	nn	np	np	nn	nn	nn	np	np	np	nn	np	np	np	nn	nn	np	np	np	np	np	nn	nn	nn	np	nn	np	nn	np	np	nn	np	nn	np	nn
Marker108950	<nnxnp>	{-0}	np	nn	nn	np	np	np	np	np	np	np	nn	nn	np	nn	np	np	nn	nn	nn	np	np	np	nn	np	np	np	nn	nn	np	np	np	np	np	nn	nn	nn	np	nn	np	nn	np	np	nn	np	nn	np	nn
Marker16544	<nnxnp>	{-0}	np	nn	nn	np	np	np	np	np	np	np	nn	nn	np	nn	np	np	nn	nn	nn	np	np	np	nn	np	np	np	nn	nn	np	np	np	np	np	nn	nn	nn	np	nn	np	nn	np	np	nn	np	nn	np	nn
Marker66875	<nnxnp>	{-1}	nn	np	np	nn	nn	nn	nn	nn	nn	nn	np	np	nn	np	nn	nn	np	np	np	nn	nn	nn	np	nn	nn	nn	np	np	nn	nn	nn	nn	nn	np	np	np	nn	np	nn	np	nn	nn	np	nn	np	nn	np
Marker11845	<nnxnp>	{-0}	np	nn	nn	np	np	np	np	np	np	np	nn	nn	np	nn	np	np	nn	nn	nn	np	np	np	nn	np	np	np	nn	nn	np	np	np	np	np	nn	nn	nn	np	nn	np	nn	np	np	nn	np	nn	np	nn
Marker26847	<lmxll>	{1-}	lm	lm	lm	ll	ll	lm	ll	ll	ll	ll	ll	lm	ll	ll	lm	ll	ll	lm	lm	ll	ll	lm	ll	lm	lm	lm	ll	ll	ll	lm	ll	lm	ll	lm	ll	ll	ll	ll	ll	lm	ll	ll	lm	ll	lm	lm	ll
Marker108360	<nnxnp>	{-0}	np	nn	nn	np	np	np	np	np	np	np	nn	nn	np	nn	np	np	nn	nn	nn	np	np	nn	nn	np	np	np	nn	nn	np	np	np	np	np	nn	nn	nn	np	nn	np	nn	np	np	nn	np	nn	np	nn
Marker116606	<lmxll>	{1-}	lm	lm	lm	ll	ll	lm	ll	ll	ll	ll	ll	lm	ll	ll	lm	ll	ll	lm	lm	ll	ll	lm	ll	lm	lm	lm	ll	ll	ll	lm	ll	lm	ll	lm	ll	ll	ll	ll	ll	lm	ll	ll	lm	ll	lm	lm	ll
Marker32540	<nnxnp>	{-0}	np	nn	nn	np	np	np	np	np	np	np	nn	nn	np	nn	np	np	nn	nn	nn	np	np	nn	nn	np	np	np	nn	nn	np	np	np	np	np	nn	np	nn	np	nn	np	nn	np	np	nn	np	nn	np	nn
Marker5594	<nnxnp>	{-1}	nn	np	np	nn	nn	nn	nn	nn	nn	nn	np	np	nn	np	nn	nn	np	np	np	nn	nn	np	np	nn	nn	nn	np	np	nn	nn	nn	np	nn	np	nn	np	nn	np	nn	np	nn	nn	np	nn	np	nn	np
Marker111864	<nnxnp>	{-0}	np	nn	nn	np	np	np	np	np	np	np	nn	nn	np	nn	np	np	nn	nn	nn	np	np	nn	nn	np	np	np	nn	nn	np	np	np	nn	np	nn	np	nn	np	nn	np	nn	np	np	nn	np	nn	np	nn
Marker111859	<nnxnp>	{-0}	np	nn	nn	np	np	np	np	np	np	np	nn	nn	np	nn	np	np	nn	nn	nn	np	np	nn	nn	np	np	np	nn	nn	np	np	np	nn	np	nn	np	nn	np	nn	np	nn	np	np	nn	np	nn	np	nn
Marker23086	<nnxnp>	{-1}	nn	np	np	nn	nn	nn	nn	nn	nn	nn	np	np	nn	np	nn	nn	np	np	np	nn	nn	np	np	nn	nn	nn	np	np	nn	nn	nn	np	nn	np	nn	np	nn	np	nn	np	nn	nn	np	nn	np	nn	nn
Marker23379	<nnxnp>	{-1}	nn	np	np	nn	nn	nn	nn	nn	nn	nn	np	np	nn	np	nn	nn	np	np	np	nn	nn	np	np	nn	nn	nn	np	np	nn	nn	nn	np	nn	np	nn	np	nn	np	nn	np	nn	nn	np	nn	np	nn	nn
Marker120628	<nnxnp>	{-1}	nn	np	np	nn	nn	nn	nn	nn	nn	nn	np	np	nn	np	nn	nn	np	np	np	nn	nn	np	nn	nn	nn	nn	np	np	nn	nn	nn	np	nn	np	nn	np	nn	np	nn	np	nn	nn	np	nn	np	nn	nn
Marker12754	<nnxnp>	{-1}	nn	np	np	nn	nn	nn	nn	nn	nn	nn	np	np	nn	nn	nn	nn	np	np	np	nn	nn	np	nn	nn	nn	nn	np	np	nn	nn	nn	np	nn	np	nn	np	nn	np	np	np	nn	nn	np	nn	np	nn	nn
Marker18639	<nnxnp>	{-1}	nn	np	np	nn	nn	nn	nn	nn	nn	nn	np	np	nn	nn	nn	nn	np	np	np	nn	nn	np	nn	nn	nn	nn	np	np	nn	nn	nn	np	nn	np	nn	np	nn	np	np	np	nn	nn	np	nn	np	nn	nn
Marker491	<nnxnp>	{-0}	np	np	nn	np	np	nn	nn	np	np	np	np	np	nn	np	nn	np	nn	nn	nn	nn	nn	np	nn	nn	nn	np	np	nn	np	np	np	np	nn	nn	np	nn	np	nn	nn	np	np	nn	nn	nn	np	nn	nn
Marker15717	<nnxnp>	{-0}	np	np	nn	np	np	nn	nn	np	np	np	np	np	nn	np	nn	np	nn	nn	nn	nn	nn	np	nn	nn	nn	np	np	nn	np	np	np	np	nn	nn	np	nn	np	nn	nn	np	np	nn	nn	nn	np	nn	nn
Marker3581	<nnxnp>	{-1}	np	nn	np	nn	nn	np	np	nn	nn	nn	nn	nn	np	nn	np	nn	np	np	np	np	np	nn	np	np	np	nn	nn	np	nn	nn	nn	nn	np	np	nn	np	nn	np	np	nn	nn	np	np	np	nn	np	np
Marker12581	<nnxnp>	{-0}	nn	np	nn	np	np	nn	nn	np	np	np	np	np	nn	np	nn	np	nn	nn	nn	nn	nn	np	nn	nn	nn	np	np	nn	np	np	np	np	nn	nn	np	nn	np	nn	nn	np	np	nn	nn	nn	np	nn	nn
Marker113770	<nnxnp>	{-0}	nn	np	nn	np	np	nn	nn	np	np	np	np	np	nn	np	np	np	nn	nn	nn	nn	nn	np	nn	nn	nn	np	np	nn	np	np	np	np	nn	nn	np	nn	np	nn	nn	np	np	nn	nn	nn	np	nn	np
Marker28650	<nnxnp>	{-0}	nn	np	nn	np	np	nn	nn	np	np	np	np	np	nn	np	np	np	nn	nn	nn	nn	nn	np	nn	nn	nn	np	np	nn	np	np	np	np	nn	nn	np	nn	np	nn	nn	np	np	nn	nn	nn	np	nn	np
Marker16116	<nnxnp>	{-0}	nn	np	nn	np	np	np	nn	np	np	np	np	np	nn	np	np	np	nn	nn	nn	nn	nn	np	nn	nn	nn	np	np	nn	np	np	np	np	nn	nn	np	nn	np	nn	nn	np	np	nn	nn	nn	np	nn	np
Marker112375	<lmxll>	{1-}	ll	ll	ll	lm	lm	ll	lm	ll	ll	lm	ll	lm	ll	ll	ll	lm	lm	ll	lm	ll	lm	ll	ll	ll	lm	ll	ll	lm	ll	lm	lm	ll	ll	ll	lm	lm	ll	lm	lm	lm	lm	ll	lm	lm	ll	ll	ll
Marker108909	<lmxll>	{1-}	ll	ll	ll	lm	lm	ll	lm	ll	ll	lm	ll	lm	ll	ll	ll	lm	lm	ll	lm	ll	lm	ll	ll	ll	lm	ll	ll	lm	ll	lm	lm	ll	ll	ll	lm	lm	ll	lm	lm	lm	lm	ll	lm	lm	ll	ll	ll
Marker115264	<lmxll>	{1-}	ll	ll	ll	lm	lm	ll	lm	ll	ll	lm	ll	lm	ll	ll	ll	lm	lm	ll	lm	ll	lm	ll	ll	ll	lm	ll	ll	lm	ll	lm	lm	ll	ll	ll	lm	lm	ll	lm	lm	lm	lm	ll	lm	lm	ll	ll	ll
Marker48965	<lmxll>	{0-}	lm	lm	lm	ll	ll	lm	ll	lm	lm	ll	lm	ll	lm	lm	lm	ll	ll	lm	ll	lm	ll	lm	lm	lm	ll	lm	lm	ll	lm	ll	ll	lm	lm	lm	ll	ll	lm	ll	ll	ll	ll	lm	ll	ll	lm	lm	lm
Marker7464	<nnxnp>	{-0}	nn	np	nn	np	np	np	nn	np	np	np	np	np	nn	np	np	np	nn	nn	nn	nn	nn	np	nn	nn	nn	np	np	nn	np	np	np	np	nn	nn	np	nn	np	nn	nn	np	np	nn	nn	nn	nn	nn	np
Marker117166	<nnxnp>	{-0}	nn	np	nn	np	np	np	nn	np	np	np	np	np	nn	np	np	np	nn	nn	nn	nn	nn	np	nn	nn	nn	np	np	nn	np	np	np	np	nn	nn	np	nn	np	nn	nn	np	np	nn	nn	nn	nn	nn	np
Marker110519	<lmxll>	{0-}	lm	lm	lm	ll	ll	lm	ll	lm	lm	ll	lm	ll	lm	lm	lm	ll	ll	lm	ll	lm	ll	lm	lm	lm	ll	lm	lm	ll	lm	ll	ll	lm	lm	lm	ll	ll	lm	ll	ll	ll	ll	lm	ll	ll	lm	lm	lm
Marker110840	<lmxll>	{0-}	lm	lm	lm	ll	ll	lm	ll	lm	lm	ll	lm	ll	lm	lm	lm	ll	ll	lm	ll	lm	ll	lm	lm	lm	ll	lm	lm	ll	lm	ll	ll	lm	lm	lm	ll	ll	lm	ll	ll	ll	ll	lm	ll	ll	lm	lm	lm
Marker121005	<lmxll>	{1-}	ll	ll	ll	lm	lm	ll	lm	ll	ll	lm	ll	lm	ll	ll	ll	lm	lm	ll	lm	ll	lm	ll	ll	ll	lm	ll	ll	lm	ll	lm	lm	ll	ll	ll	lm	lm	ll	lm	lm	lm	lm	ll	lm	lm	ll	ll	ll
Marker105749	<lmxll>	{1-}	ll	ll	ll	lm	lm	ll	lm	ll	ll	lm	ll	lm	ll	ll	ll	lm	lm	ll	lm	ll	lm	ll	ll	ll	lm	ll	ll	lm	ll	lm	lm	ll	ll	ll	lm	lm	ll	lm	lm	lm	lm	ll	lm	lm	ll	ll	ll
Marker99800	<nnxnp>	{-1}	np	nn	np	nn	nn	nn	np	nn	nn	nn	nn	nn	np	nn	nn	nn	np	np	np	np	np	nn	np	np	np	nn	nn	np	nn	nn	nn	nn	np	np	nn	np	nn	np	np	nn	nn	np	np	np	np	np	nn
Marker119591	<lmxll>	{1-}	ll	ll	lm	lm	lm	ll	lm	ll	ll	lm	ll	lm	ll	ll	ll	lm	lm	ll	lm	ll	lm	ll	ll	ll	lm	ll	ll	lm	ll	lm	lm	ll	ll	ll	lm	lm	ll	lm	lm	lm	lm	ll	lm	lm	ll	ll	ll
Marker118380	<nnxnp>	{-0}	nn	np	nn	np	np	np	nn	np	np	np	np	np	nn	np	np	np	nn	nn	nn	nn	nn	np	nn	nn	nn	np	np	nn	np	np	np	np	nn	nn	np	nn	np	nn	nn	np	np	np	nn	nn	nn	nn	np
Marker14897	<lmxll>	{0-}	lm	lm	ll	ll	ll	lm	ll	lm	lm	ll	lm	ll	lm	lm	lm	ll	ll	lm	ll	lm	ll	lm	lm	lm	ll	lm	lm	ll	lm	ll	ll	lm	lm	lm	ll	ll	lm	ll	ll	ll	ll	lm	ll	ll	lm	lm	lm
Marker119569	<lmxll>	{0-}	lm	lm	ll	ll	ll	lm	ll	lm	lm	ll	lm	ll	lm	lm	lm	ll	ll	lm	ll	lm	ll	lm	lm	lm	ll	lm	lm	ll	lm	ll	ll	lm	lm	lm	ll	ll	lm	ll	ll	ll	ll	lm	ll	ll	lm	lm	lm
Marker118283	<lmxll>	{1-}	ll	ll	lm	lm	lm	ll	lm	ll	ll	lm	ll	lm	ll	ll	ll	lm	lm	ll	lm	ll	lm	ll	ll	ll	lm	ll	ll	lm	ll	lm	lm	ll	ll	ll	lm	lm	ll	lm	lm	lm	lm	ll	lm	lm	ll	ll	ll
Marker12284	<lmxll>	{1-}	ll	ll	lm	lm	lm	ll	lm	ll	ll	lm	ll	lm	ll	ll	ll	lm	lm	ll	lm	ll	lm	ll	ll	ll	lm	ll	ll	lm	ll	lm	lm	ll	ll	ll	lm	lm	ll	lm	lm	lm	lm	ll	lm	lm	ll	ll	ll
Marker109958	<lmxll>	{1-}	ll	ll	lm	lm	lm	ll	lm	ll	ll	lm	ll	lm	ll	ll	ll	lm	lm	ll	lm	ll	lm	ll	ll	ll	lm	ll	ll	lm	ll	lm	lm	ll	ll	ll	lm	lm	ll	lm	lm	lm	lm	ll	lm	lm	ll	ll	ll
Marker112354	<lmxll>	{0-}	lm	lm	ll	ll	ll	lm	ll	lm	lm	ll	lm	ll	lm	lm	lm	ll	ll	lm	ll	lm	ll	lm	lm	ll	ll	lm	lm	ll	lm	ll	ll	lm	lm	lm	ll	ll	lm	ll	ll	ll	ll	lm	ll	ll	lm	lm	lm
Marker117826	<lmxll>	{1-}	ll	ll	lm	lm	lm	ll	lm	ll	ll	lm	ll	lm	ll	ll	ll	lm	lm	ll	ll	ll	lm	ll	ll	lm	lm	ll	ll	lm	ll	lm	lm	ll	ll	ll	lm	lm	ll	lm	lm	lm	lm	ll	lm	lm	ll	ll	ll
Marker5983	<lmxll>	{0-}	lm	lm	ll	ll	ll	lm	ll	lm	lm	ll	lm	ll	lm	lm	lm	ll	ll	lm	lm	lm	ll	lm	lm	ll	ll	lm	lm	ll	lm	ll	ll	lm	lm	lm	ll	ll	lm	ll	ll	ll	ll	lm	ll	ll	lm	lm	lm
Marker6954	<nnxnp>	{-0}	nn	np	nn	np	np	np	nn	np	np	np	np	np	nn	np	np	np	nn	np	nn	nn	nn	np	nn	nn	nn	np	np	nn	np	np	np	np	nn	nn	np	nn	np	nn	nn	np	np	np	nn	nn	nn	nn	np
Marker21285	<nnxnp>	{-1}	np	nn	np	nn	nn	nn	np	nn	nn	nn	nn	nn	np	nn	nn	nn	np	nn	np	np	np	nn	np	np	np	nn	nn	np	nn	nn	nn	nn	np	np	nn	np	nn	np	np	nn	nn	nn	np	np	np	np	nn
Marker118112	<nnxnp>	{-0}	nn	np	nn	np	np	np	nn	np	np	np	np	np	nn	np	np	np	nn	np	nn	nn	nn	np	nn	nn	nn	np	np	nn	np	np	np	np	nn	nn	np	nn	np	nn	nn	np	np	np	nn	nn	nn	nn	np
Marker15037	<nnxnp>	{-1}	np	nn	np	nn	nn	nn	np	nn	nn	nn	nn	nn	np	nn	nn	nn	np	nn	np	np	np	nn	np	np	np	nn	nn	np	nn	nn	nn	nn	np	np	nn	np	nn	np	np	nn	nn	nn	np	np	np	np	nn
Marker119649	<nnxnp>	{-0}	nn	np	nn	np	np	np	nn	np	np	np	np	np	nn	np	np	np	nn	np	nn	nn	nn	np	nn	nn	nn	np	np	nn	np	np	np	np	nn	nn	np	nn	np	nn	nn	np	np	np	nn	nn	nn	nn	np
Marker40004	<nnxnp>	{-1}	np	nn	np	nn	nn	nn	np	nn	nn	nn	nn	nn	np	nn	nn	nn	np	nn	np	np	np	nn	np	np	np	nn	nn	np	nn	nn	nn	nn	np	np	nn	np	nn	np	np	nn	nn	nn	np	np	np	np	nn
Marker37679	<lmxll>	{1-}	ll	ll	lm	lm	lm	ll	lm	ll	ll	lm	ll	lm	ll	ll	ll	lm	lm	ll	ll	ll	lm	ll	ll	lm	lm	ll	ll	lm	ll	lm	lm	ll	ll	lm	lm	lm	ll	lm	lm	lm	lm	ll	lm	lm	ll	ll	ll
Marker2678	<nnxnp>	{-0}	nn	np	nn	np	np	np	nn	np	np	np	np	np	nn	np	np	np	nn	np	nn	nn	nn	np	nn	nn	nn	np	np	nn	np	np	np	np	nn	nn	np	nn	np	nn	nn	np	np	np	nn	nn	nn	nn	np
Marker36700	<lmxll>	{0-}	lm	lm	ll	ll	ll	lm	ll	lm	lm	ll	lm	ll	lm	lm	lm	ll	ll	lm	lm	lm	ll	lm	lm	ll	ll	lm	lm	ll	lm	ll	ll	lm	lm	ll	ll	ll	lm	ll	ll	ll	ll	lm	ll	ll	lm	lm	lm
Marker105013	<hkxhk>	{01}	kk	hk	hk	hh	hh	hk	hk	hk	hk	hh	hk	hh	kk	hk	hk	hh	hk	hk	kk	kk	hk	hk	kk	hk	hk	hk	hk	hk	hk	hh	hh	hk	kk	hk	hh	hk	hk	hk	hk	hh	hh	hk	hk	hk	kk	kk	hk
Marker16839	<nnxnp>	{-1}	np	nn	np	nn	nn	nn	np	nn	nn	nn	nn	nn	np	nn	nn	nn	np	nn	np	np	np	nn	np	np	np	nn	nn	np	nn	nn	nn	nn	np	np	nn	np	nn	np	np	nn	nn	nn	np	np	np	np	nn
Marker22548	<lmxll>	{1-}	ll	ll	lm	lm	lm	ll	lm	ll	ll	lm	ll	lm	ll	ll	ll	lm	lm	ll	ll	ll	lm	ll	ll	lm	lm	ll	ll	lm	lm	lm	lm	ll	ll	lm	lm	lm	ll	lm	lm	lm	lm	ll	lm	lm	ll	ll	ll
Marker122394	<hkxhk>	{01}	kk	hk	hk	hh	hh	hk	hk	hk	hk	hh	hk	hh	kk	hk	hk	hh	hk	hk	kk	kk	hk	hk	kk	hk	hk	hk	hk	hk	hh	hh	hh	hk	kk	hk	hh	hk	hk	hk	hk	hh	hh	hk	hk	hk	kk	kk	hk
Marker24402	<nnxnp>	{-0}	nn	np	nn	np	np	np	nn	np	np	np	np	np	nn	np	np	np	nn	np	nn	nn	nn	np	nn	nn	nn	np	np	nn	np	np	np	np	nn	nn	np	nn	np	nn	nn	np	np	np	nn	nn	nn	nn	np
Marker122339	<lmxll>	{1-}	ll	ll	lm	lm	lm	ll	lm	ll	ll	lm	ll	lm	ll	ll	ll	lm	lm	ll	ll	ll	lm	ll	ll	lm	lm	ll	ll	lm	lm	lm	lm	ll	ll	lm	lm	lm	ll	lm	lm	lm	lm	ll	lm	lm	ll	ll	ll
Marker110185	<nnxnp>	{-1}	np	nn	np	nn	nn	nn	np	nn	nn	nn	nn	nn	np	nn	nn	nn	np	nn	np	np	np	nn	np	np	np	nn	nn	np	nn	nn	nn	nn	np	np	nn	np	nn	np	np	nn	nn	nn	np	np	np	np	nn
Marker33184	<nnxnp>	{-0}	nn	np	nn	np	np	np	nn	np	np	np	np	np	nn	np	np	np	nn	np	nn	nn	nn	np	nn	nn	nn	np	np	nn	np	np	np	np	nn	nn	np	nn	np	nn	nn	np	np	np	nn	nn	nn	nn	np
Marker13839	<nnxnp>	{-1}	np	nn	np	nn	nn	nn	np	nn	nn	nn	nn	nn	np	nn	nn	nn	np	nn	np	np	np	nn	np	np	np	nn	nn	np	nn	nn	nn	nn	np	np	nn	np	nn	np	np	nn	nn	nn	np	np	np	np	nn
Marker4021	<lmxll>	{0-}	lm	lm	ll	ll	ll	lm	ll	lm	lm	ll	lm	ll	lm	lm	lm	ll	ll	lm	lm	lm	ll	lm	lm	ll	ll	lm	lm	ll	ll	ll	ll	lm	lm	ll	ll	ll	lm	ll	ll	ll	ll	lm	ll	ll	lm	lm	lm
Marker18391	<nnxnp>	{-0}	nn	np	nn	np	np	np	nn	np	np	np	np	np	nn	np	np	np	nn	np	nn	nn	nn	np	nn	nn	nn	np	np	nn	np	np	np	np	nn	nn	np	nn	np	nn	nn	np	np	np	nn	nn	nn	nn	np
Marker119320	<hkxhk>	{01}	kk	hk	hk	hh	hh	hk	hk	hk	hk	hh	hk	hh	kk	hk	hk	hk	hk	hk	kk	kk	hk	hk	kk	hk	hk	hk	hk	hk	hh	hh	hh	hk	kk	hk	hh	hk	hk	hk	hk	hh	hh	hk	hk	hk	kk	kk	hk
Marker107194	<nnxnp>	{-1}	np	nn	np	nn	nn	nn	np	nn	nn	nn	nn	nn	np	nn	nn	nn	np	nn	np	np	np	nn	np	np	np	nn	nn	np	nn	nn	nn	nn	np	np	nn	np	nn	np	np	nn	nn	nn	np	np	np	np	nn
Marker119646	<nnxnp>	{-0}	nn	np	nn	np	np	np	nn	np	np	np	np	np	nn	np	np	np	nn	np	nn	nn	nn	np	nn	nn	nn	np	np	nn	np	np	np	np	nn	nn	np	nn	np	nn	nn	np	np	np	nn	nn	nn	nn	np
Marker9848	<lmxll>	{0-}	lm	lm	ll	ll	ll	lm	ll	lm	lm	ll	lm	ll	lm	lm	lm	lm	ll	lm	lm	lm	ll	lm	lm	ll	ll	lm	lm	ll	ll	ll	ll	lm	lm	ll	ll	ll	lm	ll	ll	ll	ll	lm	ll	ll	lm	lm	lm
Marker31777	<lmxll>	{0-}	lm	lm	ll	ll	ll	lm	ll	lm	lm	ll	lm	ll	lm	lm	lm	lm	ll	lm	lm	lm	ll	lm	lm	ll	ll	lm	lm	ll	ll	ll	ll	lm	lm	ll	ll	ll	lm	ll	ll	ll	ll	lm	ll	ll	lm	lm	lm
Marker26821	<lmxll>	{1-}	ll	ll	lm	lm	lm	ll	lm	ll	ll	lm	ll	lm	ll	ll	ll	ll	lm	ll	ll	ll	lm	ll	ll	lm	lm	ll	ll	lm	lm	lm	lm	ll	ll	lm	lm	lm	ll	lm	lm	lm	lm	ll	lm	lm	ll	ll	ll
Marker119315	<hkxhk>	{01}	kk	hk	hk	hh	hh	hk	hk	hk	hk	hh	hk	hh	kk	hk	hk	hk	hk	hk	kk	kk	hk	hk	kk	hk	hk	hk	hk	hk	hh	hh	hh	hk	kk	hk	hh	hk	hk	hk	hk	hh	hh	hk	hk	hk	kk	kk	hk
Marker116657	<hkxhk>	{01}	kk	hk	hk	hh	hh	hk	hk	hk	hk	hh	hk	hh	kk	hk	hk	hk	hk	hk	kk	kk	hk	hk	kk	hk	hk	hk	hk	hk	hh	hh	hh	hk	kk	hk	hh	hk	hk	hk	hk	hh	hh	hk	hk	hk	kk	kk	hk
Marker20792	<nnxnp>	{-0}	nn	np	nn	np	np	np	nn	np	np	np	np	np	nn	np	np	np	nn	np	nn	nn	nn	np	nn	nn	nn	np	np	nn	np	np	np	np	nn	nn	np	nn	np	nn	nn	np	np	np	nn	nn	nn	nn	np
Marker113011	<nnxnp>	{-0}	nn	np	nn	np	np	np	nn	np	np	np	np	np	nn	np	np	np	nn	np	nn	nn	nn	np	nn	nn	nn	np	np	nn	np	np	np	np	nn	nn	np	nn	np	nn	nn	np	np	np	nn	nn	nn	nn	np
Marker10478	<nnxnp>	{-0}	nn	np	nn	np	np	np	nn	np	np	np	np	np	nn	np	np	np	nn	np	nn	nn	nn	np	nn	nn	nn	np	np	nn	np	np	np	np	nn	nn	np	nn	np	nn	nn	np	np	np	nn	nn	nn	nn	np
Marker5652	<lmxll>	{0-}	lm	lm	ll	ll	ll	lm	ll	lm	lm	ll	lm	ll	lm	lm	ll	lm	ll	lm	lm	lm	ll	lm	lm	ll	ll	lm	lm	ll	ll	ll	ll	lm	lm	ll	ll	ll	lm	ll	ll	ll	ll	lm	ll	ll	lm	lm	lm
Marker120863	<nnxnp>	{-1}	np	nn	np	nn	nn	nn	np	nn	nn	nn	nn	nn	np	nn	nn	nn	np	np	np	np	np	nn	np	np	np	nn	nn	np	nn	nn	nn	nn	np	np	nn	np	nn	np	np	nn	nn	nn	np	np	np	np	nn
Marker114033	<hkxhk>	{01}	kk	hk	hk	hh	hh	hk	hk	hk	hk	hh	hk	hh	kk	hk	hh	hk	hk	kk	kk	kk	hk	hk	kk	hk	hk	hk	hk	hk	hh	hh	hh	hk	kk	hk	hh	hk	hk	hk	hk	hh	hh	hk	hk	hk	kk	kk	hk
Marker11110	<nnxnp>	{-1}	np	nn	np	nn	nn	nn	np	nn	nn	nn	nn	nn	np	nn	nn	nn	np	np	np	np	np	nn	np	np	np	nn	nn	np	nn	nn	nn	nn	np	np	nn	np	nn	np	np	nn	nn	nn	np	np	np	np	nn
Marker20713	<hkxhk>	{01}	kk	hk	hk	hh	hh	hk	hk	hk	hk	hh	hk	hh	kk	hk	hh	hk	hk	kk	kk	kk	hk	hk	kk	hk	hk	hk	hk	hk	hh	hh	hh	hk	kk	hk	hh	hk	hk	hk	hk	hh	hh	hk	hk	hk	kk	kk	hk
Marker3461	<nnxnp>	{-0}	nn	np	nn	np	np	np	nn	np	np	np	np	np	nn	np	np	np	nn	nn	nn	nn	nn	np	nn	nn	nn	np	np	nn	np	np	np	np	nn	nn	np	nn	np	nn	nn	np	np	np	nn	nn	nn	nn	np
Marker115052	<nnxnp>	{-1}	np	nn	np	nn	nn	nn	np	nn	nn	nn	nn	nn	np	nn	nn	nn	np	nn	np	np	np	nn	np	np	np	nn	nn	np	nn	nn	nn	nn	np	np	nn	np	nn	np	np	nn	nn	nn	np	np	np	np	nn
Marker107368	<nnxnp>	{-0}	nn	np	nn	np	np	np	nn	np	np	np	np	np	nn	np	np	np	nn	np	nn	nn	nn	np	nn	nn	nn	np	np	nn	np	np	np	np	nn	nn	np	nn	np	nn	nn	np	np	np	nn	nn	nn	nn	np
Marker117354	<lmxll>	{1-}	ll	ll	lm	lm	lm	ll	lm	ll	ll	lm	ll	lm	ll	ll	lm	ll	lm	ll	ll	ll	lm	ll	ll	ll	lm	ll	ll	lm	lm	lm	lm	ll	ll	lm	lm	lm	ll	lm	lm	lm	lm	ll	lm	lm	ll	ll	ll
Marker108807	<lmxll>	{0-}	lm	lm	ll	ll	ll	lm	ll	lm	lm	ll	lm	ll	lm	lm	ll	lm	ll	lm	lm	lm	ll	lm	lm	lm	ll	lm	lm	ll	ll	ll	ll	lm	lm	ll	ll	ll	lm	ll	ll	ll	ll	lm	ll	ll	lm	lm	lm
Marker7930	<lmxll>	{1-}	ll	ll	lm	lm	lm	ll	lm	ll	ll	lm	ll	lm	ll	ll	lm	ll	lm	ll	ll	ll	lm	ll	ll	ll	lm	ll	ll	lm	ll	lm	lm	ll	ll	lm	lm	lm	ll	lm	lm	lm	lm	ll	lm	lm	ll	ll	ll
Marker122234	<nnxnp>	{-1}	np	nn	np	nn	nn	nn	np	nn	nn	nn	nn	nn	np	nn	nn	nn	np	np	np	np	np	nn	np	np	np	nn	nn	np	nn	nn	nn	nn	np	np	nn	np	nn	np	np	nn	nn	nn	np	np	np	np	nn
Marker3863	<nnxnp>	{-1}	np	nn	np	nn	nn	nn	np	nn	nn	nn	nn	nn	np	nn	nn	nn	np	np	np	np	np	nn	np	np	np	nn	nn	np	nn	nn	nn	nn	np	np	nn	np	nn	np	np	nn	nn	nn	np	np	nn	np	nn
Marker5344	<hkxhk>	{00}	hk	kk	hh	hk	hk	hk	hh	kk	kk	hk	kk	hk	hk	kk	hk	hk	hh	hk	hk	hk	hh	kk	hk	hk	hh	kk	kk	hh	kk	hk	hk	kk	hk	hh	hk	hh	kk	hh	hh	hk	hk	hk	hh	hh	kk	hk	kk
Marker116722	<nnxnp>	{-1}	np	nn	np	nn	nn	nn	np	nn	nn	nn	nn	nn	np	nn	nn	nn	np	np	np	np	np	nn	np	np	np	nn	nn	np	nn	nn	nn	nn	np	np	nn	np	nn	np	np	nn	nn	nn	np	np	nn	np	nn
Marker5347	<hkxhk>	{00}	hk	kk	hh	hk	hk	hk	hh	kk	kk	hk	kk	hk	hk	kk	hk	hk	hh	hk	hh	hk	hh	kk	hk	hk	hh	kk	kk	hh	kk	hk	hk	kk	hk	hh	hk	hh	kk	hh	hh	hk	hk	hk	hh	hh	kk	hk	kk
Marker11990	<nnxnp>	{-1}	np	nn	np	nn	nn	np	np	nn	nn	nn	nn	nn	np	nn	nn	nn	np	np	np	np	np	nn	np	np	np	nn	nn	np	nn	nn	nn	nn	np	np	nn	np	nn	np	np	nn	nn	np	np	np	nn	np	nn
Marker109881	<nnxnp>	{-0}	nn	np	nn	np	np	nn	nn	np	np	np	np	np	nn	np	np	np	nn	nn	nn	nn	nn	np	nn	nn	nn	np	np	nn	np	np	np	np	nn	nn	np	nn	np	nn	nn	np	np	nn	nn	nn	np	nn	nn
Marker28482	<lmxll>	{1-}	ll	ll	lm	lm	ll	ll	lm	ll	ll	lm	ll	lm	ll	ll	lm	lm	lm	ll	lm	ll	lm	ll	ll	ll	lm	ll	ll	lm	ll	lm	lm	ll	ll	lm	lm	lm	ll	lm	lm	lm	lm	ll	lm	lm	ll	ll	ll
Marker120627	<hkxhk>	{00}	hk	kk	hh	hk	kk	hk	hh	kk	kk	hk	kk	hk	hk	kk	hk	hk	hh	hk	hh	hk	hh	kk	hk	hk	hh	kk	kk	hh	kk	hk	hk	kk	hk	hh	hk	hh	kk	hh	hh	hk	hk	hk	hh	hh	kk	hk	hk
Marker109545	<nnxnp>	{-0}	nn	np	nn	np	np	nn	nn	np	np	np	np	np	nn	np	np	np	nn	nn	nn	nn	nn	np	nn	nn	nn	np	np	nn	np	np	np	np	nn	nn	np	nn	np	nn	nn	np	np	nn	nn	nn	np	nn	nn
Marker21344	<lmxll>	{1-}	ll	ll	lm	lm	ll	ll	lm	ll	ll	lm	ll	lm	ll	ll	lm	lm	lm	ll	lm	ll	lm	ll	ll	ll	lm	ll	ll	lm	ll	lm	lm	ll	ll	lm	lm	lm	ll	lm	lm	lm	lm	ll	lm	lm	ll	ll	ll
Marker71271	<nnxnp>	{-0}	np	np	nn	np	np	nn	nn	np	np	np	np	np	nn	np	nn	np	nn	nn	nn	nn	nn	np	nn	nn	nn	np	np	nn	np	np	np	np	nn	nn	np	nn	np	nn	nn	np	np	nn	nn	nn	np	nn	nn
Marker114248	<nnxnp>	{-0}	np	np	nn	np	np	nn	nn	np	np	np	np	np	nn	np	nn	np	nn	nn	nn	nn	nn	np	nn	nn	nn	np	np	nn	np	np	np	np	nn	nn	np	nn	np	nn	nn	np	np	nn	nn	nn	np	nn	nn
Marker1519	<nnxnp>	{-0}	np	np	nn	np	np	nn	nn	np	np	np	np	np	nn	np	nn	np	nn	nn	nn	nn	nn	np	nn	nn	nn	np	np	nn	np	np	np	np	nn	nn	np	nn	np	nn	nn	np	np	nn	nn	nn	np	nn	nn
Marker109608	<hkxhk>	{11}	hh	hh	hk	hk	hh	hk	kk	hh	hh	hk	hh	hk	hk	hh	hk	hk	kk	hk	kk	hk	kk	hh	hk	hk	kk	hh	hh	kk	hh	hk	hk	hh	hk	hk	hk	kk	hh	kk	kk	hk	hk	hk	kk	kk	hh	hk	hk
Marker14067	<nnxnp>	{-1}	nn	nn	np	nn	nn	np	np	nn	nn	nn	nn	nn	np	nn	np	nn	np	np	np	np	np	nn	np	np	np	nn	nn	np	nn	nn	nn	nn	np	np	nn	np	nn	np	np	nn	nn	np	np	np	nn	np	np
Marker3354	<nnxnp>	{-0}	np	np	nn	np	np	nn	nn	np	np	np	np	np	nn	np	nn	np	nn	nn	nn	nn	nn	np	nn	nn	nn	np	np	nn	np	np	np	np	nn	nn	np	nn	np	nn	nn	np	np	nn	nn	nn	np	nn	nn
Marker105019	<nnxnp>	{-1}	nn	nn	np	nn	nn	np	np	nn	nn	nn	nn	nn	np	nn	np	nn	np	np	np	np	np	nn	np	np	np	nn	nn	np	nn	nn	nn	nn	np	np	nn	np	nn	np	np	nn	nn	np	np	np	nn	np	np
Marker35014	<nnxnp>	{-1}	nn	nn	np	nn	nn	np	np	nn	nn	nn	nn	nn	np	nn	np	nn	np	np	np	np	np	nn	np	np	np	nn	nn	np	nn	nn	nn	nn	np	np	nn	np	nn	np	np	nn	nn	np	np	np	nn	np	np
Marker119139	<nnxnp>	{-0}	np	np	nn	np	np	nn	nn	np	np	np	np	np	nn	np	nn	np	nn	nn	nn	nn	nn	np	nn	nn	nn	np	np	nn	np	np	np	np	nn	nn	np	nn	np	nn	nn	np	np	nn	nn	nn	np	nn	nn
Marker4785	<nnxnp>	{-0}	np	np	nn	np	np	nn	nn	np	np	np	np	np	nn	np	nn	np	nn	nn	nn	nn	nn	np	nn	nn	nn	np	np	nn	np	np	np	np	nn	nn	np	nn	np	nn	nn	np	np	nn	nn	nn	np	nn	nn
Marker106087	<nnxnp>	{-1}	nn	nn	np	nn	nn	np	np	nn	nn	nn	nn	nn	np	nn	np	nn	np	np	np	np	np	nn	np	np	np	nn	nn	np	nn	nn	nn	nn	np	np	nn	np	nn	np	np	nn	nn	np	np	np	nn	np	np
Marker27372	<nnxnp>	{-0}	np	np	nn	np	np	nn	nn	np	np	np	np	np	nn	np	nn	np	nn	nn	nn	nn	nn	np	nn	nn	nn	np	np	nn	np	np	np	np	nn	nn	np	nn	np	nn	nn	np	np	nn	nn	nn	np	nn	nn
Marker24726	<nnxnp>	{-0}	np	np	nn	np	np	nn	nn	np	np	np	np	np	nn	np	nn	np	nn	nn	nn	nn	nn	np	nn	nn	nn	np	np	nn	np	np	np	np	nn	nn	np	nn	np	nn	nn	np	np	nn	nn	nn	np	nn	nn
Marker118411	<lmxll>	{1-}	ll	ll	ll	lm	lm	ll	lm	ll	ll	lm	ll	lm	ll	ll	ll	lm	lm	ll	lm	ll	lm	ll	ll	ll	lm	ll	ll	lm	ll	lm	lm	ll	ll	ll	lm	lm	ll	lm	lm	lm	lm	ll	lm	lm	ll	ll	ll
Marker840	<lmxll>	{1-}	ll	ll	ll	lm	lm	ll	lm	ll	ll	lm	ll	lm	ll	ll	ll	lm	lm	ll	lm	ll	lm	ll	ll	ll	lm	ll	ll	lm	ll	lm	lm	ll	ll	ll	lm	lm	ll	lm	lm	lm	lm	ll	lm	lm	ll	ll	ll
Marker116468	<lmxll>	{1-}	ll	ll	ll	lm	lm	ll	lm	ll	ll	lm	ll	lm	ll	ll	ll	lm	lm	ll	lm	ll	lm	ll	ll	ll	lm	ll	ll	lm	ll	lm	lm	ll	ll	ll	lm	lm	ll	lm	lm	lm	lm	ll	lm	lm	ll	ll	ll
Marker3057	<nnxnp>	{-0}	np	np	nn	np	np	nn	nn	np	np	np	np	np	nn	np	nn	np	nn	nn	nn	nn	nn	np	nn	nn	nn	np	np	nn	np	np	np	np	nn	nn	np	nn	np	nn	nn	np	np	nn	nn	nn	np	nn	nn
Marker27210	<nnxnp>	{-0}	np	np	nn	np	np	nn	nn	np	np	np	np	np	nn	np	nn	np	nn	nn	nn	nn	nn	np	np	nn	nn	np	np	nn	np	np	np	np	nn	nn	np	nn	np	nn	nn	np	np	nn	nn	nn	np	nn	nn
Marker108059	<nnxnp>	{-0}	np	np	nn	np	np	nn	nn	np	np	np	np	np	nn	np	nn	np	nn	nn	nn	nn	nn	np	np	nn	nn	np	np	nn	np	np	np	np	nn	nn	np	nn	np	nn	nn	np	np	nn	nn	nn	np	nn	nn
Marker113612	<nnxnp>	{-0}	np	np	nn	np	np	nn	nn	np	np	np	np	np	nn	np	nn	np	nn	nn	nn	nn	nn	np	np	nn	nn	np	np	nn	np	np	np	np	nn	nn	np	nn	np	nn	nn	np	np	nn	nn	nn	np	nn	nn
Marker20506	<nnxnp>	{-0}	np	np	nn	np	np	nn	nn	np	np	np	np	np	nn	np	nn	np	nn	nn	nn	nn	nn	np	np	nn	nn	np	np	nn	np	np	np	np	nn	nn	np	nn	np	nn	nn	np	np	nn	nn	nn	np	nn	nn
Marker120031	<nnxnp>	{-0}	np	np	nn	np	np	nn	nn	np	np	np	np	np	nn	np	nn	np	nn	nn	nn	nn	nn	np	np	nn	nn	np	np	nn	np	np	np	np	nn	nn	np	nn	np	nn	nn	np	np	nn	nn	nn	np	nn	nn
Marker9244	<nnxnp>	{-0}	np	np	nn	np	np	nn	nn	np	np	np	np	np	nn	np	nn	np	nn	nn	nn	nn	nn	np	np	nn	nn	np	np	nn	np	np	np	np	nn	nn	np	nn	np	nn	nn	np	np	nn	nn	nn	np	nn	nn
Marker15513	<lmxll>	{1-}	ll	ll	ll	lm	lm	ll	lm	lm	ll	lm	ll	lm	ll	ll	lm	lm	lm	ll	lm	lm	lm	ll	ll	ll	lm	ll	ll	lm	ll	lm	lm	ll	ll	ll	lm	lm	ll	lm	lm	lm	lm	ll	ll	lm	ll	ll	ll
Marker113270	<nnxnp>	{-0}	np	np	nn	np	np	nn	nn	np	np	np	np	np	nn	np	nn	np	nn	nn	nn	nn	nn	np	np	nn	nn	np	np	nn	np	np	np	np	nn	nn	np	nn	np	nn	nn	np	np	nn	nn	nn	np	nn	nn
Marker449	<hkxhk>	{10}	hk	hk	hh	kk	hk	hh	hk	kk	hk	kk	hk	kk	hh	hk	hk	kk	hk	hh	hk	hk	hk	hk	hk	hh	hk	hk	hk	kk	hk	kk	kk	hk	hh	hh	kk	hk	hk	hk	hk	kk	hk	hh	hh	hk	hk	hh	hh
Marker118211	<nnxnp>	{-0}	np	np	nn	np	np	nn	nn	np	np	np	np	np	nn	np	nn	np	nn	nn	nn	nn	nn	np	np	nn	nn	np	np	np	np	np	np	np	nn	nn	np	nn	np	nn	nn	np	np	nn	nn	nn	np	nn	nn
Marker17576	<hkxhk>	{01}	hk	hk	kk	hh	hk	kk	hk	hh	hk	hh	hk	hh	kk	hk	hk	hh	hk	kk	hk	hk	hk	hk	hk	kk	hk	hk	hk	hh	hk	hh	hh	hk	kk	kk	hh	hk	hk	hk	hk	hh	hk	kk	kk	hk	hk	kk	kk
Marker109525	<lmxll>	{0-}	lm	lm	lm	ll	lm	lm	ll	ll	lm	ll	lm	ll	lm	lm	ll	ll	ll	lm	ll	ll	ll	lm	lm	lm	ll	lm	lm	ll	lm	ll	ll	lm	lm	lm	ll	ll	lm	ll	ll	ll	lm	lm	lm	ll	lm	lm	lm
Marker121855	<lmxll>	{0-}	lm	lm	lm	ll	lm	lm	ll	ll	lm	ll	lm	ll	lm	lm	ll	ll	ll	lm	ll	ll	ll	lm	lm	lm	ll	lm	lm	ll	lm	ll	ll	lm	lm	lm	ll	ll	lm	ll	ll	ll	lm	lm	lm	ll	lm	lm	lm
Marker13687	<nnxnp>	{-0}	np	np	nn	np	np	nn	nn	np	np	np	np	np	nn	np	nn	np	nn	nn	nn	nn	nn	np	np	nn	nn	np	np	np	np	np	np	np	nn	nn	np	nn	np	nn	nn	np	np	nn	nn	nn	np	nn	nn
Marker111749	<nnxnp>	{-0}	np	np	nn	np	np	nn	nn	np	np	np	np	np	nn	np	nn	np	nn	nn	nn	nn	nn	np	np	nn	nn	np	np	np	np	np	np	np	nn	nn	np	nn	np	nn	nn	np	np	nn	nn	nn	np	nn	nn
Marker39905	<nnxnp>	{-1}	nn	nn	np	nn	nn	np	np	nn	nn	nn	nn	nn	np	nn	np	nn	np	np	np	np	np	nn	nn	np	np	nn	nn	nn	nn	nn	nn	nn	np	np	nn	np	nn	np	np	nn	nn	np	np	np	nn	np	np
Marker118771	<lmxll>	{1-}	ll	ll	ll	lm	ll	ll	lm	lm	ll	lm	lm	lm	ll	ll	lm	lm	lm	ll	lm	lm	lm	ll	ll	ll	lm	ll	ll	lm	ll	lm	lm	ll	ll	ll	lm	lm	ll	lm	lm	lm	ll	ll	ll	lm	ll	ll	ll
Marker120489	<lmxll>	{0-}	lm	lm	lm	ll	lm	lm	ll	ll	lm	ll	ll	ll	lm	lm	ll	ll	ll	lm	ll	ll	ll	lm	lm	lm	ll	lm	lm	ll	lm	ll	ll	lm	lm	lm	ll	ll	lm	ll	ll	ll	lm	lm	lm	ll	lm	lm	lm
Marker108060	<lmxll>	{1-}	ll	ll	ll	lm	ll	ll	lm	lm	ll	lm	lm	lm	ll	ll	lm	lm	lm	ll	lm	lm	lm	ll	ll	ll	lm	ll	ll	lm	ll	lm	lm	ll	ll	ll	lm	lm	ll	lm	lm	lm	ll	ll	ll	lm	ll	ll	ll
Marker109053	<lmxll>	{1-}	ll	ll	ll	lm	ll	ll	lm	lm	ll	lm	lm	lm	ll	ll	lm	lm	lm	ll	lm	lm	lm	ll	ll	ll	lm	ll	ll	lm	ll	lm	lm	ll	ll	ll	lm	lm	ll	lm	lm	lm	ll	ll	ll	lm	ll	ll	ll
Marker122174	<lmxll>	{0-}	lm	lm	lm	ll	lm	lm	ll	ll	lm	ll	ll	ll	lm	lm	ll	ll	ll	lm	ll	ll	ll	lm	lm	lm	ll	lm	lm	ll	lm	ll	ll	lm	lm	lm	ll	ll	lm	ll	ll	ll	lm	lm	lm	ll	lm	lm	lm
Marker32201	<lmxll>	{1-}	ll	lm	ll	lm	ll	ll	lm	lm	ll	lm	lm	lm	ll	ll	lm	lm	lm	ll	lm	lm	lm	ll	ll	ll	lm	ll	ll	lm	ll	lm	lm	ll	ll	ll	lm	lm	ll	lm	lm	lm	ll	ll	ll	lm	ll	ll	ll
Marker26954	<nnxnp>	{-1}	nn	nn	nn	nn	nn	np	np	nn	nn	nn	nn	nn	np	nn	np	nn	np	np	np	np	np	nn	nn	np	np	nn	nn	nn	nn	nn	np	nn	np	np	nn	np	nn	np	np	nn	nn	np	np	np	nn	np	np
Marker121450	<lmxll>	{1-}	ll	lm	ll	lm	ll	ll	lm	lm	ll	lm	lm	lm	ll	ll	lm	lm	lm	ll	lm	lm	lm	ll	ll	ll	lm	ll	ll	lm	ll	lm	lm	ll	ll	ll	lm	lm	ll	lm	lm	lm	ll	ll	ll	lm	ll	ll	ll
Marker13569	<lmxll>	{1-}	ll	lm	ll	lm	ll	ll	lm	lm	ll	lm	lm	lm	ll	ll	lm	lm	lm	ll	lm	lm	lm	ll	ll	ll	lm	ll	ll	lm	ll	lm	lm	ll	ll	ll	lm	lm	ll	lm	lm	lm	ll	ll	ll	lm	ll	ll	ll
Marker109249	<lmxll>	{1-}	ll	lm	ll	lm	ll	ll	lm	lm	ll	lm	lm	lm	ll	ll	lm	lm	lm	ll	lm	lm	lm	ll	ll	ll	lm	ll	ll	lm	ll	lm	lm	ll	ll	ll	lm	lm	ll	lm	lm	lm	ll	ll	ll	lm	ll	ll	ll
Marker17670	<lmxll>	{1-}	ll	lm	ll	lm	ll	ll	lm	lm	ll	lm	lm	lm	ll	ll	lm	lm	lm	ll	lm	lm	lm	ll	ll	ll	lm	ll	ll	lm	ll	lm	lm	ll	ll	ll	lm	lm	ll	lm	lm	lm	ll	ll	ll	lm	ll	ll	ll
Marker115872	<nnxnp>	{-0}	np	np	np	np	np	nn	nn	np	np	np	np	np	nn	np	nn	np	nn	nn	nn	nn	nn	np	np	nn	nn	np	np	np	np	np	nn	np	nn	nn	np	nn	np	np	nn	np	np	nn	nn	nn	np	nn	nn
Marker111303	<nnxnp>	{-1}	nn	nn	nn	nn	nn	np	np	nn	nn	nn	nn	nn	np	nn	np	nn	np	np	np	np	np	nn	nn	np	np	nn	nn	nn	nn	nn	np	nn	np	np	nn	np	nn	nn	np	nn	nn	np	np	np	nn	np	np
Marker16999	<lmxll>	{1-}	ll	lm	ll	lm	ll	ll	lm	lm	ll	lm	lm	lm	ll	ll	lm	lm	lm	ll	lm	lm	lm	ll	ll	ll	lm	ll	ll	lm	ll	lm	lm	ll	ll	ll	lm	lm	ll	lm	lm	lm	ll	ll	ll	lm	ll	ll	ll
Marker120313	<lmxll>	{1-}	ll	lm	ll	lm	ll	ll	lm	lm	ll	lm	lm	lm	ll	ll	lm	lm	lm	ll	lm	lm	lm	ll	ll	ll	lm	ll	ll	lm	ll	lm	lm	ll	ll	ll	lm	lm	ll	lm	lm	lm	ll	ll	ll	lm	ll	ll	ll
Marker109247	<lmxll>	{1-}	ll	lm	ll	lm	ll	ll	lm	lm	ll	lm	lm	lm	ll	ll	lm	lm	lm	ll	lm	lm	lm	ll	ll	ll	lm	ll	ll	lm	ll	lm	lm	ll	ll	ll	lm	lm	ll	lm	lm	lm	ll	ll	ll	lm	ll	ll	ll
Marker110190	<lmxll>	{0-}	lm	ll	lm	ll	lm	lm	ll	ll	lm	ll	ll	ll	lm	lm	ll	ll	ll	lm	ll	ll	ll	lm	lm	lm	ll	lm	lm	ll	lm	ll	ll	lm	lm	lm	ll	ll	lm	ll	ll	ll	lm	lm	lm	ll	lm	lm	lm
Marker379	<hkxhk>	{11}	hh	hk	hh	hk	hh	hk	kk	hk	hh	hk	hk	hk	hk	hh	kk	hk	kk	hk	kk	kk	kk	hh	hh	hk	kk	hh	hh	hk	hh	hk	kk	hh	hk	hk	hk	kk	hh	hk	kk	hk	hh	hk	hk	kk	hh	hk	hk
Marker109478	<lmxll>	{1-}	ll	lm	ll	lm	ll	lm	lm	lm	ll	lm	lm	lm	ll	ll	lm	lm	lm	ll	lm	lm	lm	ll	ll	ll	lm	ll	ll	lm	ll	lm	lm	ll	ll	ll	lm	lm	ll	lm	lm	lm	ll	ll	ll	lm	ll	ll	ll
Marker119339	<nnxnp>	{-1}	nn	nn	nn	nn	nn	np	np	nn	nn	nn	nn	nn	np	nn	np	nn	np	np	np	np	np	nn	nn	np	np	nn	nn	nn	nn	nn	np	nn	np	np	nn	np	nn	nn	np	nn	nn	np	np	np	nn	np	np
Marker113488	<hkxhk>	{00}	kk	hk	kk	hk	kk	hh	hh	hk	kk	hk	hk	hk	hk	kk	hh	hk	hh	hk	hh	hh	hh	kk	kk	hk	hh	kk	kk	hk	hk	hk	hh	kk	hk	hk	hk	hh	kk	hk	hh	hk	kk	hk	hk	hh	kk	hk	hk
Marker105723	<lmxll>	{1-}	ll	lm	ll	lm	ll	lm	lm	lm	ll	lm	lm	lm	ll	ll	lm	lm	lm	ll	lm	lm	lm	ll	ll	ll	lm	ll	ll	lm	ll	lm	lm	ll	ll	ll	lm	lm	ll	lm	lm	lm	ll	ll	ll	lm	ll	ll	ll
Marker9698	<lmxll>	{0-}	lm	ll	lm	ll	lm	ll	ll	ll	lm	ll	ll	ll	lm	lm	ll	ll	ll	lm	ll	ll	ll	lm	lm	lm	ll	lm	lm	ll	lm	ll	ll	lm	lm	lm	ll	lm	lm	ll	ll	ll	lm	lm	lm	ll	lm	lm	lm
Marker9690	<nnxnp>	{-1}	nn	nn	nn	nn	nn	np	np	nn	nn	nn	nn	nn	np	nn	np	nn	np	np	np	np	nn	nn	nn	np	np	nn	nn	nn	np	nn	np	nn	np	np	nn	np	nn	nn	np	nn	nn	np	np	np	nn	np	np
Marker37562	<lmxll>	{1-}	ll	lm	ll	lm	ll	lm	lm	lm	ll	lm	lm	lm	ll	ll	lm	lm	lm	ll	lm	lm	lm	ll	ll	ll	lm	ll	ll	lm	ll	lm	lm	ll	ll	ll	lm	ll	ll	lm	lm	lm	ll	lm	ll	lm	ll	ll	ll
Marker95922	<nnxnp>	{-1}	nn	nn	nn	nn	nn	np	np	nn	nn	nn	nn	nn	np	nn	np	nn	np	np	np	np	nn	nn	nn	np	np	nn	nn	nn	np	nn	np	nn	np	np	nn	np	nn	nn	np	nn	nn	np	np	np	nn	np	np
Marker117069	<nnxnp>	{-0}	np	np	np	np	np	nn	nn	np	np	np	np	np	nn	np	nn	np	nn	nn	nn	nn	np	np	np	nn	nn	np	np	np	nn	np	nn	np	nn	nn	np	nn	np	np	nn	np	np	nn	nn	nn	np	nn	nn
Marker18636	<lmxll>	{1-}	ll	lm	ll	lm	ll	lm	lm	lm	ll	lm	lm	lm	lm	ll	lm	lm	lm	ll	lm	lm	lm	ll	ll	ll	lm	ll	ll	lm	ll	lm	lm	ll	ll	ll	lm	ll	ll	lm	lm	lm	ll	lm	ll	lm	ll	ll	ll
Marker23936	<nnxnp>	{-0}	np	np	np	np	np	nn	nn	np	np	np	np	np	nn	np	nn	np	nn	nn	nn	nn	nn	np	np	nn	nn	np	np	np	nn	np	nn	np	nn	nn	np	nn	np	np	nn	np	np	nn	nn	nn	np	nn	nn
Marker54198	<lmxll>	{1-}	ll	lm	ll	lm	ll	lm	lm	lm	ll	lm	lm	lm	lm	ll	lm	lm	lm	ll	lm	lm	lm	ll	ll	ll	lm	ll	ll	lm	ll	lm	lm	ll	ll	ll	lm	ll	ll	lm	lm	lm	ll	lm	ll	lm	ll	ll	ll
Marker15097	<lmxll>	{0-}	lm	ll	lm	ll	lm	ll	ll	ll	lm	ll	ll	ll	ll	lm	ll	ll	ll	lm	ll	ll	ll	ll	lm	lm	ll	lm	lm	ll	lm	ll	ll	lm	lm	lm	ll	lm	lm	ll	ll	ll	lm	ll	lm	ll	lm	lm	lm
Marker115214	<lmxll>	{0-}	lm	ll	lm	ll	lm	ll	ll	ll	lm	ll	ll	ll	ll	lm	ll	ll	ll	lm	ll	ll	ll	ll	lm	lm	ll	lm	lm	ll	lm	ll	ll	lm	lm	lm	ll	lm	lm	ll	ll	ll	lm	ll	lm	ll	lm	lm	lm
Marker121172	<nnxnp>	{-1}	nn	nn	nn	nn	nn	np	np	nn	nn	nn	nn	nn	np	nn	np	np	np	np	np	np	np	nn	nn	np	np	nn	nn	nn	np	nn	np	nn	np	np	nn	np	nn	nn	np	nn	nn	np	np	np	nn	np	np
Marker170	<nnxnp>	{-0}	np	np	np	np	np	nn	nn	np	np	np	np	np	nn	np	nn	nn	nn	nn	nn	nn	np	np	np	nn	nn	np	np	np	nn	np	nn	np	nn	nn	np	nn	np	np	np	np	np	nn	nn	nn	np	nn	nn
Marker57129	<nnxnp>	{-0}	np	np	np	np	np	nn	nn	np	np	np	np	np	nn	np	nn	nn	nn	nn	nn	nn	np	np	np	nn	nn	np	np	np	nn	np	nn	np	nn	nn	np	nn	np	np	np	np	np	nn	nn	nn	np	nn	nn
Marker116715	<nnxnp>	{-0}	np	np	np	np	np	nn	nn	np	np	np	np	np	nn	np	nn	nn	nn	nn	nn	nn	np	np	np	nn	nn	np	np	np	nn	np	nn	np	nn	nn	np	nn	np	np	np	np	np	nn	nn	nn	np	nn	nn
Marker107068	<nnxnp>	{-0}	np	np	np	np	np	nn	nn	np	np	np	np	np	nn	np	nn	nn	nn	nn	nn	nn	np	np	np	nn	nn	np	np	np	nn	np	nn	np	nn	nn	np	nn	np	np	np	np	np	nn	nn	nn	np	nn	nn
Marker21464	<nnxnp>	{-0}	np	np	np	np	np	nn	nn	np	np	np	np	np	nn	np	nn	nn	nn	nn	nn	nn	np	np	np	nn	nn	np	np	np	nn	np	nn	np	nn	nn	np	nn	np	np	np	np	np	nn	nn	nn	np	nn	nn
Marker11658	<nnxnp>	{-1}	nn	nn	nn	nn	nn	np	np	nn	nn	np	nn	nn	np	nn	np	np	np	np	np	np	nn	nn	nn	np	np	nn	nn	nn	np	nn	np	nn	np	np	nn	np	nn	nn	nn	nn	nn	np	np	np	nn	np	np
Marker3952	<nnxnp>	{-1}	nn	nn	nn	nn	nn	np	np	nn	nn	np	nn	nn	np	nn	np	np	np	np	np	np	nn	nn	nn	np	np	nn	nn	nn	np	nn	np	nn	np	np	nn	np	nn	nn	nn	nn	nn	np	np	np	nn	np	np
Marker12068	<lmxll>	{1-}	ll	lm	ll	lm	ll	lm	lm	lm	ll	lm	lm	lm	lm	ll	lm	lm	lm	ll	lm	lm	lm	lm	ll	ll	lm	ll	ll	lm	ll	lm	lm	ll	ll	ll	lm	ll	ll	ll	lm	lm	ll	lm	ll	lm	ll	ll	ll
Marker24348	<lmxll>	{0-}	lm	ll	lm	ll	lm	ll	ll	ll	lm	ll	ll	ll	ll	lm	ll	ll	ll	lm	ll	ll	ll	ll	lm	lm	ll	lm	lm	ll	lm	ll	ll	lm	lm	lm	ll	lm	lm	lm	ll	ll	lm	ll	lm	ll	lm	lm	lm
Marker112395	<hkxhk>	{00}	kk	hk	kk	hk	kk	hh	hh	hk	kk	hh	hk	hk	hh	kk	hh	hh	hh	hk	hh	hh	hk	hk	kk	hk	hh	kk	kk	hk	hk	hk	hh	kk	hk	hk	hk	hk	kk	kk	hk	hk	kk	hh	hk	hh	kk	hk	hk
Marker28519	<nnxnp>	{-1}	nn	nn	nn	nn	nn	np	np	nn	nn	np	nn	nn	np	nn	np	np	np	np	np	np	nn	nn	nn	np	np	nn	nn	nn	np	nn	np	nn	np	np	nn	np	nn	nn	nn	nn	nn	np	np	np	nn	np	np
Marker16768	<lmxll>	{0-}	lm	ll	lm	ll	lm	ll	ll	ll	lm	ll	ll	ll	ll	lm	ll	ll	ll	lm	ll	ll	ll	ll	lm	lm	ll	lm	lm	ll	lm	ll	ll	lm	lm	lm	ll	lm	lm	lm	ll	ll	lm	ll	lm	ll	lm	lm	lm
Marker7200	<nnxnp>	{-0}	np	np	np	np	np	nn	nn	np	np	nn	np	np	nn	np	nn	nn	nn	nn	nn	nn	np	np	np	nn	nn	np	np	np	nn	np	nn	np	nn	nn	np	nn	np	np	np	np	np	nn	nn	nn	np	nn	nn
Marker113921	<nnxnp>	{-0}	np	np	np	np	np	nn	nn	np	np	nn	np	np	nn	np	nn	nn	nn	nn	nn	nn	np	np	np	nn	nn	np	np	np	nn	np	nn	np	nn	nn	np	nn	np	np	np	np	np	nn	nn	nn	np	nn	nn
Marker8005	<lmxll>	{0-}	lm	ll	lm	ll	lm	ll	ll	ll	lm	ll	ll	ll	ll	lm	ll	ll	ll	lm	ll	ll	ll	ll	lm	lm	ll	lm	lm	ll	lm	ll	ll	lm	lm	lm	ll	lm	lm	lm	ll	ll	lm	ll	lm	ll	lm	lm	lm
Marker460	<hkxhk>	{00}	kk	hk	kk	hk	kk	hh	hh	hk	kk	hh	hk	hk	hh	kk	hh	hh	hk	hk	hh	hh	hk	hk	kk	hk	hh	kk	kk	hk	hk	hk	hh	kk	hk	hk	hk	hk	kk	kk	hk	hk	kk	hh	hk	hh	kk	hk	hk
Marker532	<lmxll>	{1-}	ll	lm	ll	lm	ll	lm	lm	lm	ll	lm	lm	lm	lm	ll	lm	lm	lm	ll	lm	lm	lm	lm	ll	ll	lm	ll	ll	lm	ll	lm	lm	ll	ll	ll	lm	ll	ll	ll	lm	lm	ll	lm	ll	lm	ll	ll	ll
Marker110701	<lmxll>	{1-}	ll	lm	ll	lm	ll	lm	lm	lm	ll	lm	lm	lm	lm	ll	lm	lm	lm	ll	lm	lm	lm	lm	ll	ll	lm	ll	ll	lm	ll	lm	lm	ll	ll	ll	lm	ll	ll	ll	lm	lm	ll	lm	ll	lm	ll	ll	ll
Marker23779	<nnxnp>	{-1}	nn	nn	nn	nn	nn	np	np	nn	nn	np	nn	nn	np	nn	np	np	nn	np	np	np	nn	nn	nn	np	np	nn	nn	nn	np	nn	np	nn	np	np	nn	np	nn	nn	nn	nn	nn	np	np	np	nn	np	np
Marker114330	<hkxhk>	{01}	hk	hh	hk	hh	hk	hk	hk	hh	hk	hk	hh	hh	hk	hk	hk	hk	hh	kk	hk	hk	hh	hh	hk	kk	hk	hk	hk	hh	kk	hh	hk	hk	kk	kk	hh	kk	hk	hk	hh	hk	hk	hk	kk	hk	hk	kk	kk
Marker107963	<lmxll>	{0-}	lm	ll	lm	ll	lm	ll	ll	ll	lm	ll	ll	ll	ll	ll	ll	ll	ll	lm	ll	ll	ll	ll	lm	lm	ll	lm	lm	ll	lm	ll	ll	lm	lm	lm	ll	lm	lm	lm	ll	ll	lm	ll	lm	ll	lm	lm	lm
Marker109151	<lmxll>	{0-}	lm	ll	lm	ll	lm	ll	ll	ll	lm	ll	ll	ll	ll	ll	ll	ll	ll	lm	ll	ll	ll	ll	lm	lm	ll	lm	lm	ll	lm	ll	ll	lm	lm	lm	ll	lm	lm	lm	ll	ll	lm	ll	lm	ll	lm	lm	lm
Marker117245	<lmxll>	{1-}	ll	lm	ll	lm	ll	lm	lm	lm	ll	lm	lm	lm	lm	lm	lm	lm	lm	ll	lm	lm	lm	lm	ll	ll	lm	ll	ll	lm	ll	lm	lm	ll	ll	ll	lm	ll	ll	ll	lm	lm	ll	lm	ll	lm	ll	ll	ll
Marker117711	<hkxhk>	{10}	hk	kk	hk	kk	hk	hk	hk	kk	hk	hk	kk	kk	hk	kk	hk	hk	kk	hh	hk	hk	kk	kk	hk	hh	hk	hk	hk	kk	hh	kk	hk	hk	hh	hh	kk	hh	hk	hk	kk	hk	hk	hk	hh	hk	hk	hh	hh
Marker6484	<nnxnp>	{-1}	nn	nn	nn	nn	nn	np	np	nn	nn	np	nn	nn	np	nn	np	np	nn	np	np	np	nn	nn	nn	np	np	nn	nn	nn	np	nn	np	nn	np	np	nn	np	nn	nn	nn	np	nn	np	np	np	nn	np	np
Marker108084	<nnxnp>	{-0}	np	np	np	np	np	nn	nn	np	np	nn	np	np	nn	np	nn	nn	np	nn	nn	nn	np	np	np	nn	nn	np	np	np	nn	np	nn	np	nn	nn	np	nn	np	np	np	nn	np	nn	nn	nn	np	nn	nn
Marker109154	<lmxll>	{0-}	lm	ll	lm	ll	lm	ll	ll	ll	lm	ll	ll	ll	ll	ll	ll	ll	ll	lm	ll	ll	ll	ll	lm	lm	ll	lm	lm	ll	lm	ll	ll	lm	lm	lm	ll	lm	lm	lm	ll	ll	lm	ll	lm	ll	lm	lm	lm
Marker119000	<lmxll>	{0-}	lm	ll	lm	ll	lm	ll	ll	ll	lm	ll	ll	ll	ll	ll	ll	ll	ll	lm	ll	ll	lm	ll	lm	lm	ll	lm	lm	ll	lm	ll	ll	lm	lm	lm	ll	lm	lm	lm	ll	ll	lm	ll	lm	ll	lm	lm	lm
Marker116351	<hkxhk>	{11}	hh	hk	hh	hk	hh	kk	hk	hk	hh	kk	hk	hk	kk	hk	kk	kk	hk	hk	kk	kk	hh	hk	hh	hk	kk	hh	hh	hk	hk	hk	kk	hh	hk	hk	hk	hk	hh	hh	hk	kk	hh	kk	hk	kk	hh	hk	hk
Marker117566	<lmxll>	{0-}	lm	ll	lm	ll	lm	ll	ll	ll	lm	ll	ll	ll	ll	ll	ll	ll	ll	lm	ll	ll	lm	ll	lm	lm	ll	lm	lm	ll	lm	ll	ll	lm	lm	lm	ll	lm	lm	lm	ll	ll	lm	ll	lm	ll	lm	lm	lm
Marker121082	<lmxll>	{0-}	lm	ll	lm	ll	lm	ll	ll	ll	lm	ll	ll	ll	ll	ll	ll	ll	ll	lm	ll	ll	ll	ll	lm	lm	ll	lm	lm	ll	lm	ll	ll	lm	lm	lm	ll	lm	lm	lm	ll	ll	lm	ll	lm	ll	lm	lm	lm
Marker118108	<lmxll>	{0-}	lm	ll	lm	ll	lm	ll	ll	ll	lm	ll	ll	ll	ll	ll	ll	ll	ll	lm	ll	ll	ll	ll	lm	lm	ll	lm	lm	ll	lm	ll	ll	lm	lm	lm	ll	lm	lm	lm	ll	ll	lm	ll	lm	ll	lm	lm	lm
Marker23431	<lmxll>	{0-}	lm	ll	lm	ll	lm	ll	ll	ll	lm	ll	ll	ll	ll	ll	ll	ll	ll	lm	ll	ll	lm	ll	lm	lm	ll	lm	lm	ll	lm	ll	ll	lm	lm	lm	ll	lm	lm	lm	ll	ll	lm	ll	lm	ll	lm	lm	lm
Marker87474	<nnxnp>	{-1}	nn	nn	nn	nn	nn	np	nn	nn	nn	np	nn	nn	np	nn	np	np	nn	np	np	np	nn	nn	nn	np	np	nn	nn	nn	np	nn	np	nn	np	np	nn	np	nn	nn	nn	np	nn	np	np	np	nn	np	np
Marker122679	<nnxnp>	{-0}	np	np	np	np	np	nn	np	np	np	nn	np	np	nn	np	nn	nn	np	nn	nn	nn	np	np	np	nn	nn	np	np	np	nn	np	nn	np	nn	nn	np	nn	np	np	np	nn	np	nn	nn	nn	np	nn	nn
Marker109738	<nnxnp>	{-1}	nn	nn	nn	nn	nn	np	nn	nn	nn	np	nn	nn	np	nn	np	np	nn	np	np	np	nn	nn	nn	np	np	nn	nn	nn	np	nn	np	nn	np	np	nn	np	nn	nn	nn	np	nn	np	np	np	nn	np	np
Marker23988	<nnxnp>	{-0}	np	np	np	np	np	nn	np	np	np	nn	np	np	nn	np	nn	nn	np	nn	nn	nn	np	np	np	nn	nn	np	np	np	nn	np	nn	np	nn	nn	np	nn	np	np	np	nn	np	nn	nn	nn	np	nn	nn
Marker122682	<nnxnp>	{-0}	np	np	np	np	np	nn	np	np	np	nn	np	np	nn	np	nn	nn	np	nn	nn	nn	np	np	np	nn	nn	np	np	np	nn	np	nn	np	nn	nn	np	nn	np	np	np	nn	np	nn	nn	nn	np	nn	nn
Marker5569	<lmxll>	{0-}	lm	ll	lm	ll	lm	ll	ll	ll	lm	ll	ll	ll	ll	ll	ll	ll	ll	lm	ll	ll	lm	ll	lm	lm	ll	ll	lm	ll	lm	ll	ll	lm	lm	lm	ll	lm	lm	lm	ll	ll	lm	ll	lm	ll	lm	lm	lm
Marker49755	<lmxll>	{0-}	lm	ll	lm	ll	lm	ll	ll	ll	lm	ll	ll	ll	ll	ll	ll	ll	ll	lm	ll	ll	lm	ll	lm	lm	ll	ll	lm	ll	lm	ll	ll	lm	lm	lm	ll	lm	lm	lm	ll	ll	lm	ll	lm	ll	lm	lm	lm
Marker46746	<lmxll>	{0-}	lm	ll	lm	ll	lm	ll	ll	ll	lm	ll	ll	ll	ll	ll	ll	ll	ll	lm	ll	ll	lm	ll	lm	lm	ll	ll	lm	ll	lm	ll	ll	lm	lm	lm	ll	lm	lm	lm	ll	ll	lm	ll	lm	ll	lm	lm	lm
Marker30596	<nnxnp>	{-1}	nn	nn	nn	nn	nn	np	nn	nn	nn	np	nn	nn	np	nn	np	np	nn	np	np	np	nn	nn	nn	np	np	nn	nn	nn	np	np	np	nn	np	np	nn	np	nn	nn	nn	np	nn	np	np	np	nn	np	np
Marker13894	<nnxnp>	{-0}	np	np	np	np	np	nn	np	np	np	nn	np	np	nn	np	nn	nn	np	nn	nn	nn	np	np	np	nn	nn	np	np	np	nn	nn	nn	np	nn	nn	np	nn	np	np	np	nn	np	nn	nn	nn	np	nn	nn
Marker39733	<nnxnp>	{-0}	np	np	np	np	np	nn	np	np	np	nn	np	np	nn	np	nn	nn	np	nn	nn	nn	np	np	np	nn	nn	np	np	np	nn	nn	nn	np	nn	nn	np	nn	np	np	np	nn	np	nn	nn	nn	np	nn	nn
Marker1498	<nnxnp>	{-1}	nn	nn	nn	nn	nn	np	nn	nn	nn	np	nn	nn	np	nn	np	np	nn	np	np	np	nn	nn	nn	np	np	nn	nn	nn	np	np	np	nn	np	np	nn	np	nn	nn	nn	np	nn	np	np	np	nn	np	np
Marker34498	<lmxll>	{1-}	ll	lm	ll	lm	ll	lm	lm	lm	ll	lm	lm	ll	lm	lm	lm	lm	lm	ll	lm	lm	ll	lm	ll	ll	lm	lm	ll	lm	ll	lm	lm	ll	ll	ll	lm	ll	ll	ll	lm	lm	ll	lm	ll	lm	ll	ll	ll
Marker121944	<lmxll>	{1-}	ll	lm	ll	lm	ll	lm	lm	lm	ll	lm	lm	ll	lm	lm	lm	lm	lm	ll	lm	lm	ll	lm	ll	ll	lm	lm	ll	lm	ll	lm	lm	ll	ll	ll	lm	ll	ll	ll	lm	lm	ll	lm	ll	lm	ll	ll	ll
Marker21165	<lmxll>	{0-}	lm	ll	lm	ll	lm	ll	ll	ll	lm	ll	ll	lm	ll	ll	ll	ll	ll	lm	ll	ll	lm	ll	lm	lm	ll	ll	lm	ll	lm	ll	ll	lm	lm	lm	ll	lm	lm	lm	ll	ll	lm	ll	lm	ll	lm	lm	lm
Marker42643	<nnxnp>	{-0}	np	np	np	np	np	nn	np	np	np	nn	np	np	nn	np	nn	nn	np	nn	nn	nn	np	np	np	nn	nn	np	np	np	nn	nn	nn	np	nn	nn	np	nn	np	np	np	nn	np	nn	nn	nn	np	nn	nn
Marker18927	<nnxnp>	{-0}	np	np	np	np	np	nn	np	np	np	nn	np	np	nn	np	nn	nn	np	nn	nn	nn	np	np	np	nn	nn	np	np	np	nn	nn	nn	np	nn	nn	np	nn	np	np	np	nn	np	nn	nn	nn	np	nn	nn
Marker109640	<hkxhk>	{01}	hk	hh	hk	hh	hk	hk	hh	hh	hk	hk	hh	hk	hk	hh	hk	hk	hh	kk	hk	hk	hk	hh	hk	kk	hk	hh	hk	hk	kk	hk	hk	hk	kk	kk	hh	kk	hk	hk	hh	hk	hk	hk	kk	hk	hk	kk	kk
Marker25445	<nnxnp>	{-0}	np	np	np	np	np	nn	np	np	np	nn	np	np	nn	np	nn	nn	np	nn	nn	nn	np	np	np	nn	nn	np	np	np	nn	nn	nn	np	nn	nn	np	nn	np	np	np	nn	np	nn	nn	nn	np	nn	nn
Marker34925	<lmxll>	{1-}	ll	lm	ll	lm	ll	lm	lm	lm	ll	lm	lm	ll	lm	lm	lm	lm	lm	ll	lm	lm	ll	lm	ll	ll	lm	lm	ll	ll	ll	lm	lm	ll	ll	ll	lm	ll	ll	ll	lm	lm	ll	lm	ll	lm	ll	ll	ll
Marker18071	<lmxll>	{1-}	ll	lm	ll	lm	ll	lm	lm	lm	ll	lm	lm	ll	lm	lm	lm	lm	lm	ll	lm	lm	ll	lm	ll	ll	lm	lm	ll	ll	ll	lm	lm	ll	ll	ll	lm	ll	ll	ll	lm	lm	ll	lm	ll	lm	ll	ll	ll
Marker122219	<nnxnp>	{-0}	np	np	np	np	np	nn	np	np	np	nn	np	np	nn	np	nn	nn	np	nn	nn	nn	np	nn	np	nn	nn	np	np	np	nn	nn	nn	np	nn	nn	np	nn	np	np	np	nn	np	nn	nn	nn	np	nn	nn
Marker108006	<nnxnp>	{-0}	np	np	np	np	np	nn	np	np	np	nn	np	np	nn	np	nn	nn	np	nn	nn	nn	np	nn	np	nn	nn	np	np	np	nn	nn	nn	np	nn	nn	np	np	np	np	np	nn	np	nn	nn	nn	np	nn	nn
Marker9835	<nnxnp>	{-0}	np	np	np	np	np	nn	np	np	np	nn	np	np	nn	np	nn	nn	np	nn	nn	nn	np	nn	np	nn	nn	np	np	np	nn	nn	nn	np	nn	nn	np	np	np	np	np	nn	np	nn	nn	nn	np	nn	nn
Marker120984	<nnxnp>	{-0}	np	np	np	np	np	nn	np	np	np	nn	np	np	nn	np	nn	nn	np	nn	nn	nn	np	nn	np	nn	nn	np	np	np	nn	nn	nn	np	nn	nn	np	np	np	np	np	nn	np	nn	nn	nn	np	nn	nn
Marker106931	<nnxnp>	{-1}	nn	nn	nn	nn	nn	np	nn	nn	nn	np	nn	nn	np	nn	np	np	nn	np	np	np	nn	np	nn	np	np	nn	nn	nn	np	np	np	nn	np	np	nn	nn	nn	nn	nn	np	nn	np	np	np	nn	np	np
Marker21301	<nnxnp>	{-0}	np	np	np	np	np	nn	np	np	np	nn	np	np	nn	np	nn	nn	np	nn	nn	nn	np	nn	np	nn	nn	np	np	np	nn	nn	nn	np	nn	nn	np	np	np	np	np	nn	np	nn	nn	nn	np	nn	nn
Marker42134	<nnxnp>	{-0}	np	np	np	np	np	nn	np	np	np	nn	np	np	nn	np	nn	nn	np	nn	nn	nn	np	nn	np	nn	nn	np	np	np	nn	nn	nn	np	nn	nn	np	np	np	np	np	nn	np	nn	nn	nn	np	nn	nn
Marker10434	<nnxnp>	{-1}	nn	nn	nn	nn	nn	np	nn	nn	nn	np	nn	nn	np	nn	np	np	nn	np	np	np	nn	np	nn	np	np	nn	nn	nn	np	np	np	nn	np	np	nn	nn	nn	nn	nn	np	nn	np	np	np	nn	np	np
Marker2580	<hkxhk>	{01}	hk	hh	hk	hh	hk	hk	hh	hh	hk	hk	hh	hk	hk	hh	hk	hk	hh	kk	hk	hk	hk	hk	hk	kk	hk	hh	hk	hk	kk	hk	hk	hh	kk	kk	hh	hk	hk	hk	hh	hk	hk	hk	kk	hk	hk	kk	kk
Marker10437	<nnxnp>	{-1}	nn	nn	nn	nn	nn	np	nn	nn	nn	np	nn	nn	np	nn	np	np	nn	np	np	np	nn	np	nn	np	np	nn	nn	nn	np	np	np	nn	np	np	nn	nn	nn	nn	nn	np	nn	np	np	np	nn	np	np
Marker9641	<nnxnp>	{-0}	np	np	np	np	np	nn	np	np	np	nn	np	np	nn	np	nn	nn	np	nn	nn	nn	np	nn	np	nn	nn	np	np	np	nn	nn	nn	np	nn	nn	np	np	np	np	np	nn	np	nn	nn	nn	np	nn	nn
Marker42139	<nnxnp>	{-0}	np	np	np	np	np	nn	np	np	np	nn	np	np	nn	np	nn	nn	np	nn	nn	nn	np	nn	np	nn	nn	np	np	np	nn	nn	nn	np	nn	nn	np	np	np	np	np	nn	np	nn	nn	nn	np	nn	nn
Marker105499	<hkxhk>	{11}	hh	hk	hh	hk	hh	kk	hk	hk	hh	kk	hk	hh	kk	hk	kk	hk	hk	hk	kk	kk	hh	kk	hh	hk	kk	hk	hh	hh	hk	kk	kk	hk	hk	hk	hk	hh	hh	hh	hk	kk	hh	kk	hk	kk	hh	hk	hk
Marker29254	<nnxnp>	{-0}	np	np	np	np	np	nn	np	np	np	nn	np	np	nn	np	nn	nn	np	nn	nn	nn	np	nn	np	nn	nn	np	np	np	nn	nn	nn	np	nn	nn	np	np	np	np	np	nn	np	nn	nn	nn	np	nn	nn
Marker106988	<nnxnp>	{-1}	nn	nn	nn	nn	nn	np	nn	nn	nn	np	nn	nn	np	nn	np	np	nn	np	np	np	nn	np	nn	np	np	nn	nn	nn	np	np	np	nn	np	np	nn	nn	nn	nn	nn	np	nn	np	np	np	nn	np	np
Marker109234	<nnxnp>	{-1}	nn	nn	nn	nn	nn	np	nn	nn	nn	np	nn	nn	np	nn	np	np	nn	np	np	np	nn	np	nn	np	np	nn	nn	nn	np	np	np	nn	np	np	nn	nn	nn	nn	nn	np	nn	np	np	np	nn	np	np
Marker5438	<lmxll>	{1-}	ll	lm	ll	lm	ll	lm	lm	lm	ll	lm	lm	ll	lm	lm	lm	ll	lm	ll	lm	lm	ll	lm	ll	ll	lm	lm	ll	ll	ll	lm	lm	lm	ll	ll	lm	ll	ll	ll	lm	lm	ll	lm	ll	lm	ll	ll	ll
Marker121617	<lmxll>	{1-}	ll	lm	ll	lm	ll	lm	lm	lm	ll	lm	lm	ll	lm	lm	lm	ll	lm	ll	lm	lm	ll	lm	ll	ll	lm	lm	ll	ll	ll	lm	lm	lm	ll	ll	lm	ll	ll	ll	lm	lm	ll	lm	ll	lm	ll	ll	ll
Marker116051	<lmxll>	{1-}	ll	lm	ll	lm	ll	lm	lm	lm	ll	lm	lm	ll	lm	lm	lm	ll	lm	ll	lm	lm	ll	lm	ll	ll	lm	lm	ll	ll	ll	lm	lm	lm	ll	ll	lm	ll	ll	ll	lm	lm	ll	lm	ll	lm	ll	ll	ll
Marker8281	<lmxll>	{1-}	ll	lm	ll	lm	ll	lm	lm	lm	ll	lm	lm	ll	lm	lm	lm	ll	lm	ll	lm	lm	ll	lm	ll	ll	lm	lm	ll	ll	ll	lm	lm	lm	ll	ll	lm	ll	ll	ll	lm	lm	ll	lm	ll	lm	ll	ll	ll
Marker48	<hkxhk>	{11}	hh	hk	hh	hk	hh	kk	hk	hk	hh	kk	hk	hh	kk	hk	kk	hk	hk	hk	kk	kk	hh	kk	hh	hk	kk	hk	hh	hh	hk	kk	kk	hk	hk	hk	hk	hh	hh	hh	hk	kk	hh	kk	hk	kk	hh	hk	hk
Marker120401	<lmxll>	{1-}	ll	lm	ll	lm	ll	lm	lm	lm	ll	lm	lm	ll	lm	lm	lm	ll	lm	ll	lm	lm	ll	lm	ll	ll	lm	lm	ll	ll	ll	lm	lm	lm	ll	ll	lm	ll	ll	ll	lm	lm	ll	lm	ll	lm	ll	ll	ll
Marker15876	<lmxll>	{1-}	ll	lm	ll	lm	ll	lm	lm	lm	ll	lm	lm	ll	lm	lm	lm	ll	lm	ll	lm	lm	ll	lm	ll	ll	lm	lm	ll	ll	ll	lm	lm	lm	ll	ll	lm	ll	ll	ll	lm	lm	ll	lm	ll	lm	ll	ll	ll
Marker109109	<lmxll>	{1-}	ll	lm	ll	lm	ll	lm	lm	lm	ll	lm	lm	ll	lm	lm	lm	ll	lm	ll	lm	lm	ll	lm	ll	ll	lm	lm	ll	ll	ll	lm	lm	lm	ll	ll	lm	ll	ll	ll	lm	lm	ll	lm	ll	lm	ll	ll	ll
Marker41785	<lmxll>	{1-}	ll	lm	ll	lm	ll	lm	lm	lm	ll	lm	lm	ll	lm	lm	lm	ll	lm	ll	lm	lm	ll	lm	ll	ll	lm	lm	ll	ll	ll	lm	lm	lm	ll	ll	lm	ll	ll	ll	lm	lm	ll	lm	ll	lm	ll	ll	ll
Marker120636	<lmxll>	{1-}	ll	lm	ll	lm	ll	lm	lm	lm	ll	lm	lm	ll	lm	lm	lm	ll	lm	ll	lm	lm	ll	lm	ll	ll	lm	lm	ll	ll	ll	lm	lm	lm	ll	ll	lm	ll	ll	ll	lm	lm	ll	lm	ll	lm	ll	ll	ll
Marker1836	<lmxll>	{1-}	ll	lm	ll	lm	ll	lm	lm	lm	ll	lm	lm	ll	lm	lm	lm	ll	lm	ll	lm	lm	ll	lm	ll	ll	lm	lm	ll	ll	ll	lm	lm	lm	ll	ll	lm	ll	ll	ll	lm	lm	ll	lm	ll	lm	ll	ll	ll
Marker17222	<nnxnp>	{-1}	nn	nn	nn	nn	nn	np	nn	nn	nn	np	nn	nn	np	nn	np	np	nn	nn	np	np	nn	np	nn	np	np	nn	nn	nn	np	np	np	nn	np	np	nn	nn	nn	nn	nn	np	nn	np	np	np	nn	np	np
Marker29457	<lmxll>	{1-}	ll	lm	ll	lm	ll	lm	lm	lm	ll	lm	lm	ll	lm	lm	lm	ll	lm	ll	lm	lm	ll	lm	ll	ll	lm	lm	ll	ll	ll	lm	lm	lm	ll	ll	lm	ll	ll	ll	lm	lm	ll	lm	ll	lm	ll	ll	ll
Marker16699	<lmxll>	{1-}	ll	lm	ll	lm	ll	lm	lm	lm	ll	lm	lm	ll	lm	lm	lm	ll	lm	ll	lm	lm	ll	lm	ll	ll	lm	lm	ll	ll	ll	lm	lm	lm	ll	ll	lm	ll	ll	ll	lm	lm	ll	lm	ll	lm	ll	ll	ll
Marker39381	<lmxll>	{1-}	ll	lm	ll	lm	ll	lm	lm	lm	ll	lm	lm	ll	lm	lm	lm	ll	lm	ll	lm	lm	ll	lm	ll	ll	lm	lm	ll	ll	ll	lm	lm	lm	ll	ll	lm	ll	ll	ll	lm	lm	ll	lm	ll	lm	ll	ll	lm
Marker5589	<hkxhk>	{00}	kk	hk	kk	hk	kk	hh	hk	hk	hk	hh	hk	kk	hh	hk	hh	hk	hk	kk	hh	hh	kk	hh	kk	hk	hh	hk	hk	kk	hk	hh	hh	hk	hk	hk	hk	kk	kk	kk	hk	hh	kk	hh	hk	hh	kk	hk	hh
Marker13639	<nnxnp>	{-1}	nn	nn	nn	nn	nn	np	nn	nn	np	np	nn	nn	np	nn	np	np	nn	nn	np	np	nn	np	nn	np	np	nn	np	nn	np	np	np	nn	np	np	nn	nn	nn	nn	nn	np	nn	np	np	np	nn	np	np
Marker109687	<nnxnp>	{-0}	np	np	np	np	np	nn	np	np	nn	nn	np	np	nn	np	nn	nn	np	np	nn	nn	np	nn	np	nn	nn	np	nn	np	nn	nn	nn	np	nn	nn	np	np	np	np	np	nn	np	nn	nn	nn	np	nn	nn
Marker132	<nnxnp>	{-0}	np	np	np	np	np	nn	np	np	nn	nn	np	np	nn	np	nn	nn	np	np	nn	nn	np	nn	np	nn	nn	np	nn	np	nn	nn	nn	np	nn	nn	np	np	np	np	np	nn	np	nn	nn	nn	np	nn	nn
Marker63175	<nnxnp>	{-0}	np	np	np	np	np	nn	np	np	nn	nn	np	np	nn	np	nn	nn	np	np	nn	nn	np	nn	np	nn	nn	np	nn	np	nn	nn	nn	np	nn	nn	np	np	np	np	np	nn	np	nn	nn	nn	np	nn	nn
Marker110359	<nnxnp>	{-0}	np	np	np	np	np	nn	np	np	nn	nn	np	np	nn	np	nn	nn	np	np	nn	nn	np	nn	np	nn	nn	np	nn	np	nn	nn	nn	np	nn	nn	np	np	np	np	np	nn	np	nn	nn	nn	np	nn	nn
Marker17996	<lmxll>	{1-}	ll	lm	ll	lm	ll	lm	lm	lm	ll	lm	lm	ll	lm	lm	lm	ll	lm	ll	lm	lm	ll	lm	ll	ll	lm	lm	ll	ll	ll	lm	lm	lm	ll	ll	lm	ll	ll	ll	lm	lm	ll	lm	ll	lm	ll	ll	lm
Marker16461	<lmxll>	{0-}	lm	ll	lm	ll	lm	ll	ll	ll	lm	ll	ll	lm	ll	ll	ll	lm	ll	lm	ll	ll	lm	ll	lm	lm	ll	ll	lm	lm	lm	ll	ll	ll	lm	lm	ll	lm	lm	lm	ll	ll	lm	ll	lm	ll	lm	lm	ll
Marker116993	<hkxhk>	{11}	hh	hk	hh	hk	hh	kk	hk	hk	hk	kk	hk	hh	kk	hk	kk	hk	hk	hh	kk	kk	hh	kk	hh	hk	kk	hk	hk	hh	hk	kk	kk	hk	hk	hk	hk	hh	hh	hh	hk	kk	hh	kk	hk	kk	hh	hk	kk
Marker69	<nnxnp>	{-0}	np	np	np	np	np	nn	np	np	nn	nn	np	np	nn	np	nn	nn	np	np	nn	nn	np	nn	np	nn	nn	np	nn	np	nn	nn	nn	np	nn	nn	np	np	np	np	np	nn	np	nn	nn	nn	np	nn	nn
Marker30709	<lmxll>	{0-}	lm	ll	lm	ll	lm	ll	ll	ll	lm	ll	ll	lm	ll	ll	ll	lm	ll	lm	ll	ll	lm	ll	lm	lm	ll	ll	lm	lm	lm	ll	ll	ll	lm	lm	ll	lm	lm	lm	ll	ll	lm	ll	lm	ll	lm	lm	ll
Marker116731	<lmxll>	{1-}	ll	lm	ll	lm	ll	lm	lm	lm	ll	lm	lm	ll	lm	lm	lm	ll	lm	ll	lm	lm	ll	lm	ll	ll	lm	lm	ll	ll	ll	lm	lm	lm	ll	ll	lm	ll	ll	ll	lm	lm	ll	lm	ll	lm	ll	ll	lm
Marker121356	<hkxhk>	{00}	kk	hk	kk	hk	kk	hh	hk	hk	hk	hh	hk	kk	hh	hk	hh	hk	hk	kk	hh	hh	kk	hh	kk	hk	hh	hk	hk	kk	hk	hh	hh	hk	hk	hk	hk	kk	kk	kk	hk	hh	kk	hh	hk	hh	kk	hk	hh
Marker26459	<lmxll>	{0-}	lm	ll	lm	ll	lm	ll	ll	ll	lm	ll	ll	lm	ll	ll	ll	lm	ll	lm	ll	ll	lm	ll	lm	lm	ll	ll	lm	lm	lm	ll	ll	ll	lm	lm	ll	lm	lm	lm	ll	ll	lm	ll	lm	ll	lm	lm	ll
Marker16448	<nnxnp>	{-0}	np	np	np	np	np	nn	np	np	nn	nn	np	np	nn	np	nn	nn	np	np	nn	nn	np	nn	np	nn	nn	np	nn	np	nn	nn	nn	np	nn	nn	np	np	np	np	np	nn	np	nn	nn	nn	np	nn	nn
Marker112085	<lmxll>	{0-}	lm	ll	lm	ll	lm	ll	ll	ll	lm	ll	ll	lm	ll	ll	ll	lm	ll	lm	ll	ll	lm	ll	lm	lm	ll	ll	lm	lm	lm	ll	ll	ll	lm	lm	ll	lm	lm	lm	ll	ll	lm	ll	lm	ll	ll	lm	ll
Marker4304	<lmxll>	{0-}	lm	ll	lm	ll	lm	ll	ll	ll	lm	ll	ll	lm	ll	ll	ll	lm	ll	lm	ll	ll	lm	ll	lm	lm	ll	ll	lm	lm	lm	ll	ll	ll	lm	lm	ll	lm	lm	lm	ll	ll	lm	ll	lm	ll	ll	lm	ll
Marker5538	<hkxhk>	{11}	hh	hk	hh	hk	hh	kk	hk	hk	hk	kk	hk	hh	kk	hk	kk	hk	hk	hh	kk	kk	hh	kk	hh	hk	kk	hk	hk	hh	hk	kk	kk	hk	hk	hk	hk	hh	hh	hh	hk	kk	hh	kk	hk	kk	hk	hk	kk
Marker772	<nnxnp>	{-0}	np	np	np	np	np	nn	np	np	nn	nn	np	np	nn	np	nn	nn	np	np	nn	nn	np	nn	np	nn	nn	np	nn	np	nn	nn	nn	np	nn	nn	np	np	np	np	np	nn	np	nn	nn	nn	np	nn	nn
Marker120030	<nnxnp>	{-1}	nn	nn	nn	nn	nn	np	nn	nn	np	np	nn	nn	np	nn	np	np	nn	nn	np	np	nn	np	nn	np	np	nn	np	nn	np	np	np	nn	np	np	nn	nn	nn	nn	nn	np	nn	np	np	np	nn	np	np
Marker21410	<nnxnp>	{-1}	nn	nn	nn	nn	nn	np	nn	nn	np	np	nn	nn	np	nn	np	np	nn	nn	np	np	nn	np	nn	np	np	nn	np	nn	np	np	np	nn	np	np	nn	nn	nn	nn	nn	np	nn	np	np	np	nn	np	np
Marker115818	<nnxnp>	{-0}	np	np	np	np	np	nn	np	np	nn	nn	np	np	nn	np	nn	nn	np	np	nn	nn	np	nn	np	nn	nn	np	nn	np	nn	nn	nn	np	nn	nn	np	np	np	np	np	nn	np	nn	nn	nn	np	nn	nn
Marker3076	<nnxnp>	{-0}	np	np	np	np	np	nn	np	np	nn	nn	np	np	nn	np	nn	nn	np	np	nn	nn	np	nn	np	nn	nn	np	nn	np	nn	nn	nn	np	nn	nn	np	np	np	np	np	nn	np	nn	nn	nn	np	nn	nn
Marker117189	<nnxnp>	{-1}	nn	nn	nn	nn	nn	np	nn	nn	np	np	nn	nn	np	nn	np	np	nn	nn	np	np	nn	np	nn	np	np	nn	np	nn	np	np	np	nn	np	np	nn	nn	nn	nn	nn	np	nn	np	np	np	nn	np	np
Marker107431	<nnxnp>	{-0}	np	np	np	np	np	nn	np	np	nn	nn	np	np	nn	np	nn	nn	np	np	nn	nn	np	nn	np	nn	nn	np	nn	np	nn	nn	nn	np	nn	nn	np	np	np	np	np	nn	np	nn	nn	nn	np	nn	nn
Marker12446	<nnxnp>	{-1}	nn	nn	nn	nn	nn	np	nn	nn	np	np	nn	nn	np	nn	np	np	nn	nn	np	np	nn	np	nn	np	np	nn	np	nn	np	np	np	nn	np	np	nn	nn	nn	nn	nn	np	nn	np	np	np	nn	np	np
Marker6524	<nnxnp>	{-0}	np	np	np	np	np	nn	np	np	nn	nn	np	np	nn	np	nn	nn	np	np	nn	nn	np	nn	np	nn	nn	np	nn	np	nn	nn	nn	np	nn	nn	np	np	np	np	np	nn	np	nn	nn	nn	np	nn	nn
Marker28766	<nnxnp>	{-0}	np	np	np	np	np	nn	np	np	nn	nn	np	np	nn	np	nn	nn	np	np	nn	nn	np	nn	np	nn	nn	np	nn	np	nn	nn	nn	np	nn	nn	np	np	np	np	np	nn	np	nn	nn	nn	np	nn	nn
Marker23129	<nnxnp>	{-0}	np	np	np	np	np	nn	np	np	nn	nn	np	np	nn	np	nn	nn	np	np	nn	nn	np	nn	np	nn	nn	np	nn	np	nn	nn	nn	np	nn	nn	np	np	np	np	np	nn	np	nn	nn	nn	np	nn	nn
Marker14261	<nnxnp>	{-0}	np	np	np	np	np	nn	np	np	nn	nn	np	np	nn	np	nn	nn	np	np	nn	nn	np	nn	np	nn	nn	np	nn	np	nn	nn	nn	np	nn	nn	np	np	np	np	np	nn	np	nn	nn	nn	np	nn	nn
Marker118672	<lmxll>	{1-}	ll	lm	ll	lm	ll	lm	lm	lm	ll	lm	lm	ll	lm	lm	lm	ll	lm	ll	lm	lm	ll	lm	ll	ll	lm	lm	ll	ll	ll	lm	lm	lm	ll	ll	lm	ll	ll	ll	lm	lm	ll	lm	ll	lm	lm	ll	lm
Marker2664	<lmxll>	{1-}	ll	lm	ll	lm	ll	lm	lm	lm	ll	lm	lm	ll	lm	lm	lm	ll	lm	ll	lm	lm	ll	lm	ll	ll	lm	lm	ll	ll	ll	lm	lm	lm	ll	ll	lm	ll	ll	ll	lm	lm	ll	lm	ll	lm	lm	ll	lm
Marker31747	<lmxll>	{1-}	ll	lm	ll	lm	ll	lm	lm	lm	ll	lm	lm	ll	lm	lm	lm	ll	lm	ll	lm	lm	ll	lm	ll	ll	lm	lm	ll	ll	ll	lm	lm	lm	ll	ll	lm	ll	ll	ll	lm	lm	ll	lm	ll	lm	lm	ll	lm
Marker1646	<lmxll>	{1-}	ll	lm	ll	lm	ll	lm	lm	lm	ll	lm	lm	ll	lm	lm	lm	ll	lm	ll	lm	lm	ll	lm	ll	ll	lm	lm	ll	ll	ll	lm	lm	lm	ll	ll	lm	ll	ll	ll	lm	lm	ll	lm	ll	lm	lm	ll	lm
Marker118463	<lmxll>	{0-}	lm	ll	lm	ll	lm	ll	ll	ll	lm	ll	ll	lm	ll	ll	ll	lm	ll	lm	ll	ll	lm	ll	lm	lm	ll	ll	lm	lm	lm	ll	ll	ll	lm	lm	ll	lm	lm	lm	ll	ll	lm	ll	lm	ll	ll	lm	ll
Marker108007	<lmxll>	{0-}	lm	ll	lm	ll	lm	ll	ll	ll	lm	ll	ll	lm	ll	ll	ll	lm	ll	lm	ll	ll	lm	ll	lm	lm	ll	ll	lm	lm	lm	ll	ll	ll	lm	lm	ll	lm	lm	lm	ll	ll	lm	ll	lm	ll	ll	lm	ll
Marker14277	<nnxnp>	{-0}	np	np	np	np	np	nn	np	np	nn	nn	np	np	nn	np	nn	nn	np	np	nn	nn	np	nn	np	nn	nn	np	nn	np	nn	nn	nn	np	np	nn	np	np	np	np	np	nn	np	nn	nn	nn	np	nn	nn
Marker6721	<nnxnp>	{-0}	np	np	np	np	np	nn	np	np	nn	nn	np	np	nn	np	nn	nn	np	np	nn	nn	np	nn	np	nn	nn	np	nn	np	nn	nn	nn	np	np	nn	np	np	np	np	np	nn	np	nn	nn	nn	np	nn	nn
Marker29977	<nnxnp>	{-0}	np	np	np	np	np	nn	np	np	nn	nn	np	np	nn	np	nn	nn	np	np	nn	nn	np	nn	np	nn	nn	np	nn	np	nn	nn	nn	np	np	nn	np	np	np	np	np	nn	np	nn	nn	nn	np	nn	nn
Marker15825	<nnxnp>	{-0}	np	np	np	np	np	nn	np	np	nn	nn	np	np	nn	np	nn	nn	np	np	nn	nn	np	nn	np	nn	nn	np	nn	np	nn	nn	nn	np	np	nn	np	np	np	np	np	nn	np	nn	nn	nn	np	nn	nn
Marker17195	<lmxll>	{1-}	ll	lm	ll	lm	ll	lm	lm	lm	ll	lm	lm	ll	lm	lm	lm	ll	lm	ll	lm	lm	ll	lm	ll	ll	lm	lm	ll	ll	ll	lm	lm	lm	ll	ll	lm	ll	ll	ll	lm	lm	ll	lm	ll	lm	lm	ll	lm
Marker31962	<lmxll>	{1-}	ll	lm	ll	lm	ll	lm	lm	lm	ll	lm	lm	ll	lm	lm	lm	ll	lm	ll	lm	lm	ll	lm	ll	ll	lm	lm	ll	ll	ll	lm	lm	lm	ll	ll	lm	ll	ll	ll	lm	lm	ll	lm	ll	lm	lm	ll	lm
Marker107052	<lmxll>	{1-}	ll	lm	ll	lm	ll	lm	lm	lm	ll	lm	lm	ll	lm	lm	lm	ll	lm	ll	lm	lm	ll	lm	ll	ll	lm	lm	ll	ll	ll	lm	lm	lm	ll	ll	lm	ll	ll	ll	lm	lm	ll	lm	ll	lm	lm	ll	lm
Marker18149	<lmxll>	{0-}	lm	ll	ll	ll	lm	ll	ll	ll	lm	ll	ll	lm	ll	ll	ll	lm	ll	lm	ll	ll	lm	ll	lm	lm	ll	ll	lm	lm	lm	ll	ll	ll	lm	lm	ll	lm	lm	lm	ll	ll	lm	ll	lm	ll	ll	lm	ll
Marker112440	<lmxll>	{1-}	ll	lm	lm	lm	ll	lm	lm	lm	ll	lm	lm	ll	lm	lm	lm	ll	lm	ll	lm	lm	ll	lm	ll	ll	lm	lm	ll	ll	ll	lm	lm	lm	ll	ll	lm	ll	ll	ll	lm	lm	ll	lm	ll	lm	lm	ll	lm
Marker117852	<lmxll>	{1-}	ll	lm	lm	lm	ll	lm	lm	lm	ll	lm	lm	ll	lm	lm	lm	ll	lm	ll	lm	lm	ll	lm	ll	ll	lm	lm	ll	ll	ll	lm	lm	lm	ll	ll	lm	ll	ll	ll	lm	lm	ll	lm	ll	lm	lm	ll	lm
Marker115111	<lmxll>	{0-}	lm	ll	ll	ll	lm	ll	ll	ll	lm	ll	ll	lm	ll	ll	ll	lm	ll	lm	ll	ll	lm	ll	lm	lm	ll	ll	lm	lm	lm	ll	ll	ll	lm	lm	ll	lm	lm	lm	ll	ll	lm	ll	lm	ll	ll	lm	ll
Marker108292	<lmxll>	{0-}	lm	ll	ll	ll	lm	ll	ll	ll	lm	ll	ll	lm	ll	ll	ll	lm	ll	lm	ll	ll	lm	ll	lm	lm	ll	ll	lm	lm	lm	ll	ll	ll	lm	lm	ll	lm	lm	lm	ll	ll	lm	ll	lm	ll	ll	lm	ll
Marker22918	<lmxll>	{0-}	lm	ll	lm	ll	lm	ll	ll	ll	lm	ll	ll	lm	ll	ll	ll	lm	ll	lm	ll	ll	lm	ll	lm	lm	ll	ll	lm	lm	lm	ll	ll	ll	lm	lm	ll	lm	lm	lm	ll	ll	lm	ll	lm	ll	ll	lm	ll
Marker116863	<lmxll>	{0-}	lm	ll	ll	ll	lm	ll	ll	ll	lm	ll	ll	lm	ll	ll	ll	lm	ll	lm	ll	ll	lm	ll	lm	lm	ll	ll	lm	lm	lm	ll	ll	ll	lm	lm	ll	lm	lm	lm	ll	ll	lm	ll	lm	ll	ll	lm	ll
Marker709	<nnxnp>	{-0}	np	np	np	np	np	nn	np	np	nn	nn	np	nn	nn	np	nn	nn	np	np	nn	nn	np	nn	np	np	nn	np	nn	np	nn	nn	nn	np	np	nn	np	nn	np	np	np	nn	np	nn	nn	nn	np	nn	nn
Marker108956	<lmxll>	{0-}	lm	ll	ll	ll	lm	ll	ll	ll	lm	ll	ll	lm	ll	ll	ll	lm	ll	lm	ll	ll	lm	ll	lm	lm	ll	ll	lm	lm	lm	ll	ll	ll	lm	lm	ll	lm	lm	lm	ll	ll	lm	ll	lm	ll	ll	lm	ll
Marker114103	<lmxll>	{0-}	lm	ll	ll	ll	lm	ll	ll	ll	lm	ll	ll	lm	ll	ll	ll	lm	ll	lm	ll	ll	lm	ll	lm	lm	ll	ll	lm	lm	lm	ll	ll	ll	lm	lm	ll	lm	lm	lm	ll	ll	lm	ll	lm	ll	ll	lm	ll
Marker29689	<nnxnp>	{-0}	np	np	np	np	np	nn	np	np	nn	nn	np	nn	nn	np	nn	nn	np	np	nn	nn	np	nn	np	np	nn	np	nn	np	nn	nn	nn	np	np	nn	np	nn	np	np	np	nn	np	nn	nn	nn	np	nn	nn
Marker1508	<nnxnp>	{-0}	np	np	np	np	np	nn	np	np	nn	nn	np	nn	nn	np	nn	nn	np	np	nn	nn	np	nn	np	np	nn	np	nn	np	nn	nn	nn	np	np	nn	np	nn	np	np	np	nn	np	nn	nn	nn	np	nn	nn
Marker34679	<nnxnp>	{-0}	np	np	np	np	np	nn	np	np	nn	nn	np	nn	nn	np	nn	nn	np	np	nn	nn	np	nn	np	np	nn	np	nn	np	nn	nn	nn	np	np	nn	np	nn	np	np	np	nn	np	nn	nn	nn	np	nn	nn
Marker109713	<nnxnp>	{-0}	np	np	np	np	np	nn	np	np	nn	nn	np	nn	nn	np	nn	nn	np	np	nn	nn	np	nn	np	np	nn	np	nn	np	nn	nn	nn	np	np	nn	np	nn	np	np	np	nn	np	nn	nn	nn	np	nn	nn
Marker11367	<lmxll>	{1-}	ll	ll	lm	lm	ll	lm	lm	lm	ll	lm	lm	ll	lm	lm	lm	ll	ll	ll	lm	lm	ll	lm	ll	ll	lm	lm	ll	ll	ll	lm	lm	lm	ll	ll	lm	ll	ll	ll	lm	lm	ll	lm	ll	lm	lm	ll	lm
Marker110809	<nnxnp>	{-0}	np	np	np	np	np	nn	np	np	nn	nn	np	nn	nn	np	nn	nn	np	np	nn	nn	np	nn	np	np	nn	np	nn	np	nn	nn	nn	np	np	nn	np	nn	np	np	np	nn	np	nn	nn	nn	np	nn	nn
Marker67338	<nnxnp>	{-0}	np	np	np	np	np	nn	np	np	nn	nn	np	nn	nn	np	nn	nn	np	np	nn	nn	np	nn	np	np	nn	np	nn	np	nn	nn	nn	np	np	nn	np	nn	np	np	np	nn	np	nn	nn	nn	np	nn	nn
Marker116953	<lmxll>	{1-}	ll	ll	lm	lm	ll	lm	lm	lm	ll	lm	lm	ll	lm	lm	lm	ll	ll	ll	lm	lm	ll	lm	ll	ll	lm	lm	ll	ll	ll	lm	lm	lm	ll	ll	lm	ll	ll	ll	lm	lm	ll	lm	ll	lm	lm	ll	lm
Marker118797	<hkxhk>	{00}	kk	kk	hk	hk	kk	hh	hk	hk	hk	hh	hk	hk	hh	hk	hh	hk	kk	kk	hh	hh	kk	hh	kk	kk	hh	hk	hk	kk	hk	hh	hh	hk	kk	hk	hk	hk	kk	kk	hk	hh	kk	hh	hk	hh	hk	hk	hh
Marker108777	<hkxhk>	{11}	hh	hh	hk	hk	hh	kk	hk	hk	hk	kk	hk	hk	kk	hk	kk	hk	hh	hh	kk	kk	hh	kk	hh	hh	kk	hk	hk	hh	hk	kk	kk	hk	hh	hk	hk	hk	hh	hh	hk	kk	hh	kk	hk	kk	hk	hk	kk
Marker1312	<lmxll>	{0-}	lm	lm	ll	ll	lm	ll	ll	ll	lm	ll	ll	lm	ll	ll	ll	lm	lm	lm	ll	ll	lm	ll	lm	lm	ll	ll	lm	lm	lm	ll	ll	ll	lm	lm	ll	lm	lm	lm	ll	ll	lm	ll	lm	ll	ll	lm	ll
Marker2467	<lmxll>	{0-}	lm	lm	ll	ll	lm	ll	ll	ll	lm	ll	ll	lm	ll	ll	ll	lm	lm	lm	ll	ll	lm	ll	lm	lm	ll	ll	lm	lm	lm	ll	ll	ll	lm	lm	ll	lm	lm	lm	lm	ll	ll	ll	lm	ll	ll	lm	ll
Marker111430	<lmxll>	{0-}	lm	lm	ll	ll	lm	ll	ll	ll	lm	ll	ll	lm	ll	ll	ll	lm	lm	lm	ll	ll	lm	ll	lm	lm	ll	ll	lm	lm	lm	ll	ll	ll	lm	lm	ll	lm	lm	lm	lm	ll	ll	ll	lm	ll	ll	lm	ll
Marker3715	<lmxll>	{0-}	lm	lm	ll	ll	lm	ll	ll	ll	lm	ll	ll	lm	ll	ll	ll	lm	lm	lm	ll	ll	lm	ll	lm	lm	ll	ll	lm	lm	lm	ll	ll	ll	lm	lm	ll	lm	lm	lm	lm	ll	lm	ll	lm	ll	ll	lm	ll
Marker22344	<lmxll>	{0-}	lm	lm	ll	ll	lm	ll	ll	ll	lm	ll	ll	lm	ll	ll	ll	lm	lm	lm	ll	ll	lm	ll	lm	lm	ll	ll	lm	lm	lm	ll	ll	ll	lm	lm	ll	lm	lm	lm	lm	ll	lm	ll	lm	ll	ll	lm	ll
Marker16960	<nnxnp>	{-0}	np	np	np	np	np	nn	np	nn	nn	nn	np	nn	nn	nn	nn	nn	np	np	nn	nn	np	nn	np	np	nn	np	nn	np	nn	nn	nn	nn	np	nn	np	nn	np	np	np	np	np	nn	np	nn	np	nn	nn
Marker20596	<nnxnp>	{-0}	np	np	np	np	np	nn	np	nn	nn	nn	np	nn	nn	nn	nn	nn	np	np	nn	nn	np	nn	np	np	nn	np	nn	np	nn	nn	nn	nn	np	nn	np	nn	np	np	np	np	np	nn	np	nn	np	nn	nn
Marker112204	<nnxnp>	{-1}	nn	nn	nn	nn	nn	np	nn	np	np	np	nn	np	np	np	np	np	nn	nn	np	np	nn	np	nn	nn	np	nn	np	nn	np	np	np	np	nn	np	nn	np	nn	nn	nn	nn	nn	np	nn	np	nn	np	np
Marker12787	<nnxnp>	{-0}	np	np	np	np	np	nn	np	nn	nn	nn	np	nn	nn	nn	nn	nn	np	np	nn	nn	np	nn	np	np	nn	np	nn	np	nn	nn	nn	nn	np	nn	np	nn	np	np	np	np	np	nn	np	nn	np	nn	nn
Marker2751	<hkxhk>	{11}	hh	hh	hk	hh	hh	kk	hk	hk	hk	kk	hk	hk	kk	kk	kk	hk	hh	hh	kk	kk	hh	kk	hh	hh	kk	hk	hk	hh	hk	kk	kk	kk	hh	hk	hk	hk	hh	hh	hh	hk	hk	kk	hh	kk	hk	hk	kk
Marker25059	<nnxnp>	{-1}	nn	nn	nn	nn	nn	np	nn	np	np	np	nn	np	np	np	np	np	nn	nn	np	np	nn	np	nn	nn	np	nn	np	nn	np	np	np	np	nn	np	nn	np	nn	nn	nn	nn	nn	np	nn	np	nn	np	np
Marker26132	<nnxnp>	{-0}	np	np	np	np	np	nn	np	nn	nn	np	np	nn	nn	nn	nn	nn	np	np	nn	nn	np	nn	np	np	nn	np	nn	np	nn	nn	nn	nn	np	nn	np	nn	np	np	np	np	np	nn	np	nn	np	nn	nn
Marker24692	<hkxhk>	{11}	hh	hh	hk	hh	hh	kk	hk	hk	hk	hk	hk	hk	kk	kk	kk	hk	hh	hh	kk	kk	hh	kk	hh	hh	kk	hk	hk	hh	hk	kk	kk	kk	hh	hk	hh	hk	hh	hh	hh	hk	hk	kk	hh	kk	hk	hk	kk
Marker108295	<nnxnp>	{-0}	np	np	np	np	np	nn	np	nn	nn	np	np	nn	nn	nn	nn	nn	np	np	nn	nn	np	nn	np	np	nn	np	nn	np	nn	nn	nn	nn	np	nn	np	nn	nn	np	np	np	np	nn	np	nn	np	nn	nn
Marker6342	<hkxhk>	{00}	kk	kk	hk	kk	kk	hh	hk	hk	hk	hk	hk	hk	hh	hk	hk	hk	kk	kk	hh	hh	kk	hh	kk	kk	hh	hk	hk	kk	hk	hh	hh	hh	kk	hk	kk	hk	hk	kk	kk	hk	hk	hh	kk	hh	hk	hk	hh
Marker71116	<nnxnp>	{-0}	np	np	np	np	np	nn	np	nn	nn	np	np	nn	nn	nn	nn	nn	np	np	nn	nn	np	nn	np	np	nn	np	nn	np	nn	nn	nn	nn	np	nn	np	nn	nn	np	np	np	np	nn	np	nn	np	nn	nn
Marker115577	<nnxnp>	{-0}	np	np	np	np	np	nn	np	nn	nn	np	np	nn	nn	nn	nn	nn	np	np	nn	nn	np	nn	np	np	nn	nn	nn	np	nn	nn	nn	nn	np	nn	np	nn	nn	np	np	np	np	nn	np	nn	np	nn	nn
Marker50448	<nnxnp>	{-1}	nn	np	nn	nn	nn	np	nn	np	np	nn	nn	np	np	np	np	np	nn	nn	np	np	nn	np	nn	nn	np	np	np	nn	np	np	np	np	nn	np	nn	np	np	nn	nn	nn	nn	np	nn	np	nn	np	np
Marker115991	<nnxnp>	{-1}	nn	np	nn	nn	nn	np	nn	np	np	nn	nn	np	np	np	np	np	nn	nn	np	np	nn	np	nn	nn	np	np	np	nn	np	np	np	np	nn	np	nn	np	np	nn	nn	nn	nn	np	nn	np	nn	np	np
Marker107898	<nnxnp>	{-1}	nn	np	nn	nn	nn	np	nn	np	np	nn	nn	np	np	np	np	np	nn	nn	np	np	nn	np	nn	nn	np	np	np	nn	np	np	np	np	nn	np	nn	np	np	nn	nn	nn	nn	np	nn	np	nn	np	np
Marker50452	<nnxnp>	{-1}	nn	np	nn	nn	nn	np	nn	np	np	nn	nn	np	np	np	np	np	nn	nn	np	np	nn	np	nn	nn	np	np	np	nn	np	np	np	np	nn	np	nn	np	np	nn	nn	nn	nn	np	nn	np	nn	np	np
Marker57346	<nnxnp>	{-1}	nn	np	nn	nn	nn	np	nn	np	np	nn	nn	np	np	np	np	np	nn	nn	np	np	nn	np	nn	nn	np	np	np	nn	np	np	np	np	nn	np	nn	np	np	nn	nn	nn	nn	np	nn	np	nn	np	np
Marker57340	<nnxnp>	{-1}	nn	np	nn	nn	nn	np	nn	np	np	nn	nn	np	np	np	np	np	nn	nn	np	np	nn	np	nn	nn	np	np	np	nn	np	np	np	np	nn	np	nn	np	np	nn	nn	nn	nn	np	nn	np	nn	np	np
Marker119032	<nnxnp>	{-1}	nn	np	nn	nn	nn	np	nn	np	np	nn	nn	np	np	np	np	np	nn	nn	np	np	nn	np	nn	nn	np	np	np	nn	np	np	np	np	nn	np	nn	np	np	nn	nn	nn	nn	np	nn	np	nn	np	np
Marker105716	<nnxnp>	{-1}	nn	np	nn	nn	nn	np	nn	np	np	nn	nn	np	np	np	np	np	nn	nn	np	np	nn	np	nn	nn	np	np	np	nn	np	np	np	np	nn	np	nn	np	np	nn	nn	nn	nn	np	nn	np	nn	np	np
Marker57345	<nnxnp>	{-1}	nn	np	nn	nn	nn	np	nn	np	np	nn	nn	np	np	np	np	np	nn	nn	np	np	nn	np	nn	nn	np	np	np	nn	np	np	np	np	nn	np	nn	np	np	nn	nn	nn	nn	np	nn	np	nn	np	np
Marker5697	<nnxnp>	{-1}	nn	np	nn	np	nn	np	nn	np	np	nn	nn	np	np	np	np	np	nn	nn	np	np	nn	np	nn	nn	np	np	np	nn	nn	np	np	np	nn	np	nn	np	np	nn	nn	nn	nn	np	nn	np	nn	np	np
Marker90848	<nnxnp>	{-1}	nn	np	nn	np	nn	np	nn	np	np	nn	nn	np	np	np	np	np	nn	nn	np	np	nn	np	nn	nn	np	np	np	nn	nn	np	np	np	nn	np	nn	np	np	nn	nn	nn	nn	np	nn	np	nn	np	np
Marker120034	<nnxnp>	{-0}	np	nn	np	nn	nn	nn	np	nn	nn	np	np	nn	nn	nn	nn	nn	np	np	nn	nn	np	nn	np	np	nn	nn	nn	np	np	nn	nn	nn	np	nn	np	nn	nn	np	np	np	np	nn	np	nn	np	nn	nn
Marker105167	<nnxnp>	{-0}	np	nn	np	nn	nn	nn	np	nn	nn	np	np	nn	nn	nn	nn	nn	np	np	nn	nn	np	nn	np	np	nn	nn	nn	np	np	nn	nn	nn	np	nn	np	nn	nn	np	np	np	np	nn	np	nn	np	nn	nn
Marker17180	<nnxnp>	{-0}	np	nn	np	nn	nn	nn	np	nn	nn	np	np	nn	nn	nn	nn	nn	nn	np	nn	nn	np	nn	np	np	nn	nn	nn	np	np	nn	nn	nn	np	nn	np	nn	nn	np	np	np	np	nn	np	nn	np	nn	nn
Marker110130	<nnxnp>	{-1}	nn	np	nn	np	np	np	nn	np	np	nn	nn	np	np	np	np	np	np	nn	np	np	nn	np	nn	nn	np	np	np	nn	nn	np	np	np	nn	np	nn	np	np	nn	nn	nn	nn	np	nn	np	nn	np	np
Marker22131	<nnxnp>	{-0}	np	nn	np	nn	nn	nn	np	nn	nn	np	np	nn	nn	nn	nn	nn	nn	np	nn	nn	np	nn	np	np	nn	nn	nn	np	np	nn	nn	nn	np	nn	np	nn	nn	np	np	np	np	nn	np	nn	np	nn	nn
Marker122032	<nnxnp>	{-0}	np	nn	np	nn	nn	nn	np	nn	nn	np	np	nn	nn	nn	nn	nn	nn	np	nn	nn	np	nn	np	np	nn	nn	nn	np	np	nn	nn	nn	np	nn	np	nn	nn	np	np	np	np	nn	np	nn	np	nn	nn
Marker109619	<nnxnp>	{-0}	np	nn	np	nn	nn	nn	np	nn	nn	np	np	nn	nn	nn	nn	nn	nn	np	nn	nn	np	nn	np	np	nn	nn	nn	np	np	nn	nn	nn	np	nn	np	nn	nn	np	np	np	np	nn	np	nn	np	nn	nn
Marker22128	<nnxnp>	{-0}	np	nn	np	nn	nn	nn	np	nn	nn	np	np	nn	nn	nn	nn	nn	nn	np	nn	nn	np	nn	np	np	nn	nn	nn	np	np	nn	nn	nn	np	nn	np	nn	nn	np	np	np	np	nn	np	nn	np	nn	nn
Marker6305	<nnxnp>	{-0}	np	nn	np	nn	nn	nn	np	nn	nn	np	np	nn	nn	nn	nn	nn	nn	np	nn	nn	np	nn	np	np	nn	nn	nn	np	np	nn	nn	nn	np	nn	np	nn	nn	np	np	np	np	nn	np	nn	np	nn	nn
Marker33585	<nnxnp>	{-1}	nn	np	nn	np	np	np	nn	np	np	nn	nn	np	np	np	np	np	np	nn	np	np	nn	np	nn	nn	np	np	np	nn	nn	np	np	np	nn	np	nn	np	np	nn	nn	nn	nn	np	nn	np	nn	np	np
Marker9339	<lmxll>	{1-}	ll	ll	lm	ll	ll	lm	lm	ll	ll	lm	ll	ll	lm	ll	ll	ll	ll	ll	lm	ll	ll	lm	ll	ll	lm	lm	ll	lm	ll	ll	lm	ll	ll	ll	ll	lm	lm	ll	ll	lm	lm	lm	ll	lm	lm	ll	lm
Marker13243	<nnxnp>	{-1}	nn	np	nn	np	nn	np	nn	np	np	nn	nn	np	np	np	np	np	nn	nn	np	np	nn	np	nn	nn	np	np	np	nn	nn	np	np	np	nn	np	nn	np	np	nn	nn	nn	nn	np	nn	np	nn	np	np
Marker106324	<nnxnp>	{-1}	nn	np	nn	np	nn	np	nn	np	np	nn	nn	np	np	np	np	np	nn	nn	np	np	nn	np	nn	nn	np	np	np	nn	nn	np	np	np	nn	np	nn	np	np	nn	nn	nn	nn	np	nn	np	nn	np	np
Marker26305	<lmxll>	{0-}	lm	lm	ll	lm	lm	ll	ll	lm	lm	ll	lm	lm	ll	lm	lm	lm	lm	lm	ll	lm	lm	ll	lm	lm	ll	ll	lm	ll	lm	lm	ll	lm	lm	lm	lm	ll	ll	lm	lm	ll	ll	ll	lm	ll	ll	lm	ll
Marker1879	<lmxll>	{1-}	ll	ll	lm	ll	ll	lm	lm	ll	ll	lm	ll	ll	lm	ll	ll	ll	ll	ll	lm	ll	ll	lm	ll	ll	lm	lm	ll	lm	ll	ll	lm	ll	ll	ll	ll	lm	lm	ll	ll	lm	lm	lm	ll	ll	lm	ll	lm
Marker29060	<lmxll>	{0-}	lm	lm	ll	lm	lm	ll	ll	lm	lm	ll	lm	lm	ll	lm	lm	lm	lm	lm	ll	lm	lm	ll	lm	lm	ll	ll	lm	ll	lm	lm	ll	lm	lm	lm	lm	ll	ll	lm	lm	ll	ll	ll	lm	lm	ll	lm	ll
Marker3762	<lmxll>	{1-}	ll	ll	lm	ll	ll	lm	lm	ll	ll	lm	ll	ll	lm	ll	ll	ll	ll	ll	lm	ll	ll	lm	ll	ll	lm	lm	ll	lm	ll	ll	lm	ll	ll	ll	ll	lm	lm	ll	ll	lm	lm	lm	ll	ll	lm	ll	lm
Marker539	<lmxll>	{0-}	lm	lm	ll	lm	lm	ll	ll	lm	lm	ll	lm	lm	ll	lm	lm	lm	lm	lm	ll	lm	lm	ll	lm	lm	ll	ll	lm	ll	lm	lm	ll	lm	lm	lm	lm	ll	ll	lm	lm	ll	ll	ll	lm	lm	ll	lm	ll
Marker10684	<nnxnp>	{-0}	np	nn	np	nn	nn	nn	np	nn	nn	np	np	nn	nn	nn	nn	nn	np	np	nn	nn	np	nn	np	np	nn	nn	nn	np	np	nn	nn	nn	np	nn	np	nn	nn	np	np	np	np	nn	np	nn	np	nn	nn
Marker8432	<lmxll>	{1-}	ll	ll	lm	ll	ll	lm	lm	ll	ll	lm	ll	ll	lm	ll	ll	ll	ll	ll	lm	ll	ll	lm	ll	ll	lm	lm	ll	lm	ll	ll	lm	lm	ll	ll	ll	lm	lm	ll	ll	lm	lm	lm	ll	lm	lm	ll	lm
Marker117072	<lmxll>	{1-}	ll	ll	lm	ll	ll	lm	lm	ll	ll	lm	ll	ll	lm	ll	ll	ll	ll	ll	lm	ll	ll	lm	ll	ll	lm	lm	ll	lm	ll	ll	lm	lm	ll	ll	ll	lm	lm	ll	ll	lm	lm	lm	ll	lm	lm	ll	lm
Marker640	<lmxll>	{1-}	ll	ll	lm	ll	ll	lm	lm	ll	ll	lm	ll	ll	lm	ll	ll	ll	ll	ll	lm	ll	ll	lm	ll	ll	lm	lm	ll	lm	ll	ll	lm	lm	ll	ll	ll	lm	lm	ll	ll	lm	lm	lm	ll	lm	lm	ll	lm
Marker121154	<lmxll>	{0-}	lm	lm	ll	lm	lm	ll	ll	lm	lm	ll	lm	lm	ll	lm	lm	lm	lm	lm	ll	lm	lm	ll	lm	lm	ll	ll	lm	ll	lm	lm	ll	ll	lm	lm	lm	ll	ll	lm	lm	ll	ll	ll	lm	ll	ll	lm	ll
Marker108002	<lmxll>	{1-}	ll	ll	lm	ll	ll	lm	lm	ll	ll	lm	ll	ll	lm	ll	ll	ll	ll	ll	lm	ll	ll	lm	ll	ll	lm	lm	ll	lm	ll	ll	lm	lm	ll	ll	ll	lm	lm	ll	ll	lm	lm	lm	ll	lm	lm	ll	lm
Marker6782	<lmxll>	{1-}	ll	ll	lm	ll	ll	lm	lm	ll	ll	lm	ll	ll	lm	ll	ll	ll	ll	ll	lm	ll	ll	lm	ll	ll	lm	lm	ll	lm	ll	ll	lm	lm	ll	ll	ll	lm	lm	ll	ll	lm	lm	lm	ll	lm	lm	ll	lm
Marker2880	<nnxnp>	{-1}	nn	np	nn	np	np	np	nn	np	np	nn	nn	np	np	np	np	np	np	nn	np	np	nn	np	nn	nn	np	np	np	nn	nn	np	np	np	nn	np	nn	np	np	nn	nn	nn	nn	np	nn	np	nn	np	np
Marker111266	<lmxll>	{0-}	lm	lm	ll	lm	lm	ll	ll	lm	lm	ll	lm	lm	ll	lm	lm	lm	lm	lm	ll	lm	lm	ll	lm	lm	ll	ll	lm	ll	lm	lm	ll	lm	lm	lm	lm	ll	ll	lm	lm	ll	ll	ll	lm	lm	ll	lm	ll
Marker106658	<hkxhk>	{01}	hk	kk	hh	kk	kk	hk	hh	kk	kk	hh	hk	kk	hk	kk	kk	kk	kk	hk	hk	kk	hk	hk	hk	hk	hk	hk	kk	hh	hk	kk	hk	kk	hk	kk	hk	hk	hk	hk	hk	hh	hh	hk	hk	kk	hk	kk	hk
Marker19299	<lmxll>	{1-}	ll	ll	lm	ll	ll	lm	lm	ll	ll	lm	ll	ll	lm	ll	ll	ll	ll	ll	lm	ll	ll	lm	ll	ll	lm	lm	ll	lm	ll	ll	lm	ll	ll	ll	ll	lm	lm	ll	ll	lm	lm	lm	ll	ll	lm	ll	lm
Marker119735	<lmxll>	{1-}	ll	ll	lm	ll	ll	lm	lm	ll	ll	lm	ll	ll	lm	ll	ll	ll	ll	ll	lm	ll	ll	lm	ll	ll	lm	lm	ll	lm	ll	ll	lm	ll	ll	ll	ll	lm	lm	ll	ll	lm	lm	lm	ll	ll	lm	ll	lm
Marker119175	<lmxll>	{1-}	ll	ll	lm	ll	ll	lm	lm	ll	ll	lm	ll	ll	lm	ll	ll	ll	ll	ll	lm	ll	ll	lm	ll	ll	lm	lm	ll	lm	ll	ll	lm	ll	ll	ll	ll	lm	lm	ll	ll	lm	lm	lm	ll	ll	lm	ll	lm
Marker116018	<lmxll>	{0-}	lm	lm	ll	lm	lm	ll	ll	lm	lm	ll	lm	lm	ll	lm	lm	lm	lm	lm	ll	lm	lm	ll	lm	lm	ll	ll	lm	ll	lm	lm	ll	lm	lm	lm	lm	ll	ll	lm	lm	ll	ll	ll	lm	lm	ll	lm	ll
Marker108093	<lmxll>	{0-}	lm	lm	ll	lm	lm	ll	ll	lm	lm	ll	lm	lm	ll	lm	lm	lm	lm	lm	ll	lm	lm	ll	lm	lm	ll	ll	lm	ll	lm	lm	ll	lm	lm	lm	lm	ll	ll	lm	lm	ll	ll	ll	lm	lm	ll	lm	ll
Marker118311	<lmxll>	{0-}	lm	lm	ll	lm	lm	ll	ll	lm	lm	ll	lm	lm	ll	lm	lm	lm	lm	lm	ll	lm	lm	ll	lm	lm	ll	ll	lm	ll	lm	lm	ll	lm	lm	lm	lm	ll	ll	lm	lm	ll	ll	ll	lm	lm	ll	lm	ll
Marker107930	<lmxll>	{1-}	ll	ll	lm	ll	ll	lm	lm	ll	ll	lm	ll	ll	lm	ll	ll	ll	ll	ll	lm	ll	ll	lm	ll	ll	lm	lm	ll	lm	ll	ll	lm	ll	ll	ll	ll	lm	lm	ll	ll	lm	lm	lm	ll	ll	lm	ll	lm
Marker562	<lmxll>	{1-}	ll	ll	lm	ll	ll	lm	lm	ll	ll	lm	ll	ll	lm	ll	ll	ll	ll	ll	lm	ll	ll	lm	ll	ll	lm	lm	ll	lm	ll	ll	lm	ll	ll	ll	ll	lm	lm	ll	ll	lm	lm	lm	ll	ll	lm	ll	lm
Marker116740	<lmxll>	{1-}	ll	ll	lm	ll	ll	lm	lm	ll	ll	lm	ll	ll	lm	ll	ll	ll	ll	ll	lm	ll	ll	lm	ll	ll	lm	lm	ll	lm	ll	ll	lm	ll	ll	ll	ll	lm	lm	ll	ll	lm	lm	lm	ll	ll	lm	ll	lm
Marker117803	<nnxnp>	{-1}	nn	np	nn	np	np	np	nn	np	np	nn	nn	np	np	np	np	np	np	nn	np	np	nn	np	nn	nn	np	np	np	nn	nn	np	np	np	nn	np	nn	np	np	nn	nn	nn	nn	np	nn	np	nn	np	np
Marker106597	<nnxnp>	{-0}	np	nn	np	nn	nn	nn	np	nn	nn	np	np	nn	nn	nn	nn	nn	nn	np	nn	nn	np	nn	np	np	nn	nn	nn	np	np	nn	nn	nn	np	nn	np	nn	nn	np	np	np	np	nn	np	nn	np	nn	nn
Marker46894	<nnxnp>	{-0}	np	nn	np	nn	nn	nn	np	nn	nn	np	np	nn	nn	nn	nn	nn	nn	np	nn	nn	np	nn	np	np	nn	nn	nn	np	np	nn	nn	nn	np	nn	np	nn	nn	np	np	np	np	nn	np	nn	np	nn	nn
Marker41350	<nnxnp>	{-0}	np	nn	np	nn	nn	nn	np	nn	nn	np	np	nn	nn	nn	nn	nn	nn	np	nn	nn	np	nn	np	np	nn	nn	nn	np	np	nn	nn	nn	np	nn	np	nn	nn	np	np	np	np	nn	np	nn	np	nn	nn
Marker8081	<nnxnp>	{-0}	np	nn	np	nn	nn	nn	np	nn	nn	np	np	nn	nn	nn	nn	nn	nn	np	nn	nn	np	nn	np	np	nn	nn	nn	np	np	nn	nn	nn	np	nn	np	nn	nn	np	np	np	np	nn	np	nn	np	nn	nn
Marker2512	<nnxnp>	{-1}	nn	np	nn	np	np	np	nn	np	np	nn	nn	np	np	np	np	np	np	nn	np	np	nn	np	nn	nn	np	np	np	nn	nn	np	np	np	nn	np	nn	np	np	nn	nn	nn	nn	np	nn	np	nn	np	np
Marker19948	<nnxnp>	{-0}	np	nn	np	nn	nn	nn	np	nn	nn	np	np	nn	nn	nn	nn	nn	nn	np	nn	nn	np	nn	np	np	nn	nn	nn	np	np	nn	nn	nn	np	nn	np	nn	nn	np	np	np	np	nn	np	nn	np	nn	nn
Marker15482	<nnxnp>	{-0}	np	nn	np	nn	nn	nn	np	nn	nn	np	np	nn	nn	nn	nn	nn	nn	np	nn	nn	np	nn	np	np	nn	nn	nn	np	np	nn	nn	nn	np	nn	np	nn	nn	np	np	np	np	nn	np	nn	np	nn	nn
Marker11086	<nnxnp>	{-1}	nn	np	nn	np	np	np	nn	np	np	nn	nn	np	np	np	np	np	np	nn	np	np	nn	np	nn	nn	np	np	np	nn	nn	np	np	np	nn	np	nn	np	np	nn	nn	nn	nn	np	nn	np	nn	np	np
Marker13672	<lmxll>	{0-}	lm	lm	ll	lm	lm	ll	ll	lm	lm	ll	lm	lm	ll	lm	lm	lm	lm	lm	ll	lm	lm	ll	lm	lm	ll	ll	lm	ll	lm	lm	ll	lm	lm	lm	lm	ll	ll	lm	lm	ll	ll	ll	lm	lm	ll	lm	ll
Marker3960	<lmxll>	{1-}	ll	ll	lm	ll	ll	lm	lm	ll	ll	lm	ll	ll	lm	ll	ll	ll	ll	ll	lm	ll	ll	lm	ll	ll	lm	lm	ll	lm	ll	ll	lm	ll	ll	ll	ll	lm	lm	ll	ll	lm	lm	lm	ll	ll	lm	ll	lm
Marker113064	<lmxll>	{0-}	lm	lm	ll	lm	lm	ll	ll	lm	lm	ll	lm	lm	ll	lm	lm	lm	lm	lm	ll	lm	lm	ll	lm	lm	ll	ll	lm	ll	lm	lm	ll	lm	lm	lm	lm	ll	ll	lm	lm	ll	ll	ll	lm	lm	ll	lm	ll
Marker106760	<lmxll>	{1-}	ll	ll	lm	ll	ll	lm	lm	ll	ll	lm	ll	ll	lm	ll	ll	ll	ll	ll	lm	ll	ll	lm	ll	ll	lm	lm	ll	lm	ll	ll	lm	ll	ll	ll	ll	lm	lm	ll	ll	lm	lm	lm	ll	ll	lm	ll	lm
Marker23814	<hkxhk>	{00}	kk	hk	hk	hk	hk	hh	hk	hk	hk	hk	kk	hk	hh	hk	hk	hk	hk	kk	hh	hk	kk	hh	kk	kk	hh	hh	hk	hk	kk	hk	hh	hk	kk	hk	kk	hh	hh	kk	kk	hk	hk	hh	kk	hk	hk	hk	hh
Marker109140	<lmxll>	{0-}	lm	lm	ll	lm	lm	ll	ll	lm	lm	ll	lm	lm	ll	lm	lm	lm	lm	lm	ll	lm	lm	ll	lm	lm	ll	ll	lm	ll	lm	lm	ll	lm	lm	lm	lm	ll	ll	lm	lm	ll	ll	ll	lm	lm	ll	lm	ll
Marker117169	<lmxll>	{1-}	ll	ll	lm	ll	ll	lm	lm	ll	ll	lm	ll	ll	lm	ll	ll	ll	ll	ll	lm	ll	ll	lm	ll	ll	lm	lm	ll	lm	ll	ll	lm	ll	ll	ll	ll	lm	lm	ll	ll	lm	lm	lm	ll	ll	lm	ll	lm
Marker1129	<hkxhk>	{00}	kk	hk	hk	hk	hk	hh	hk	hk	hk	hk	kk	hk	hh	hk	hk	hk	hk	kk	hh	hk	kk	hh	kk	kk	hh	hh	hk	hk	kk	hk	hh	hk	kk	hk	kk	hh	hh	kk	kk	hk	hk	hh	kk	hk	hk	hk	hh
Marker14690	<lmxll>	{1-}	ll	ll	lm	ll	ll	lm	lm	ll	ll	lm	ll	ll	lm	ll	ll	ll	ll	ll	lm	ll	ll	lm	ll	ll	lm	lm	ll	lm	ll	ll	lm	ll	ll	ll	ll	lm	lm	ll	ll	lm	lm	lm	ll	ll	lm	ll	lm
Marker23818	<hkxhk>	{00}	kk	hk	hk	hk	hk	hh	hk	hk	hk	hk	kk	hk	hh	hk	hk	hk	hk	kk	hh	hk	kk	hh	kk	kk	hh	hh	hk	hk	kk	hk	hh	hk	kk	hk	kk	hh	hh	kk	kk	hk	hk	hh	kk	hk	hk	hk	hh
Marker121745	<nnxnp>	{-1}	nn	np	nn	np	np	np	nn	np	np	nn	nn	np	np	np	np	np	np	nn	np	np	nn	np	nn	nn	np	np	np	nn	nn	np	np	np	nn	np	nn	np	np	nn	nn	nn	nn	np	nn	np	np	np	np
Marker10966	<lmxll>	{0-}	lm	lm	ll	lm	lm	ll	ll	lm	lm	ll	lm	lm	ll	lm	lm	lm	lm	lm	ll	lm	lm	ll	lm	lm	ll	ll	lm	ll	lm	lm	ll	lm	lm	lm	lm	ll	ll	lm	lm	ll	ll	ll	lm	ll	ll	lm	ll
Marker50644	<lmxll>	{1-}	ll	ll	lm	ll	ll	lm	lm	ll	ll	lm	ll	ll	lm	ll	ll	ll	ll	ll	lm	ll	ll	lm	ll	ll	lm	lm	ll	lm	ll	ll	lm	lm	ll	ll	ll	lm	lm	ll	ll	lm	lm	lm	ll	lm	lm	ll	lm
Marker5746	<lmxll>	{0-}	lm	lm	ll	lm	lm	ll	ll	lm	lm	ll	lm	lm	ll	lm	lm	lm	lm	lm	ll	lm	lm	ll	lm	lm	ll	ll	lm	ll	lm	lm	ll	ll	lm	lm	lm	ll	ll	lm	lm	ll	ll	ll	lm	ll	ll	lm	ll
Marker24032	<lmxll>	{1-}	ll	ll	lm	ll	ll	lm	lm	ll	ll	lm	ll	ll	lm	ll	ll	ll	ll	ll	lm	ll	ll	lm	ll	ll	lm	lm	ll	lm	ll	ll	lm	lm	ll	ll	ll	lm	lm	ll	ll	lm	lm	lm	ll	lm	lm	ll	lm
Marker120207	<hkxhk>	{11}	hh	hk	hk	hk	hk	kk	hk	hk	hk	hk	hh	hk	kk	hk	hk	hk	hk	hh	kk	hk	hh	kk	hh	hh	kk	kk	hk	hk	hh	hk	kk	hk	hh	hk	hh	kk	kk	hh	hh	hk	hk	kk	hh	hk	kk	hk	kk
Marker113523	<lmxll>	{1-}	ll	ll	lm	ll	ll	lm	lm	ll	ll	lm	ll	ll	lm	ll	ll	ll	ll	ll	lm	ll	ll	lm	ll	ll	lm	lm	ll	lm	ll	ll	lm	ll	ll	ll	ll	lm	lm	ll	ll	lm	lm	lm	ll	ll	lm	ll	lm
Marker38743	<lmxll>	{0-}	lm	lm	ll	lm	lm	ll	ll	lm	lm	ll	lm	lm	ll	lm	lm	lm	lm	lm	ll	lm	lm	ll	lm	lm	ll	ll	lm	ll	lm	lm	ll	lm	lm	lm	lm	ll	ll	lm	lm	ll	ll	ll	lm	lm	ll	lm	ll
Marker23877	<nnxnp>	{-0}	np	nn	np	nn	nn	nn	np	nn	nn	np	np	nn	nn	nn	nn	nn	nn	np	nn	nn	np	nn	np	np	nn	nn	nn	np	np	nn	nn	nn	np	nn	np	nn	nn	np	np	np	np	nn	np	nn	nn	nn	nn
Marker115178	<hkxhk>	{11}	hh	hk	hk	hk	hk	kk	hk	hk	hk	hk	hh	hk	kk	hk	hk	hk	hk	hh	kk	hk	hh	kk	hh	hh	kk	kk	hk	hk	hh	hk	kk	hk	hh	hk	hh	kk	kk	hh	hh	hk	hk	kk	hh	hk	hk	hk	kk
Marker117463	<lmxll>	{0-}	lm	lm	ll	lm	lm	ll	ll	lm	lm	ll	lm	lm	ll	lm	lm	lm	lm	lm	ll	lm	lm	ll	lm	lm	ll	ll	lm	ll	lm	lm	ll	ll	lm	lm	lm	ll	ll	lm	lm	ll	ll	ll	lm	lm	ll	lm	ll
Marker114502	<lmxll>	{0-}	lm	lm	ll	lm	lm	ll	ll	lm	lm	ll	lm	lm	ll	lm	lm	lm	lm	lm	ll	lm	lm	ll	lm	lm	ll	ll	lm	ll	lm	lm	ll	ll	lm	lm	lm	ll	ll	lm	lm	ll	ll	ll	lm	lm	ll	lm	ll
Marker25602	<nnxnp>	{-1}	nn	np	nn	np	np	np	nn	np	np	nn	nn	np	np	np	np	np	np	nn	np	np	nn	np	nn	nn	np	np	np	nn	nn	np	np	np	nn	np	nn	np	np	nn	nn	nn	nn	np	nn	np	nn	np	np
Marker119898	<nnxnp>	{-0}	np	nn	np	nn	nn	nn	np	nn	nn	np	np	nn	nn	nn	nn	nn	nn	np	nn	nn	np	nn	np	np	nn	nn	nn	np	np	nn	nn	nn	np	nn	np	nn	nn	np	np	np	np	nn	np	nn	np	nn	nn
Marker25601	<nnxnp>	{-1}	nn	np	nn	np	np	np	nn	np	np	nn	nn	np	np	np	np	np	np	nn	np	np	nn	np	nn	nn	np	np	np	nn	nn	np	np	np	nn	np	nn	np	np	nn	nn	nn	nn	np	nn	np	nn	np	np
Marker28372	<lmxll>	{1-}	ll	ll	lm	ll	ll	lm	lm	ll	ll	lm	ll	ll	lm	ll	ll	ll	ll	ll	lm	ll	ll	lm	ll	ll	lm	lm	ll	lm	ll	ll	lm	lm	ll	ll	ll	lm	lm	ll	ll	lm	lm	lm	lm	ll	lm	ll	lm
Marker26710	<nnxnp>	{-1}	nn	np	nn	np	np	np	nn	np	np	nn	nn	np	np	np	np	np	np	nn	np	np	nn	np	nn	nn	np	np	np	nn	nn	np	np	np	nn	np	nn	np	np	nn	nn	nn	nn	np	nn	np	nn	np	np
Marker114958	<nnxnp>	{-1}	nn	np	nn	np	np	np	nn	np	np	nn	nn	np	np	np	np	np	np	nn	np	np	nn	np	nn	nn	np	np	np	nn	nn	np	np	np	nn	np	nn	np	np	nn	nn	nn	nn	np	nn	np	nn	np	np
Marker109383	<nnxnp>	{-0}	np	nn	np	nn	nn	nn	np	nn	nn	np	np	nn	nn	nn	nn	nn	nn	np	nn	nn	np	nn	np	np	nn	nn	nn	np	np	nn	nn	nn	np	nn	np	nn	nn	np	np	np	np	nn	np	nn	np	nn	nn
Marker21771	<nnxnp>	{-1}	nn	np	nn	np	np	np	nn	np	np	nn	nn	np	np	np	np	np	np	nn	np	np	nn	np	nn	nn	np	np	np	nn	nn	np	np	np	nn	np	nn	np	np	nn	nn	nn	nn	np	nn	np	nn	np	np
Marker107465	<hkxhk>	{01}	hk	kk	hh	kk	hk	hk	hh	kk	kk	hh	hk	kk	hk	kk	kk	kk	kk	hk	hk	kk	hk	hk	hk	hk	hk	hk	kk	hh	hk	kk	hk	hk	hk	kk	hk	hk	hk	hk	hk	hh	hh	hk	hh	hk	hh	kk	hk
Marker21030	<lmxll>	{0-}	lm	lm	ll	lm	ll	ll	ll	lm	lm	ll	lm	lm	ll	lm	lm	lm	lm	lm	ll	lm	lm	ll	lm	lm	ll	ll	lm	ll	lm	lm	ll	ll	lm	lm	lm	ll	ll	lm	lm	ll	ll	ll	ll	ll	ll	lm	ll
Marker116338	<lmxll>	{0-}	lm	lm	ll	lm	ll	ll	ll	lm	lm	ll	lm	lm	ll	lm	lm	lm	lm	lm	ll	lm	lm	ll	lm	lm	ll	ll	lm	ll	lm	lm	ll	ll	lm	lm	lm	ll	ll	lm	lm	ll	ll	ll	ll	ll	ll	lm	ll
Marker109393	<lmxll>	{1-}	ll	ll	lm	ll	lm	lm	lm	ll	ll	lm	ll	ll	lm	ll	ll	ll	ll	ll	lm	ll	ll	lm	ll	ll	lm	lm	ll	lm	ll	ll	lm	lm	ll	ll	ll	lm	lm	ll	ll	lm	lm	lm	lm	lm	lm	ll	lm
Marker116040	<lmxll>	{1-}	ll	ll	lm	ll	lm	lm	lm	ll	ll	lm	ll	ll	lm	ll	ll	ll	ll	ll	lm	ll	ll	lm	ll	ll	lm	lm	ll	lm	ll	ll	lm	lm	ll	ll	ll	lm	lm	ll	ll	lm	lm	lm	lm	lm	lm	ll	lm
Marker6698	<nnxnp>	{-1}	nn	np	nn	np	nn	np	nn	np	np	nn	nn	np	np	np	np	np	np	nn	np	np	nn	np	nn	nn	np	np	np	nn	nn	np	np	np	nn	np	nn	np	np	nn	nn	nn	nn	np	nn	np	nn	np	np
Marker26804	<nnxnp>	{-1}	nn	np	nn	np	nn	np	nn	np	np	nn	nn	np	np	np	np	np	np	nn	np	np	nn	np	nn	nn	np	np	np	nn	nn	np	np	np	nn	np	nn	np	np	nn	nn	nn	nn	np	nn	np	nn	np	np
Marker121384	<lmxll>	{0-}	lm	lm	ll	lm	ll	ll	ll	lm	lm	ll	lm	lm	ll	lm	lm	lm	lm	lm	ll	lm	lm	ll	lm	lm	ll	ll	lm	ll	lm	lm	ll	ll	lm	lm	lm	ll	ll	lm	lm	ll	ll	ll	ll	ll	ll	lm	ll
Marker7097	<lmxll>	{1-}	ll	ll	lm	ll	lm	lm	lm	ll	ll	lm	ll	ll	lm	ll	ll	ll	ll	ll	lm	ll	ll	lm	ll	ll	lm	lm	ll	lm	ll	ll	lm	lm	ll	ll	ll	lm	lm	ll	ll	lm	lm	lm	lm	lm	lm	ll	lm
Marker6557	<hkxhk>	{01}	hk	kk	hh	kk	hk	hk	hh	kk	kk	hh	hk	kk	hk	kk	kk	kk	kk	hk	hk	kk	hk	hk	hk	hk	hk	hk	kk	hh	hk	kk	hk	hk	hk	kk	hk	hk	hk	hk	hk	hh	hh	hk	hh	hk	hh	kk	hk
Marker117438	<nnxnp>	{-0}	np	nn	np	nn	nn	nn	np	nn	nn	np	np	nn	nn	nn	nn	nn	nn	np	nn	nn	np	nn	np	np	nn	nn	nn	np	np	nn	nn	nn	np	nn	np	nn	nn	np	np	np	np	nn	np	nn	np	nn	nn
Marker122503	<nnxnp>	{-0}	np	nn	np	nn	nn	nn	np	nn	nn	np	np	nn	nn	nn	nn	nn	nn	np	nn	nn	np	nn	np	np	nn	nn	nn	np	np	nn	nn	nn	np	nn	np	nn	nn	np	np	np	np	nn	np	nn	np	nn	nn
Marker108381	<nnxnp>	{-0}	np	nn	np	nn	nn	nn	np	nn	nn	np	np	nn	nn	nn	nn	nn	nn	np	nn	nn	np	nn	np	np	nn	nn	nn	np	np	nn	nn	nn	np	nn	np	nn	nn	np	np	np	np	nn	np	nn	np	nn	nn
Marker121690	<lmxll>	{1-}	ll	ll	lm	ll	lm	lm	lm	ll	ll	lm	ll	ll	lm	ll	ll	ll	ll	ll	lm	ll	ll	lm	ll	ll	lm	lm	ll	lm	ll	ll	lm	lm	ll	ll	ll	lm	lm	ll	ll	lm	lm	lm	lm	lm	lm	ll	lm
Marker116309	<hkxhk>	{01}	hk	kk	hh	kk	hk	hk	hh	kk	kk	hh	hk	kk	hk	kk	kk	kk	kk	hk	hk	kk	hk	hk	hk	hk	hk	hk	kk	hh	hk	kk	hk	hk	hk	kk	hk	hk	hk	hk	hk	hh	hh	hk	hh	hk	hh	kk	hk
Marker3830	<nnxnp>	{-0}	np	nn	np	nn	np	nn	np	nn	nn	np	np	nn	nn	nn	nn	nn	nn	np	nn	nn	np	nn	np	np	nn	nn	nn	np	np	nn	nn	nn	np	nn	np	nn	nn	np	np	np	np	nn	np	nn	np	nn	nn
Marker114794	<nnxnp>	{-0}	np	nn	np	nn	np	nn	np	nn	nn	np	np	nn	nn	nn	nn	nn	nn	np	nn	nn	np	nn	np	np	nn	nn	nn	np	np	nn	nn	nn	np	nn	np	nn	nn	np	np	np	np	nn	np	nn	np	nn	nn
Marker117282	<lmxll>	{0-}	lm	lm	ll	lm	ll	ll	ll	lm	lm	ll	lm	lm	ll	lm	lm	lm	lm	lm	ll	lm	lm	ll	lm	lm	ll	ll	lm	ll	lm	lm	ll	ll	lm	lm	lm	ll	ll	lm	lm	ll	ll	ll	ll	ll	ll	lm	ll
Marker105497	<lmxll>	{0-}	lm	lm	ll	lm	ll	ll	ll	lm	lm	ll	lm	lm	ll	lm	lm	lm	lm	lm	ll	lm	lm	ll	lm	lm	ll	ll	lm	ll	lm	lm	ll	ll	lm	lm	lm	ll	ll	lm	lm	ll	ll	ll	ll	ll	ll	lm	ll
Marker120190	<lmxll>	{0-}	lm	lm	ll	lm	ll	ll	ll	lm	lm	ll	lm	lm	ll	lm	lm	lm	lm	lm	ll	lm	lm	ll	lm	lm	ll	ll	lm	ll	lm	lm	ll	ll	lm	lm	lm	ll	ll	lm	lm	ll	ll	ll	ll	ll	ll	lm	ll
Marker9645	<lmxll>	{0-}	lm	lm	ll	lm	ll	ll	ll	lm	lm	ll	lm	lm	ll	lm	lm	lm	lm	lm	ll	lm	lm	ll	lm	lm	ll	ll	lm	ll	lm	lm	ll	ll	lm	lm	lm	ll	ll	lm	lm	ll	ll	ll	ll	ll	ll	lm	ll
Marker120577	<hkxhk>	{01}	hk	kk	hh	kk	hh	hk	hh	kk	kk	hh	hk	kk	hk	kk	kk	kk	kk	hk	hk	kk	hk	hk	hk	hk	hk	hk	kk	hh	hk	kk	hk	hk	hk	kk	hk	hk	hk	hk	hk	hh	hh	hk	hh	hk	hh	kk	hk
Marker114577	<nnxnp>	{-0}	np	nn	np	nn	np	nn	np	nn	nn	np	np	nn	nn	nn	nn	nn	nn	np	nn	nn	np	nn	np	np	nn	nn	nn	np	np	nn	nn	nn	np	nn	np	nn	nn	np	np	np	np	nn	np	nn	np	nn	nn
Marker120771	<hkxhk>	{10}	hk	hh	kk	hh	kk	hk	kk	hh	hh	kk	hk	hh	hk	hh	hh	hh	hh	hk	hk	hh	hk	hk	hk	hk	hk	hk	hh	kk	hk	hh	hk	hk	hk	hh	hk	hk	hk	hk	hk	kk	kk	hk	kk	hk	kk	hh	hk
Marker20562	<nnxnp>	{-0}	np	nn	np	nn	np	nn	np	nn	nn	np	np	nn	nn	nn	nn	nn	nn	np	nn	nn	np	nn	np	np	nn	nn	nn	np	np	nn	nn	nn	np	nn	np	nn	nn	np	np	np	np	nn	np	nn	np	nn	nn
Marker115937	<hkxhk>	{01}	hk	kk	hh	kk	hk	hk	hh	kk	kk	hh	hk	kk	hk	kk	kk	kk	kk	hk	hk	kk	hk	hk	hk	hk	hk	hk	kk	hh	hk	kk	hk	hk	hk	kk	hk	hk	hk	hk	hk	hh	hh	hk	hh	hk	hh	kk	hk
Marker112571	<nnxnp>	{-1}	nn	np	nn	np	np	np	nn	np	np	nn	nn	np	np	np	np	np	np	nn	np	np	nn	np	nn	nn	np	np	np	nn	nn	np	np	np	nn	np	nn	np	np	nn	nn	nn	nn	np	nn	np	nn	np	np
Marker110404	<nnxnp>	{-1}	nn	np	nn	np	np	np	nn	np	np	nn	nn	np	np	np	np	np	np	nn	np	np	nn	np	nn	nn	np	np	np	nn	nn	np	np	np	nn	np	nn	np	np	nn	nn	nn	nn	np	nn	np	nn	np	np
Marker13626	<nnxnp>	{-0}	np	nn	np	nn	nn	nn	np	nn	nn	np	np	nn	nn	nn	nn	nn	nn	np	nn	nn	np	nn	np	np	nn	nn	nn	np	np	nn	nn	nn	np	nn	np	nn	nn	np	np	np	np	nn	np	nn	np	nn	nn
Marker108430	<nnxnp>	{-0}	np	nn	np	nn	nn	nn	np	nn	nn	np	np	nn	nn	nn	nn	nn	nn	np	nn	nn	np	nn	np	np	nn	nn	nn	np	np	nn	nn	nn	np	nn	np	nn	nn	np	np	np	np	nn	np	nn	np	nn	nn
Marker116501	<nnxnp>	{-0}	np	nn	np	nn	nn	nn	np	nn	nn	np	np	nn	nn	nn	nn	nn	nn	np	nn	nn	np	nn	np	np	nn	nn	nn	np	np	nn	nn	nn	np	nn	np	nn	nn	np	np	np	np	nn	np	nn	np	nn	nn
Marker9016	<lmxll>	{0-}	lm	lm	ll	lm	ll	ll	ll	lm	lm	ll	lm	lm	ll	lm	lm	lm	lm	lm	ll	lm	lm	ll	lm	lm	ll	ll	lm	ll	lm	lm	ll	ll	lm	lm	lm	lm	ll	lm	lm	ll	ll	ll	ll	ll	ll	lm	ll
Marker9012	<lmxll>	{0-}	lm	lm	ll	lm	ll	ll	ll	lm	lm	ll	lm	lm	ll	lm	lm	lm	lm	lm	ll	lm	lm	ll	lm	lm	ll	ll	lm	ll	lm	lm	ll	ll	lm	lm	lm	lm	ll	lm	lm	ll	ll	ll	ll	ll	ll	lm	ll
Marker120058	<lmxll>	{0-}	lm	lm	ll	lm	ll	ll	ll	lm	lm	ll	lm	lm	ll	lm	lm	lm	lm	lm	ll	lm	lm	ll	lm	lm	ll	ll	lm	ll	lm	lm	ll	ll	lm	lm	lm	lm	ll	lm	lm	ll	ll	ll	ll	ll	ll	lm	ll
Marker106540	<lmxll>	{0-}	lm	lm	ll	lm	ll	ll	ll	lm	lm	ll	lm	lm	ll	lm	lm	lm	lm	lm	ll	lm	lm	ll	lm	lm	ll	ll	lm	ll	lm	lm	ll	ll	lm	lm	lm	lm	ll	lm	lm	ll	ll	ll	ll	ll	ll	lm	ll
Marker2980	<lmxll>	{0-}	lm	lm	ll	lm	ll	ll	ll	lm	lm	ll	lm	lm	ll	lm	lm	lm	lm	lm	ll	lm	lm	ll	lm	lm	ll	ll	lm	ll	lm	lm	ll	ll	lm	ll	lm	lm	ll	lm	lm	ll	ll	ll	ll	ll	ll	lm	ll
Marker120292	<hkxhk>	{00}	kk	hk	hk	hk	hh	hh	hk	hk	hk	hk	kk	hk	hh	hk	hk	hk	hk	kk	hh	hk	kk	hh	kk	kk	hh	hh	hk	hk	kk	hk	hh	hh	kk	hh	kk	hk	hh	kk	kk	hk	hk	hh	hk	hh	hk	hk	hh
Marker114216	<nnxnp>	{-0}	np	nn	np	nn	nn	nn	np	nn	nn	np	np	nn	nn	nn	nn	nn	nn	np	nn	nn	np	nn	np	np	nn	nn	nn	np	np	nn	nn	nn	np	nn	np	nn	nn	np	np	np	np	nn	np	nn	np	nn	nn
Marker271	<lmxll>	{1-}	ll	ll	lm	ll	lm	lm	lm	ll	ll	lm	ll	ll	lm	ll	ll	ll	ll	ll	lm	ll	ll	lm	ll	ll	lm	lm	ll	lm	ll	ll	lm	lm	ll	lm	ll	ll	lm	ll	ll	lm	lm	lm	lm	lm	lm	ll	lm
Marker114515	<hkxhk>	{11}	hh	hk	hk	hk	kk	kk	hk	hk	hk	hk	hh	hk	kk	hk	hk	hk	hk	hh	kk	hk	hh	kk	hh	hh	kk	kk	hk	hk	hh	hk	kk	kk	hh	kk	hh	hk	kk	hh	hh	hk	hk	kk	hk	kk	hk	hk	kk
Marker122379	<lmxll>	{1-}	ll	ll	lm	ll	lm	lm	lm	ll	ll	lm	ll	ll	lm	ll	ll	ll	ll	ll	lm	ll	ll	lm	ll	ll	lm	lm	ll	lm	ll	ll	lm	lm	ll	lm	ll	ll	lm	ll	ll	lm	lm	lm	lm	lm	lm	ll	lm
Marker111243	<lmxll>	{1-}	ll	ll	lm	ll	lm	lm	lm	ll	ll	lm	ll	ll	lm	ll	ll	ll	ll	ll	lm	ll	ll	lm	ll	ll	lm	lm	ll	lm	ll	ll	lm	lm	ll	lm	ll	ll	lm	ll	ll	lm	lm	lm	lm	lm	lm	ll	lm
Marker109755	<nnxnp>	{-0}	np	nn	np	nn	nn	nn	np	nn	nn	np	np	nn	nn	nn	nn	nn	nn	np	nn	nn	np	nn	np	np	nn	nn	nn	np	np	nn	nn	nn	np	nn	np	nn	nn	np	np	np	np	nn	np	nn	np	nn	nn
Marker15909	<nnxnp>	{-0}	np	nn	np	nn	nn	nn	np	nn	nn	np	np	nn	nn	nn	nn	nn	nn	np	nn	nn	np	nn	np	np	nn	nn	nn	np	np	nn	nn	nn	np	nn	np	nn	nn	np	np	np	np	nn	np	nn	np	nn	nn
Marker46890	<nnxnp>	{-0}	np	nn	np	nn	nn	nn	np	nn	nn	np	np	nn	nn	nn	nn	nn	nn	np	nn	nn	np	nn	np	np	nn	nn	nn	np	np	nn	nn	nn	np	nn	np	nn	nn	np	np	np	np	nn	np	nn	np	nn	nn
Marker7838	<nnxnp>	{-1}	nn	np	nn	np	np	np	nn	np	np	nn	nn	np	np	np	np	np	np	nn	np	np	nn	np	nn	nn	np	np	np	nn	nn	np	np	np	nn	np	nn	np	np	nn	nn	nn	nn	np	nn	np	nn	np	np
Marker17162	<lmxll>	{1-}	ll	ll	lm	ll	lm	lm	lm	ll	ll	lm	ll	ll	lm	ll	ll	ll	ll	ll	lm	ll	ll	lm	ll	ll	lm	lm	ll	lm	ll	ll	lm	lm	ll	lm	ll	ll	lm	ll	ll	lm	lm	lm	lm	lm	lm	ll	lm
Marker3545	<lmxll>	{1-}	ll	ll	lm	ll	lm	lm	lm	ll	ll	lm	ll	ll	lm	ll	ll	ll	ll	ll	lm	ll	ll	lm	ll	ll	lm	lm	ll	lm	ll	ll	lm	lm	ll	lm	ll	ll	lm	ll	ll	lm	lm	lm	lm	lm	lm	ll	lm
Marker122421	<lmxll>	{1-}	ll	ll	lm	ll	lm	lm	lm	ll	ll	lm	ll	ll	lm	ll	ll	ll	ll	ll	lm	ll	ll	lm	ll	ll	lm	lm	ll	lm	ll	ll	lm	lm	ll	lm	ll	ll	lm	ll	ll	lm	lm	lm	lm	lm	lm	ll	lm
Marker14088	<nnxnp>	{-0}	np	nn	np	nn	np	nn	np	nn	nn	np	np	nn	nn	nn	nn	nn	nn	np	nn	nn	np	nn	np	np	nn	nn	nn	np	np	nn	nn	nn	np	nn	np	nn	nn	np	np	np	np	nn	np	nn	np	nn	nn
Marker19811	<nnxnp>	{-1}	nn	np	nn	np	nn	np	nn	np	np	nn	nn	np	np	np	np	np	np	nn	np	np	nn	np	nn	nn	np	np	np	nn	nn	np	np	np	nn	np	nn	np	np	nn	nn	nn	nn	np	nn	np	nn	np	np
Marker120608	<nnxnp>	{-1}	nn	np	nn	np	nn	np	nn	np	np	nn	nn	np	np	np	np	np	np	nn	np	np	nn	np	nn	nn	np	np	np	nn	nn	np	np	np	nn	np	nn	np	np	nn	nn	nn	nn	np	nn	np	nn	np	np
Marker18121	<nnxnp>	{-0}	np	nn	np	nn	np	nn	np	nn	nn	np	np	nn	nn	nn	nn	nn	nn	np	nn	nn	np	nn	np	np	nn	nn	nn	np	np	nn	nn	nn	np	nn	np	nn	nn	np	np	np	np	nn	np	nn	np	nn	nn
Marker119306	<hkxhk>	{10}	hk	hh	kk	hh	kk	hk	kk	hh	hh	kk	hk	hh	hk	hh	hh	hh	hh	hk	hk	hh	hk	hk	hk	hk	hk	hk	hh	kk	hk	hh	hk	hk	hk	hk	hk	hh	hk	hk	hk	kk	kk	hk	kk	hk	kk	hh	hk
Marker1430	<nnxnp>	{-1}	nn	np	nn	np	nn	np	nn	np	np	nn	nn	np	np	np	np	np	np	nn	np	np	nn	np	nn	nn	np	np	np	nn	nn	np	np	np	nn	np	nn	np	np	nn	nn	nn	nn	nn	nn	np	nn	np	np
Marker111420	<nnxnp>	{-0}	np	nn	np	nn	np	nn	np	nn	nn	np	np	nn	nn	nn	nn	nn	nn	np	nn	nn	np	nn	np	np	nn	nn	nn	np	np	nn	nn	nn	np	nn	np	nn	nn	np	np	np	np	np	np	nn	np	nn	nn
Marker450	<nnxnp>	{-1}	nn	np	nn	np	nn	np	nn	np	np	nn	nn	np	np	np	np	np	np	nn	np	np	nn	np	nn	nn	np	np	np	nn	nn	np	np	np	nn	np	nn	np	np	nn	nn	nn	nn	nn	nn	np	nn	np	np
Marker14178	<nnxnp>	{-0}	np	nn	np	nn	np	nn	np	nn	nn	np	np	nn	nn	nn	nn	nn	nn	np	nn	nn	np	nn	np	np	nn	nn	nn	np	np	nn	nn	nn	np	nn	np	nn	nn	np	np	np	np	np	np	nn	np	nn	nn
Marker118352	<nnxnp>	{-1}	nn	np	nn	np	nn	np	nn	np	np	nn	nn	np	np	np	np	np	np	nn	np	np	nn	np	nn	nn	np	np	np	nn	nn	np	np	np	nn	np	nn	np	np	nn	nn	nn	nn	nn	nn	np	nn	np	np
Marker108380	<nnxnp>	{-0}	np	nn	np	nn	np	nn	np	nn	nn	np	np	nn	nn	nn	nn	nn	nn	np	nn	nn	np	nn	np	np	nn	np	nn	np	np	nn	nn	nn	np	nn	np	nn	nn	np	np	np	np	np	np	nn	np	nn	nn
Marker120834	<nnxnp>	{-0}	np	nn	np	nn	np	nn	np	nn	nn	np	np	nn	nn	nn	nn	nn	nn	np	nn	nn	np	nn	np	np	nn	np	nn	np	np	nn	nn	nn	np	nn	np	nn	nn	np	np	np	np	np	np	nn	np	nn	nn
Marker109075	<nnxnp>	{-1}	nn	np	nn	np	nn	np	nn	np	np	nn	nn	np	np	np	np	np	np	nn	np	np	nn	np	nn	nn	np	nn	np	nn	nn	np	np	np	nn	np	nn	np	np	nn	nn	nn	nn	nn	nn	np	nn	np	np
Marker109579	<nnxnp>	{-1}	nn	nn	nn	np	nn	np	nn	np	np	nn	nn	np	np	np	np	np	np	nn	np	np	nn	np	nn	nn	np	nn	np	nn	nn	np	np	np	nn	np	nn	np	np	nn	nn	nn	nn	nn	nn	np	nn	np	np
Marker15618	<lmxll>	{0-}	lm	lm	ll	lm	ll	ll	ll	lm	lm	ll	lm	lm	ll	lm	lm	lm	lm	lm	ll	lm	lm	ll	lm	lm	ll	ll	lm	ll	lm	lm	ll	ll	lm	ll	lm	lm	ll	lm	lm	ll	ll	ll	ll	ll	ll	lm	ll
Marker6338	<lmxll>	{0-}	lm	lm	ll	lm	ll	ll	ll	lm	lm	ll	lm	lm	ll	lm	lm	lm	lm	lm	ll	lm	lm	ll	lm	lm	ll	ll	lm	ll	lm	lm	ll	ll	lm	ll	lm	lm	ll	lm	lm	ll	ll	ll	ll	ll	ll	lm	ll
Marker121254	<lmxll>	{1-}	ll	ll	lm	ll	lm	lm	lm	ll	ll	lm	ll	ll	lm	ll	ll	ll	ll	ll	lm	ll	ll	lm	ll	ll	lm	lm	ll	lm	ll	ll	lm	lm	ll	lm	ll	ll	lm	ll	ll	lm	lm	lm	lm	lm	lm	ll	lm
Marker116672	<hkxhk>	{00}	kk	kk	hk	hk	hk	hh	hk	hk	hk	hk	kk	hk	hh	hk	hk	hk	kk	kk	hh	hk	kk	hh	kk	kk	hh	hk	hk	hk	kk	hk	hh	hh	kk	hh	kk	hk	hh	kk	kk	hk	hk	hk	hk	hh	hk	hk	hh
Marker14965	<lmxll>	{1-}	ll	ll	lm	ll	lm	lm	lm	ll	ll	lm	ll	ll	lm	ll	ll	ll	ll	ll	lm	ll	ll	lm	ll	ll	lm	lm	ll	lm	ll	ll	lm	lm	ll	lm	ll	ll	lm	ll	ll	lm	lm	lm	lm	lm	lm	ll	lm
Marker20421	<lmxll>	{0-}	lm	lm	ll	lm	ll	ll	ll	lm	lm	ll	lm	lm	ll	lm	lm	lm	lm	lm	ll	lm	lm	ll	lm	lm	ll	ll	lm	ll	lm	lm	ll	ll	lm	ll	lm	lm	ll	lm	lm	ll	ll	ll	ll	ll	ll	lm	ll
Marker106088	<hkxhk>	{00}	kk	kk	hk	hk	hk	hh	hk	hk	hk	hk	kk	hk	hh	hk	hk	hk	kk	kk	hh	hk	kk	hh	kk	kk	hh	hk	hk	hk	kk	hk	hh	hh	kk	hh	kk	hk	hh	kk	kk	hk	hk	hk	hk	hh	hk	hk	hh
Marker117941	<lmxll>	{1-}	ll	ll	lm	ll	lm	lm	lm	ll	ll	lm	ll	ll	lm	ll	ll	ll	ll	ll	lm	ll	ll	lm	ll	ll	lm	lm	ll	lm	ll	ll	lm	lm	ll	lm	ll	ll	lm	ll	ll	lm	lm	lm	lm	lm	lm	ll	lm
Marker11653	<lmxll>	{1-}	ll	ll	lm	ll	lm	lm	lm	ll	ll	lm	ll	ll	lm	ll	ll	ll	ll	ll	lm	ll	ll	lm	ll	ll	lm	lm	ll	lm	ll	ll	lm	lm	ll	lm	ll	ll	lm	ll	ll	lm	lm	lm	lm	lm	lm	ll	lm
Marker117604	<lmxll>	{0-}	lm	lm	ll	lm	ll	ll	ll	lm	lm	ll	lm	lm	ll	lm	lm	lm	lm	lm	ll	lm	lm	ll	lm	lm	ll	ll	lm	ll	lm	lm	ll	ll	lm	ll	lm	lm	ll	lm	lm	ll	ll	ll	ll	ll	ll	lm	ll
Marker121247	<nnxnp>	{-0}	np	np	np	nn	np	nn	np	nn	nn	np	np	nn	nn	nn	nn	nn	nn	np	nn	nn	np	nn	np	np	nn	np	nn	np	np	nn	nn	nn	np	nn	np	nn	nn	np	np	np	np	np	np	nn	np	nn	nn
Marker9900	<lmxll>	{0-}	lm	lm	ll	lm	ll	ll	ll	lm	lm	ll	lm	lm	ll	lm	lm	lm	lm	lm	ll	lm	lm	ll	lm	lm	ll	ll	lm	ll	lm	lm	ll	ll	lm	ll	lm	lm	ll	lm	lm	ll	ll	ll	ll	ll	ll	lm	ll
Marker12130	<hkxhk>	{01}	hk	hk	hh	kk	hh	hk	hh	kk	kk	hh	hk	kk	hk	kk	kk	kk	kk	hk	hk	kk	hk	hk	hk	hk	hk	hh	kk	hh	hk	kk	hk	hk	hk	hk	hk	kk	hk	hk	hk	hh	hh	hh	hh	hk	hh	kk	hk
Marker113214	<lmxll>	{0-}	lm	lm	ll	lm	ll	ll	ll	lm	lm	ll	lm	lm	ll	lm	lm	lm	lm	lm	ll	lm	lm	ll	lm	lm	ll	ll	lm	ll	lm	lm	ll	ll	lm	ll	lm	lm	ll	lm	lm	ll	ll	ll	ll	ll	ll	lm	ll
Marker8635	<lmxll>	{1-}	ll	ll	lm	ll	lm	lm	lm	ll	ll	lm	ll	ll	lm	ll	ll	ll	ll	ll	lm	ll	ll	lm	ll	ll	lm	lm	ll	lm	ll	ll	lm	lm	ll	lm	ll	ll	lm	ll	ll	lm	lm	lm	lm	lm	lm	ll	lm
Marker108166	<lmxll>	{1-}	ll	ll	lm	ll	lm	lm	lm	ll	ll	lm	ll	ll	lm	ll	ll	ll	ll	ll	lm	ll	ll	lm	ll	ll	lm	lm	ll	lm	ll	ll	lm	lm	ll	lm	ll	ll	lm	ll	ll	lm	lm	lm	lm	lm	lm	ll	lm
Marker19237	<lmxll>	{0-}	lm	lm	ll	lm	ll	ll	ll	lm	lm	ll	lm	lm	ll	lm	lm	lm	lm	lm	ll	lm	lm	ll	lm	lm	ll	ll	lm	ll	lm	lm	ll	ll	lm	ll	lm	lm	ll	lm	lm	ll	ll	ll	ll	ll	ll	lm	ll
Marker8284	<nnxnp>	{-1}	nn	nn	nn	np	nn	np	nn	np	np	nn	nn	np	np	np	np	np	np	nn	np	np	nn	np	nn	nn	np	nn	np	nn	nn	np	np	np	nn	np	nn	np	nn	nn	nn	nn	nn	nn	nn	np	nn	np	np
Marker7352	<nnxnp>	{-1}	nn	nn	nn	np	nn	np	nn	np	np	nn	nn	np	np	np	np	np	np	nn	np	np	nn	np	nn	nn	np	nn	np	nn	nn	np	np	np	nn	np	nn	np	nn	nn	nn	nn	nn	nn	nn	np	nn	np	np
Marker19440	<nnxnp>	{-1}	nn	nn	nn	np	nn	np	nn	np	np	nn	nn	np	np	np	np	np	np	nn	np	np	nn	np	nn	nn	np	nn	np	nn	nn	np	np	np	nn	np	nn	np	nn	nn	nn	nn	nn	nn	nn	np	nn	np	np
Marker11364	<nnxnp>	{-1}	nn	nn	nn	np	nn	np	nn	np	np	nn	nn	np	np	np	np	np	np	nn	np	np	nn	np	nn	nn	np	nn	np	nn	nn	np	np	np	nn	np	nn	np	nn	nn	nn	nn	nn	nn	nn	np	nn	np	np
Marker102807	<nnxnp>	{-1}	nn	nn	nn	np	nn	np	nn	np	np	nn	nn	np	np	np	np	np	np	nn	np	np	nn	np	nn	nn	np	nn	np	nn	nn	np	np	np	nn	np	nn	np	nn	nn	nn	nn	nn	nn	nn	np	nn	np	np
Marker122118	<nnxnp>	{-1}	nn	nn	nn	np	nn	np	nn	np	np	nn	nn	np	np	np	np	np	np	nn	np	np	nn	np	nn	nn	np	nn	np	nn	nn	np	np	np	nn	np	nn	np	nn	nn	nn	nn	nn	nn	nn	np	nn	np	np
Marker108142	<nnxnp>	{-1}	nn	nn	nn	np	nn	np	nn	np	np	nn	nn	np	np	np	np	np	np	nn	np	np	nn	np	nn	nn	np	nn	np	nn	nn	np	np	np	nn	np	nn	np	nn	nn	nn	nn	nn	nn	nn	np	nn	np	np
Marker8543	<lmxll>	{0-}	lm	lm	ll	lm	ll	ll	ll	lm	lm	ll	lm	lm	ll	lm	lm	lm	lm	lm	ll	lm	lm	ll	lm	lm	ll	ll	lm	ll	lm	lm	ll	ll	lm	ll	lm	lm	ll	ll	lm	ll	ll	ll	ll	ll	ll	lm	ll
Marker30682	<lmxll>	{0-}	lm	lm	ll	lm	ll	ll	ll	lm	lm	ll	lm	lm	ll	lm	lm	lm	lm	lm	ll	lm	lm	ll	lm	lm	ll	ll	lm	ll	lm	lm	ll	ll	lm	ll	lm	lm	ll	ll	lm	ll	ll	ll	ll	ll	ll	lm	ll
Marker106817	<lmxll>	{0-}	lm	lm	ll	lm	ll	ll	ll	ll	lm	ll	lm	lm	ll	lm	lm	lm	lm	lm	ll	lm	lm	ll	lm	lm	ll	ll	lm	ll	lm	lm	ll	ll	lm	ll	lm	lm	lm	ll	lm	ll	ll	ll	ll	ll	ll	lm	ll
Marker113324	<lmxll>	{0-}	lm	lm	ll	lm	ll	ll	ll	ll	lm	ll	lm	lm	ll	lm	lm	lm	lm	lm	ll	lm	lm	ll	lm	lm	ll	ll	lm	ll	lm	lm	ll	ll	lm	ll	lm	lm	lm	ll	lm	ll	ll	ll	ll	ll	ll	lm	ll
Marker107182	<nnxnp>	{-0}	np	np	np	np	np	nn	np	nn	nn	np	np	nn	nn	nn	nn	nn	nn	np	nn	nn	np	nn	np	np	nn	np	nn	np	np	nn	nn	nn	np	nn	np	nn	np	np	np	np	np	np	np	nn	np	nn	nn
Marker32778	<lmxll>	{0-}	lm	lm	ll	lm	ll	lm	ll	ll	lm	ll	lm	lm	ll	lm	lm	lm	lm	lm	ll	lm	lm	ll	lm	lm	ll	ll	lm	ll	lm	lm	ll	ll	lm	ll	lm	lm	lm	ll	lm	ll	ll	ll	ll	ll	ll	lm	ll
Marker7364	<lmxll>	{0-}	lm	lm	ll	lm	ll	lm	ll	ll	lm	ll	lm	lm	ll	lm	lm	lm	lm	lm	ll	lm	lm	ll	lm	lm	ll	ll	lm	ll	lm	lm	ll	ll	lm	ll	lm	lm	lm	ll	lm	ll	ll	ll	ll	ll	ll	lm	ll
Marker4766	<lmxll>	{1-}	ll	ll	lm	ll	lm	ll	lm	lm	ll	lm	ll	ll	lm	ll	ll	ll	ll	ll	lm	ll	ll	lm	ll	ll	lm	lm	ll	lm	ll	ll	lm	lm	ll	lm	ll	ll	ll	lm	ll	lm	lm	lm	lm	lm	lm	ll	lm
Marker3918	<nnxnp>	{-1}	nn	nn	nn	nn	nn	np	nn	np	np	nn	nn	np	np	np	np	np	np	nn	np	np	nn	np	nn	nn	np	nn	np	nn	nn	np	np	np	nn	np	nn	np	nn	nn	nn	nn	nn	nn	nn	np	nn	np	np
Marker19193	<nnxnp>	{-1}	nn	nn	nn	nn	nn	np	nn	np	np	nn	nn	np	np	np	np	np	np	nn	np	np	nn	np	nn	nn	np	nn	np	nn	nn	np	np	np	nn	np	nn	np	nn	nn	nn	nn	nn	nn	nn	np	nn	np	np
Marker15373	<nnxnp>	{-1}	nn	nn	nn	nn	nn	np	nn	np	np	nn	nn	np	np	np	np	np	np	nn	np	np	nn	np	nn	nn	np	nn	np	nn	nn	np	np	np	nn	np	nn	np	nn	nn	nn	nn	nn	nn	nn	np	nn	np	np
Marker26690	<nnxnp>	{-1}	nn	nn	nn	nn	nn	np	nn	np	np	nn	nn	np	np	np	np	np	np	nn	np	np	nn	np	nn	nn	np	nn	np	nn	nn	np	np	np	nn	np	nn	np	nn	nn	nn	nn	nn	nn	nn	np	nn	np	np
Marker32642	<nnxnp>	{-0}	np	np	np	np	np	nn	np	nn	nn	np	np	nn	nn	nn	nn	nn	nn	np	nn	nn	np	nn	np	np	nn	np	nn	np	np	nn	nn	nn	np	nn	np	nn	np	np	np	np	np	np	np	nn	np	nn	nn
Marker9020	<nnxnp>	{-0}	np	np	np	np	np	nn	np	nn	nn	np	np	nn	nn	nn	nn	nn	nn	np	nn	nn	np	nn	np	np	nn	np	nn	np	np	nn	nn	nn	np	nn	np	nn	np	np	np	np	np	np	np	nn	np	nn	nn
Marker6479	<nnxnp>	{-0}	np	np	np	np	np	nn	np	nn	nn	np	np	nn	nn	nn	nn	nn	nn	np	nn	nn	np	nn	np	np	nn	np	nn	np	np	nn	nn	nn	np	nn	np	nn	np	np	np	nn	np	np	np	nn	np	nn	nn
Marker110528	<nnxnp>	{-1}	nn	nn	nn	nn	nn	np	nn	np	np	nn	nn	np	np	np	np	np	np	nn	np	np	nn	np	nn	nn	np	nn	np	nn	nn	np	np	np	nn	np	nn	np	nn	nn	nn	np	nn	nn	nn	np	nn	np	np
Marker7362	<nnxnp>	{-1}	nn	nn	nn	nn	nn	np	nn	np	np	nn	nn	np	np	np	np	np	np	nn	np	np	nn	np	nn	nn	np	nn	np	nn	nn	np	np	np	nn	np	nn	np	nn	nn	nn	np	nn	nn	nn	np	nn	np	np
Marker498	<nnxnp>	{-1}	nn	nn	nn	nn	nn	np	nn	np	np	nn	nn	np	np	np	np	np	np	nn	np	np	nn	np	nn	nn	np	nn	np	nn	nn	np	np	np	nn	np	nn	np	nn	nn	nn	np	nn	nn	nn	np	nn	np	np
Marker4220	<nnxnp>	{-0}	np	np	np	np	np	nn	np	nn	nn	np	np	nn	nn	nn	nn	nn	nn	np	nn	nn	np	nn	np	np	nn	np	nn	np	np	nn	nn	nn	np	nn	np	nn	np	np	np	nn	np	np	np	nn	np	nn	nn
Marker15997	<nnxnp>	{-1}	nn	nn	nn	nn	nn	np	nn	np	np	nn	nn	np	np	np	np	np	np	nn	np	np	nn	np	nn	nn	np	nn	np	nn	nn	np	np	np	nn	np	nn	np	nn	nn	nn	np	nn	nn	nn	np	nn	np	np
Marker34458	<nnxnp>	{-0}	np	np	np	np	np	nn	np	nn	nn	np	np	nn	nn	nn	nn	nn	nn	np	nn	nn	np	nn	np	np	nn	np	nn	np	np	nn	nn	nn	np	nn	np	nn	np	np	np	nn	np	np	np	nn	np	nn	nn
Marker494	<nnxnp>	{-1}	nn	nn	nn	nn	nn	np	nn	np	np	nn	nn	np	np	np	np	np	np	nn	np	np	nn	np	nn	nn	np	nn	np	nn	nn	np	np	np	nn	np	nn	np	nn	nn	nn	np	nn	nn	nn	np	nn	np	np
Marker28195	<nnxnp>	{-1}	nn	nn	nn	nn	nn	np	nn	np	np	nn	nn	nn	np	np	np	np	np	nn	np	np	nn	np	nn	nn	np	nn	np	nn	nn	np	np	np	nn	np	nn	np	nn	nn	nn	np	nn	nn	nn	np	nn	np	np
Marker119438	<nnxnp>	{-1}	nn	nn	nn	nn	nn	np	nn	np	np	nn	nn	nn	np	np	np	np	np	nn	np	np	nn	np	nn	nn	np	nn	np	nn	nn	np	np	np	nn	np	nn	np	nn	nn	nn	np	nn	nn	nn	np	nn	np	np
Marker121196	<nnxnp>	{-1}	nn	nn	nn	nn	nn	np	np	np	nn	np	nn	nn	np	nn	nn	np	np	np	np	nn	np	nn	np	nn	nn	np	np	nn	nn	nn	np	nn	nn	nn	np	nn	nn	np	np	nn	nn	nn	nn	np	np	nn	np
Marker8197	<nnxnp>	{-0}	np	np	np	np	np	nn	nn	nn	np	nn	np	np	nn	np	np	nn	nn	nn	nn	np	nn	np	nn	np	np	nn	nn	np	np	np	nn	np	np	np	nn	np	np	nn	nn	np	np	np	np	nn	nn	np	nn
Marker21732	<nnxnp>	{-1}	nn	nn	nn	nn	nn	np	nn	np	nn	np	nn	nn	np	nn	nn	np	np	np	np	nn	np	nn	np	nn	nn	np	np	nn	nn	nn	np	nn	nn	nn	np	nn	nn	np	np	nn	nn	nn	nn	np	np	nn	np
Marker106778	<nnxnp>	{-0}	np	np	np	np	np	nn	np	np	np	nn	np	np	nn	np	np	nn	nn	nn	nn	np	nn	np	nn	np	np	nn	nn	np	nn	np	nn	np	np	np	nn	np	np	nn	nn	np	np	np	np	nn	nn	np	nn
Marker15201	<nnxnp>	{-0}	np	np	np	np	np	nn	np	--	np	nn	np	np	nn	np	np	nn	nn	nn	nn	np	nn	np	nn	np	np	nn	nn	np	--	np	nn	np	np	np	nn	np	np	nn	nn	np	np	np	np	nn	nn	np	nn
Marker188	<nnxnp>	{-1}	nn	nn	nn	nn	nn	np	nn	nn	nn	np	nn	nn	np	nn	nn	np	np	np	np	nn	nn	nn	np	nn	nn	np	np	nn	np	nn	np	nn	nn	nn	np	nn	nn	np	np	nn	nn	nn	nn	np	np	nn	np
Marker8279	<nnxnp>	{-1}	nn	nn	nn	nn	nn	np	nn	nn	nn	np	nn	nn	np	nn	nn	np	np	np	np	nn	nn	nn	np	nn	nn	np	np	nn	np	nn	np	nn	nn	nn	np	nn	nn	np	np	nn	nn	nn	nn	np	np	nn	np
Marker115251	<nnxnp>	{-1}	nn	nn	nn	nn	nn	np	nn	nn	nn	np	nn	nn	np	nn	nn	np	np	np	np	nn	nn	nn	np	nn	nn	np	np	nn	np	nn	np	nn	nn	nn	np	nn	nn	np	np	nn	nn	nn	nn	np	np	nn	np
Marker106779	<nnxnp>	{-1}	nn	nn	nn	nn	nn	np	nn	nn	nn	np	nn	nn	np	nn	nn	np	np	np	np	nn	nn	nn	np	nn	nn	np	np	nn	np	nn	np	nn	nn	nn	np	nn	nn	np	np	nn	nn	nn	nn	np	np	nn	np
Marker22167	<lmxll>	{0-}	ll	lm	lm	lm	ll	ll	lm	ll	ll	lm	lm	ll	ll	ll	ll	lm	lm	ll	ll	ll	ll	ll	ll	ll	ll	ll	ll	lm	lm	lm	ll	lm	lm	lm	ll	ll	ll	lm	lm	ll	lm	ll	lm	lm	ll	ll	ll
Marker8139	<lmxll>	{0-}	ll	lm	lm	lm	ll	ll	lm	ll	ll	lm	lm	ll	ll	ll	ll	lm	lm	ll	ll	ll	ll	ll	ll	ll	ll	ll	ll	lm	lm	lm	ll	lm	lm	lm	ll	ll	ll	lm	lm	ll	lm	ll	lm	lm	ll	ll	ll
Marker8251	<lmxll>	{0-}	ll	lm	lm	lm	ll	ll	lm	ll	ll	lm	lm	ll	ll	ll	ll	lm	lm	ll	ll	ll	ll	ll	ll	ll	ll	ll	ll	lm	lm	lm	ll	lm	lm	lm	ll	ll	ll	lm	lm	ll	lm	ll	lm	lm	ll	ll	ll
Marker117437	<nnxnp>	{-0}	np	np	np	np	np	nn	np	np	np	nn	np	np	nn	np	np	nn	nn	nn	nn	np	np	np	nn	np	np	nn	nn	np	nn	np	nn	np	np	np	nn	np	np	nn	nn	np	np	np	np	nn	nn	np	nn
Marker118272	<nnxnp>	{-1}	nn	nn	nn	nn	nn	np	nn	nn	nn	np	nn	nn	np	nn	nn	np	np	np	np	nn	nn	nn	np	nn	nn	np	np	nn	np	nn	np	np	nn	nn	np	nn	nn	np	nn	nn	nn	nn	nn	np	np	nn	np
Marker35573	<nnxnp>	{-1}	nn	nn	nn	nn	nn	np	nn	nn	nn	np	nn	nn	np	nn	nn	np	np	np	np	nn	nn	nn	np	nn	nn	np	np	nn	np	nn	np	np	nn	nn	np	nn	nn	np	nn	nn	nn	nn	nn	np	np	nn	np
Marker171	<lmxll>	{1-}	lm	ll	ll	ll	ll	lm	ll	lm	lm	ll	ll	lm	lm	lm	lm	ll	ll	lm	lm	lm	lm	lm	lm	lm	lm	lm	lm	ll	ll	ll	lm	ll	lm	ll	lm	lm	lm	ll	ll	ll	ll	lm	ll	ll	lm	lm	lm
Marker109225	<lmxll>	{0-}	ll	lm	lm	lm	lm	ll	lm	ll	ll	lm	lm	ll	ll	ll	ll	lm	lm	ll	ll	ll	ll	ll	ll	ll	ll	ll	ll	lm	lm	lm	ll	lm	ll	lm	ll	ll	ll	lm	lm	lm	lm	ll	lm	lm	ll	ll	ll
Marker4173	<lmxll>	{0-}	ll	lm	lm	lm	lm	ll	lm	ll	ll	lm	lm	ll	ll	ll	ll	lm	lm	ll	ll	ll	ll	ll	ll	ll	ll	ll	ll	lm	lm	lm	ll	lm	ll	lm	ll	ll	ll	lm	lm	lm	lm	ll	lm	lm	ll	ll	ll
Marker118748	<nnxnp>	{-0}	np	np	np	np	np	nn	np	np	np	nn	np	np	nn	np	np	nn	nn	nn	nn	np	np	np	nn	np	np	nn	nn	np	nn	np	nn	nn	np	np	nn	np	np	nn	np	np	np	np	np	nn	nn	np	nn
Marker1105	<nnxnp>	{-1}	nn	nn	nn	nn	nn	np	nn	nn	nn	np	nn	nn	np	nn	nn	np	np	np	np	nn	nn	nn	np	nn	nn	np	np	nn	np	nn	np	np	nn	nn	np	nn	nn	np	nn	nn	nn	nn	nn	np	np	nn	np
Marker115415	<nnxnp>	{-1}	nn	nn	nn	nn	nn	np	nn	nn	nn	np	nn	nn	np	nn	nn	np	np	np	np	nn	nn	nn	np	nn	nn	np	np	nn	np	nn	np	np	nn	nn	np	nn	nn	np	nn	nn	nn	nn	nn	np	np	nn	np
Marker112151	<nnxnp>	{-1}	nn	nn	nn	nn	nn	np	nn	nn	nn	np	nn	nn	np	nn	nn	np	np	np	np	nn	nn	nn	np	nn	nn	np	np	nn	np	nn	np	np	nn	nn	np	nn	nn	np	nn	nn	nn	nn	nn	np	np	nn	np
Marker109480	<lmxll>	{0-}	ll	lm	lm	lm	lm	ll	lm	ll	ll	lm	lm	ll	ll	ll	ll	lm	lm	ll	ll	ll	ll	ll	ll	ll	ll	ll	ll	lm	lm	lm	ll	lm	ll	lm	ll	ll	ll	lm	lm	lm	lm	ll	lm	lm	ll	ll	ll
Marker16638	<nnxnp>	{-0}	np	np	np	np	np	nn	np	np	np	nn	np	np	nn	np	np	nn	nn	nn	nn	np	np	np	nn	np	np	nn	nn	np	nn	np	nn	nn	np	np	nn	np	np	nn	np	np	np	np	np	nn	nn	np	nn
Marker120903	<hkxhk>	{00}	hk	kk	kk	kk	kk	hh	kk	hk	hk	hk	kk	hk	hh	hk	hk	hk	hk	hh	hh	hk	hk	hk	hh	hk	hk	hh	hh	kk	hk	kk	hh	hk	hk	kk	hh	hk	hk	hk	kk	kk	kk	hk	kk	hk	hh	hk	hh
Marker121583	<lmxll>	{0-}	ll	lm	lm	lm	lm	ll	lm	ll	ll	lm	lm	ll	ll	ll	ll	lm	lm	ll	ll	ll	ll	ll	ll	ll	ll	ll	ll	lm	lm	lm	ll	lm	ll	lm	ll	ll	ll	lm	lm	lm	lm	ll	lm	lm	ll	ll	ll
Marker116919	<lmxll>	{0-}	ll	lm	lm	lm	lm	ll	lm	ll	ll	lm	lm	ll	ll	ll	ll	lm	lm	ll	ll	ll	ll	ll	ll	ll	ll	ll	ll	lm	lm	lm	ll	lm	ll	lm	ll	ll	ll	lm	lm	lm	lm	ll	lm	lm	ll	ll	ll
Marker3159	<nnxnp>	{-0}	np	np	np	np	np	nn	np	np	np	nn	np	np	nn	np	np	nn	nn	nn	nn	np	np	np	nn	np	np	nn	nn	np	nn	np	nn	nn	np	np	nn	np	np	nn	np	np	np	np	np	nn	nn	np	nn
Marker120712	<lmxll>	{0-}	ll	lm	lm	lm	lm	lm	lm	ll	ll	lm	lm	ll	ll	ll	ll	lm	lm	ll	ll	ll	ll	ll	ll	ll	ll	ll	ll	lm	lm	lm	ll	lm	ll	lm	ll	ll	ll	lm	lm	lm	lm	ll	lm	lm	ll	ll	ll
Marker113196	<lmxll>	{1-}	lm	ll	ll	ll	ll	ll	lm	lm	lm	ll	ll	lm	lm	lm	lm	ll	ll	lm	lm	lm	lm	lm	lm	lm	lm	lm	lm	ll	ll	ll	lm	ll	lm	ll	lm	lm	lm	ll	ll	ll	ll	lm	ll	ll	lm	lm	lm
Marker9050	<lmxll>	{1-}	lm	ll	ll	ll	ll	ll	lm	lm	lm	ll	ll	lm	lm	lm	lm	ll	ll	lm	lm	lm	lm	lm	lm	lm	lm	lm	lm	ll	ll	ll	lm	ll	lm	ll	lm	lm	lm	ll	ll	ll	ll	lm	ll	ll	lm	lm	lm
Marker37412	<lmxll>	{1-}	lm	ll	ll	ll	ll	ll	lm	lm	lm	ll	ll	lm	lm	lm	lm	ll	ll	lm	lm	lm	lm	lm	lm	ll	lm	lm	lm	ll	ll	ll	ll	ll	lm	ll	lm	lm	lm	ll	ll	ll	ll	lm	ll	ll	lm	lm	lm
Marker114322	<lmxll>	{1-}	lm	ll	ll	ll	ll	ll	lm	lm	lm	ll	ll	lm	lm	lm	lm	ll	ll	lm	lm	lm	lm	lm	lm	ll	lm	lm	lm	ll	ll	ll	ll	ll	lm	ll	lm	lm	lm	ll	ll	ll	ll	lm	ll	ll	lm	lm	lm
Marker116136	<lmxll>	{1-}	lm	ll	ll	ll	ll	ll	lm	lm	lm	ll	ll	lm	lm	lm	lm	ll	ll	lm	lm	lm	lm	lm	lm	ll	lm	lm	lm	ll	ll	ll	ll	ll	lm	ll	lm	lm	lm	ll	ll	ll	ll	lm	ll	ll	lm	lm	lm
Marker21651	<nnxnp>	{-0}	np	np	np	np	np	nn	np	np	np	np	np	np	nn	np	np	nn	nn	nn	nn	nn	np	np	nn	np	np	nn	nn	np	nn	np	nn	nn	np	np	nn	nn	np	nn	np	np	np	np	np	nn	nn	np	nn
Marker34718	<nnxnp>	{-0}	np	np	np	np	np	nn	np	np	np	np	np	np	nn	np	np	nn	nn	nn	nn	nn	np	np	nn	np	np	nn	nn	np	nn	np	nn	nn	np	np	nn	nn	np	nn	np	np	np	np	np	nn	nn	np	nn
Marker107543	<nnxnp>	{-1}	nn	nn	nn	nn	nn	np	nn	nn	nn	nn	nn	nn	np	nn	nn	np	np	nn	np	np	nn	nn	np	nn	nn	np	np	nn	np	nn	np	np	nn	nn	np	np	nn	np	nn	nn	nn	nn	nn	np	np	nn	np
Marker102461	<hkxhk>	{01}	hh	hk	hk	hk	hk	kk	hh	hh	hh	hk	hk	hh	hk	hh	hh	kk	kk	hh	hk	hk	hh	hk	hk	hk	hh	hk	hk	hk	kk	hk	kk	kk	hh	hk	hk	hk	hh	kk	hk	hk	hk	hh	hk	kk	hk	hh	hk
Marker116975	<lmxll>	{1-}	lm	ll	ll	ll	ll	ll	lm	lm	lm	ll	ll	lm	lm	lm	lm	ll	ll	lm	lm	lm	lm	lm	lm	ll	lm	lm	lm	ll	ll	ll	ll	ll	lm	ll	lm	lm	lm	ll	ll	ll	ll	lm	ll	ll	lm	lm	lm
Marker121933	<lmxll>	{1-}	lm	ll	ll	ll	ll	ll	lm	lm	lm	ll	ll	lm	lm	lm	lm	ll	ll	lm	lm	lm	lm	lm	lm	ll	lm	lm	lm	ll	ll	ll	ll	ll	lm	ll	lm	lm	lm	ll	ll	ll	ll	lm	ll	ll	lm	lm	lm
Marker113459	<lmxll>	{1-}	lm	ll	ll	ll	ll	ll	lm	lm	lm	ll	ll	lm	lm	lm	lm	ll	ll	lm	lm	lm	lm	lm	lm	ll	lm	lm	lm	ll	ll	ll	ll	ll	lm	ll	lm	lm	lm	ll	ll	ll	ll	lm	ll	ll	lm	lm	lm
Marker7280	<lmxll>	{0-}	ll	lm	lm	lm	lm	lm	ll	ll	ll	lm	lm	ll	ll	ll	ll	lm	lm	ll	ll	ll	ll	ll	ll	lm	ll	ll	ll	lm	lm	lm	lm	lm	ll	lm	ll	ll	ll	lm	lm	lm	lm	ll	lm	lm	ll	ll	ll
Marker7992	<hkxhk>	{01}	hh	hk	hk	hk	hk	kk	hh	hh	hh	hk	hk	hh	hk	hh	hh	kk	kk	hh	hk	hk	hh	hk	hk	hk	hh	hk	hk	hk	kk	hk	kk	kk	hh	hk	hk	hk	hh	kk	hk	hk	hk	hh	hk	kk	hk	hh	hk
Marker111800	<lmxll>	{1-}	lm	ll	ll	ll	ll	ll	lm	lm	lm	ll	ll	lm	lm	lm	lm	ll	ll	lm	lm	lm	lm	lm	lm	ll	lm	lm	lm	ll	ll	ll	ll	ll	lm	ll	lm	lm	lm	ll	ll	ll	ll	lm	ll	ll	lm	lm	lm
Marker27521	<nnxnp>	{-0}	np	np	np	np	np	nn	np	np	np	np	np	np	nn	np	np	nn	nn	np	nn	nn	np	nn	nn	np	np	nn	nn	np	nn	np	nn	nn	np	np	nn	nn	np	nn	np	np	np	np	np	nn	nn	np	nn
Marker18281	<lmxll>	{0-}	ll	lm	lm	lm	lm	lm	ll	ll	ll	lm	lm	ll	ll	ll	ll	lm	lm	ll	ll	ll	ll	ll	ll	lm	ll	ll	ll	lm	lm	lm	lm	lm	ll	lm	ll	ll	ll	lm	lm	lm	lm	ll	lm	lm	ll	ll	ll
Marker109563	<nnxnp>	{-0}	np	np	np	np	np	nn	np	np	np	np	np	np	nn	np	np	nn	nn	np	nn	nn	np	nn	nn	np	np	nn	nn	np	nn	np	nn	nn	np	np	nn	nn	np	nn	np	np	np	np	np	nn	nn	np	nn
Marker104778	<lmxll>	{0-}	ll	lm	lm	lm	lm	lm	ll	ll	ll	lm	lm	ll	ll	ll	ll	lm	lm	ll	ll	ll	ll	ll	ll	lm	ll	ll	ll	lm	lm	lm	lm	lm	ll	lm	ll	ll	ll	lm	lm	lm	lm	ll	lm	lm	ll	ll	ll
Marker2145	<nnxnp>	{-0}	np	np	np	np	np	nn	np	np	np	np	np	np	nn	np	np	nn	nn	np	nn	nn	np	nn	nn	np	np	nn	nn	np	nn	np	nn	nn	np	np	nn	nn	np	nn	np	np	np	np	np	nn	nn	np	nn
Marker2139	<hkxhk>	{10}	kk	hk	hk	hk	hk	hh	kk	kk	kk	hk	hk	kk	hk	kk	kk	hh	hh	kk	hk	hk	kk	hk	hk	hk	kk	hk	hk	hk	hh	hk	hh	hh	kk	hk	hk	hk	kk	hh	hk	hk	hk	kk	hk	hh	hk	kk	hk
Marker7161	<lmxll>	{1-}	lm	ll	ll	ll	ll	ll	lm	lm	lm	ll	ll	lm	lm	lm	lm	ll	ll	lm	lm	lm	lm	lm	lm	ll	lm	lm	lm	ll	ll	ll	ll	ll	lm	ll	lm	lm	lm	ll	ll	ll	ll	lm	ll	ll	lm	lm	lm
Marker860	<lmxll>	{1-}	lm	ll	ll	ll	ll	ll	lm	lm	lm	ll	ll	lm	lm	lm	lm	ll	ll	lm	lm	lm	lm	lm	lm	ll	lm	lm	lm	ll	ll	ll	ll	ll	lm	ll	lm	lm	lm	ll	ll	ll	ll	lm	ll	ll	lm	lm	lm
Marker37902	<nnxnp>	{-0}	np	np	np	np	np	nn	np	np	np	np	np	np	nn	np	np	nn	nn	np	nn	nn	np	nn	nn	np	np	nn	nn	np	nn	np	nn	nn	np	np	nn	nn	np	nn	np	np	np	np	np	nn	nn	np	nn
Marker115582	<nnxnp>	{-0}	np	np	np	np	np	nn	np	np	np	np	np	np	nn	np	np	nn	nn	np	nn	nn	np	nn	nn	np	np	nn	nn	np	nn	np	nn	nn	np	np	nn	nn	np	nn	np	np	np	np	np	nn	nn	np	nn
Marker2142	<nnxnp>	{-0}	np	np	np	np	np	nn	np	np	np	np	np	np	nn	np	np	nn	nn	np	nn	nn	np	nn	nn	np	np	nn	nn	np	nn	np	nn	nn	np	np	nn	nn	np	nn	np	np	np	np	np	nn	nn	np	nn
Marker117312	<lmxll>	{1-}	lm	ll	ll	ll	ll	ll	lm	lm	lm	ll	ll	lm	lm	lm	lm	ll	ll	lm	lm	lm	lm	lm	lm	ll	lm	lm	lm	ll	ll	ll	ll	ll	lm	ll	lm	lm	lm	ll	ll	ll	ll	lm	ll	ll	lm	lm	lm
Marker109470	<nnxnp>	{-0}	np	np	np	np	np	nn	np	np	np	np	np	np	nn	np	np	nn	nn	np	nn	nn	np	nn	nn	np	np	nn	nn	np	nn	np	nn	nn	np	np	nn	nn	np	nn	np	np	np	np	np	nn	nn	np	nn
Marker113977	<hkxhk>	{00}	hk	kk	kk	kk	kk	hk	hk	hk	hk	kk	kk	hk	hh	hk	hk	hk	hk	hk	hh	hh	hk	hh	hh	kk	hk	hh	hh	kk	hk	kk	hk	hk	hk	kk	hh	hh	hk	hk	kk	kk	kk	hk	kk	hk	hh	hk	hh
Marker120941	<lmxll>	{0-}	ll	lm	lm	lm	lm	lm	ll	ll	ll	lm	lm	ll	ll	ll	ll	lm	lm	ll	ll	ll	ll	ll	ll	lm	ll	ll	ll	lm	lm	lm	lm	lm	ll	lm	ll	ll	ll	lm	lm	lm	lm	ll	lm	lm	ll	ll	ll
Marker109108	<lmxll>	{1-}	lm	ll	ll	ll	ll	ll	lm	lm	lm	ll	ll	lm	lm	lm	lm	ll	ll	lm	lm	lm	lm	lm	lm	ll	lm	lm	lm	ll	ll	ll	ll	ll	lm	ll	lm	lm	lm	ll	ll	ll	ll	lm	ll	ll	lm	lm	lm
Marker11001	<lmxll>	{1-}	lm	ll	ll	ll	ll	ll	lm	lm	lm	ll	ll	lm	lm	lm	lm	ll	ll	lm	lm	lm	lm	lm	lm	ll	lm	lm	lm	ll	ll	ll	ll	ll	lm	ll	lm	lm	lm	ll	ll	ll	ll	lm	ll	ll	lm	lm	lm
Marker7285	<lmxll>	{1-}	lm	ll	ll	ll	ll	ll	lm	lm	lm	ll	ll	lm	lm	lm	lm	ll	ll	lm	lm	lm	lm	lm	lm	ll	lm	lm	lm	ll	ll	ll	ll	ll	lm	ll	lm	lm	lm	ll	ll	ll	ll	lm	ll	ll	lm	lm	lm
Marker107627	<lmxll>	{1-}	lm	lm	ll	ll	ll	ll	lm	lm	lm	ll	ll	lm	lm	lm	lm	ll	ll	lm	lm	lm	lm	lm	lm	ll	lm	lm	lm	ll	lm	ll	ll	ll	lm	ll	lm	lm	lm	ll	ll	ll	ll	lm	ll	ll	lm	lm	lm
Marker18196	<lmxll>	{1-}	lm	lm	ll	ll	ll	ll	lm	lm	lm	ll	ll	lm	lm	lm	lm	ll	ll	lm	lm	lm	lm	lm	lm	ll	lm	lm	lm	ll	lm	ll	ll	ll	lm	ll	lm	lm	lm	ll	ll	ll	ll	lm	ll	ll	lm	lm	lm
Marker112179	<nnxnp>	{-0}	np	np	np	np	np	nn	np	np	np	np	np	np	nn	np	np	nn	nn	np	nn	nn	np	nn	nn	np	np	nn	nn	np	nn	np	nn	nn	np	np	nn	nn	np	nn	np	np	np	np	np	nn	nn	np	nn
Marker24846	<nnxnp>	{-1}	nn	nn	nn	nn	nn	np	nn	nn	nn	nn	nn	nn	np	nn	nn	np	np	nn	np	np	nn	np	np	nn	nn	np	np	nn	np	nn	np	np	nn	nn	np	np	nn	np	nn	nn	nn	nn	nn	np	np	nn	np
Marker114352	<nnxnp>	{-1}	nn	nn	nn	nn	nn	np	nn	nn	nn	nn	nn	nn	np	nn	nn	np	np	nn	np	np	nn	np	np	nn	nn	np	np	nn	np	nn	np	np	nn	nn	np	np	nn	np	nn	nn	nn	nn	nn	np	np	nn	np
Marker118014	<nnxnp>	{-0}	np	np	np	np	np	nn	np	np	np	np	np	np	nn	np	np	nn	nn	np	nn	nn	np	nn	nn	np	np	nn	nn	np	nn	np	nn	nn	np	np	nn	nn	np	nn	np	np	np	np	np	nn	nn	np	nn
Marker78221	<nnxnp>	{-0}	np	np	np	np	np	nn	np	np	np	np	np	np	nn	np	np	nn	nn	np	nn	nn	np	nn	nn	np	np	nn	nn	np	nn	np	nn	nn	np	np	nn	nn	np	nn	np	np	np	np	np	nn	nn	np	nn
Marker111050	<nnxnp>	{-1}	nn	nn	nn	nn	nn	np	nn	nn	nn	nn	nn	nn	np	nn	nn	np	np	nn	np	np	nn	np	np	nn	nn	np	np	nn	np	nn	np	np	nn	nn	np	np	nn	np	nn	nn	nn	nn	nn	np	np	nn	np
Marker6871	<nnxnp>	{-0}	np	np	np	np	np	nn	np	np	np	np	np	np	nn	np	np	nn	nn	np	nn	nn	np	nn	nn	np	np	nn	nn	np	nn	np	nn	nn	np	np	nn	nn	np	nn	np	np	np	np	np	nn	nn	np	nn
Marker18370	<nnxnp>	{-0}	np	np	np	np	np	nn	np	np	np	np	np	np	nn	np	np	nn	nn	np	nn	nn	np	nn	nn	np	np	nn	nn	np	nn	np	nn	nn	np	np	nn	nn	np	nn	np	np	np	np	np	nn	nn	np	nn
Marker115988	<nnxnp>	{-1}	nn	nn	nn	nn	nn	np	nn	nn	nn	nn	nn	nn	np	nn	nn	np	np	nn	np	np	nn	np	np	nn	nn	np	np	nn	np	nn	np	np	nn	nn	np	np	nn	np	nn	nn	nn	nn	nn	np	np	nn	np
Marker118369	<nnxnp>	{-0}	np	np	np	np	np	nn	np	np	np	np	np	np	nn	np	np	nn	nn	np	nn	nn	np	nn	nn	np	np	nn	nn	np	nn	np	nn	nn	np	np	nn	nn	np	nn	np	np	np	np	np	nn	nn	np	nn
Marker78222	<nnxnp>	{-0}	np	np	np	np	np	nn	np	np	np	np	np	np	nn	np	np	nn	nn	np	nn	nn	np	nn	nn	np	np	nn	nn	np	nn	np	nn	nn	np	np	nn	nn	np	nn	np	np	np	np	np	nn	nn	np	nn
Marker120520	<lmxll>	{0-}	ll	ll	lm	lm	lm	lm	ll	ll	ll	lm	lm	ll	ll	ll	ll	lm	lm	ll	ll	ll	ll	ll	ll	lm	lm	ll	ll	lm	ll	lm	lm	lm	ll	lm	ll	ll	ll	lm	lm	lm	lm	ll	lm	lm	ll	ll	ll
Marker107450	<lmxll>	{1-}	lm	lm	ll	ll	ll	ll	lm	lm	lm	ll	ll	lm	lm	lm	lm	ll	ll	lm	lm	lm	lm	lm	lm	ll	ll	lm	lm	ll	lm	ll	ll	ll	lm	ll	lm	lm	lm	ll	ll	ll	ll	lm	ll	ll	lm	lm	lm
Marker11081	<nnxnp>	{-1}	nn	nn	nn	nn	nn	np	nn	nn	nn	nn	nn	nn	np	nn	nn	np	np	nn	np	np	nn	np	np	nn	nn	np	np	nn	np	nn	np	np	nn	nn	np	np	nn	np	nn	nn	nn	nn	nn	np	np	nn	np
Marker109945	<nnxnp>	{-1}	nn	nn	nn	nn	nn	np	nn	nn	nn	nn	nn	nn	np	nn	nn	np	np	nn	np	np	nn	np	np	nn	nn	np	np	nn	np	nn	np	np	nn	nn	np	np	nn	np	nn	nn	nn	nn	nn	np	np	nn	np
Marker118935	<nnxnp>	{-1}	nn	nn	nn	nn	nn	np	nn	nn	nn	nn	nn	nn	np	nn	nn	np	np	nn	np	np	nn	np	np	nn	nn	np	np	nn	np	nn	np	np	nn	nn	np	np	nn	np	nn	nn	nn	nn	nn	np	np	nn	np
Marker117876	<nnxnp>	{-1}	nn	nn	nn	nn	nn	np	nn	nn	nn	nn	nn	nn	np	nn	nn	np	np	nn	np	np	nn	np	np	nn	nn	np	np	nn	np	nn	np	np	nn	nn	np	np	nn	np	nn	nn	nn	nn	nn	np	np	nn	np
Marker12439	<lmxll>	{0-}	lm	ll	lm	lm	ll	lm	ll	ll	ll	lm	lm	ll	ll	ll	ll	lm	lm	ll	ll	ll	ll	ll	ll	lm	lm	ll	ll	lm	ll	lm	lm	lm	ll	lm	lm	ll	ll	lm	lm	lm	lm	ll	lm	lm	lm	ll	ll
Marker14772	<lmxll>	{0-}	lm	ll	lm	lm	ll	lm	ll	ll	ll	lm	lm	ll	ll	ll	ll	lm	lm	ll	ll	ll	ll	ll	ll	lm	lm	ll	ll	lm	ll	lm	lm	lm	ll	lm	lm	ll	ll	lm	lm	lm	lm	ll	lm	lm	lm	ll	ll
Marker40092	<lmxll>	{0-}	lm	ll	lm	lm	ll	lm	ll	ll	ll	lm	lm	lm	ll	ll	ll	lm	lm	ll	ll	ll	ll	ll	lm	lm	lm	ll	ll	lm	ll	lm	lm	lm	ll	lm	lm	ll	ll	lm	lm	ll	lm	ll	lm	lm	lm	ll	ll
Marker106435	<lmxll>	{0-}	lm	ll	lm	lm	ll	lm	ll	ll	ll	lm	lm	lm	ll	ll	ll	lm	lm	ll	ll	ll	ll	ll	lm	lm	lm	ll	ll	lm	ll	lm	lm	lm	ll	lm	lm	ll	ll	lm	lm	ll	lm	ll	lm	lm	lm	ll	ll
Marker106695	<lmxll>	{0-}	lm	ll	lm	lm	ll	lm	ll	ll	ll	lm	lm	lm	ll	ll	ll	lm	lm	ll	ll	ll	ll	ll	lm	lm	lm	ll	ll	lm	ll	lm	lm	lm	ll	lm	lm	ll	ll	lm	lm	ll	lm	ll	lm	lm	lm	ll	ll
Marker20497	<lmxll>	{1-}	ll	lm	ll	ll	lm	ll	lm	lm	lm	ll	ll	ll	lm	lm	lm	ll	ll	lm	lm	lm	lm	lm	ll	ll	ll	lm	lm	ll	lm	ll	ll	ll	lm	ll	ll	lm	lm	ll	ll	lm	ll	lm	ll	ll	ll	lm	lm
Marker106854	<lmxll>	{0-}	lm	ll	lm	lm	ll	lm	ll	ll	ll	lm	lm	lm	ll	ll	ll	lm	lm	ll	ll	ll	ll	ll	lm	lm	lm	ll	ll	lm	ll	lm	lm	lm	ll	lm	lm	ll	ll	lm	lm	ll	lm	ll	lm	lm	lm	ll	ll
Marker11885	<nnxnp>	{-0}	np	np	np	np	np	nn	np	np	np	np	np	np	nn	np	np	nn	nn	np	nn	nn	np	nn	nn	np	np	nn	nn	np	nn	np	nn	nn	np	np	nn	nn	np	nn	np	np	np	np	np	nn	nn	np	nn
Marker44339	<lmxll>	{0-}	lm	ll	lm	lm	ll	lm	ll	ll	ll	lm	lm	lm	ll	ll	ll	lm	lm	ll	ll	ll	ll	ll	lm	lm	lm	ll	ll	lm	ll	lm	lm	lm	ll	lm	lm	ll	ll	lm	lm	ll	lm	ll	lm	lm	lm	ll	ll
Marker2104	<nnxnp>	{-0}	np	np	np	np	np	nn	np	np	np	np	np	np	nn	np	np	nn	nn	np	nn	nn	np	nn	nn	np	np	nn	nn	np	nn	np	nn	nn	np	np	nn	nn	np	nn	np	np	np	np	np	nn	nn	np	nn
Marker109799	<lmxll>	{1-}	ll	lm	ll	ll	lm	ll	lm	lm	lm	ll	ll	ll	lm	lm	lm	ll	ll	lm	lm	lm	lm	lm	ll	ll	ll	lm	lm	ll	lm	ll	ll	ll	lm	ll	ll	lm	lm	ll	ll	lm	ll	lm	ll	ll	ll	lm	lm
Marker119560	<hkxhk>	{10}	hk	kk	hk	hk	kk	hh	kk	kk	kk	hk	hk	hk	hk	kk	kk	hh	hh	kk	hk	hk	kk	hk	hh	hk	hk	hk	hk	hk	hk	hk	hh	hh	kk	hk	hh	hk	kk	hh	hk	kk	hk	kk	hk	hh	hh	kk	hk
Marker116555	<hkxhk>	{11}	hh	hk	hh	hh	hk	hk	hk	hk	hk	hh	hh	hh	kk	hk	hk	hk	hk	hk	kk	kk	hk	kk	hk	hh	hh	kk	kk	hh	kk	hh	hk	hk	hk	hh	hk	kk	hk	hk	hh	hk	hh	hk	hh	hk	hk	hk	kk
Marker108165	<lmxll>	{1-}	ll	lm	ll	ll	lm	ll	lm	lm	lm	ll	ll	ll	lm	lm	lm	ll	ll	lm	lm	lm	lm	lm	ll	ll	ll	lm	lm	ll	lm	ll	ll	ll	lm	ll	ll	lm	lm	ll	ll	lm	ll	lm	ll	ll	ll	lm	lm
Marker848	<lmxll>	{1-}	ll	lm	ll	ll	lm	ll	lm	lm	lm	ll	ll	ll	lm	lm	lm	ll	ll	lm	lm	lm	lm	lm	ll	ll	ll	lm	lm	ll	lm	ll	ll	ll	lm	ll	ll	lm	lm	ll	ll	lm	ll	lm	ll	ll	ll	lm	lm
Marker6642	<lmxll>	{0-}	lm	ll	lm	lm	ll	lm	ll	ll	ll	lm	lm	lm	ll	ll	ll	lm	lm	ll	ll	ll	ll	ll	lm	lm	lm	ll	ll	lm	ll	lm	lm	lm	ll	lm	lm	ll	ll	lm	lm	ll	lm	ll	lm	lm	lm	ll	ll
Marker36535	<lmxll>	{0-}	lm	ll	lm	lm	ll	lm	ll	ll	ll	lm	lm	lm	ll	ll	ll	lm	lm	ll	ll	ll	ll	ll	lm	lm	lm	ll	ll	lm	ll	lm	lm	lm	ll	lm	lm	ll	ll	lm	lm	ll	lm	ll	lm	lm	lm	ll	ll
Marker111625	<lmxll>	{0-}	lm	ll	lm	lm	ll	lm	ll	ll	ll	lm	lm	lm	ll	ll	ll	lm	lm	ll	ll	ll	ll	ll	lm	lm	lm	ll	ll	lm	ll	lm	lm	lm	ll	lm	lm	ll	ll	lm	lm	ll	lm	ll	lm	lm	lm	ll	ll
Marker21847	<nnxnp>	{-1}	nn	nn	nn	nn	nn	np	nn	nn	nn	nn	nn	nn	np	nn	nn	np	np	nn	np	np	nn	np	np	nn	nn	np	np	nn	np	nn	np	np	nn	nn	np	np	nn	np	nn	nn	nn	nn	nn	np	np	nn	np
Marker115477	<nnxnp>	{-1}	nn	nn	nn	nn	nn	np	nn	nn	nn	nn	nn	nn	np	nn	nn	np	np	nn	np	np	nn	np	np	nn	nn	np	np	nn	np	nn	np	np	nn	nn	np	np	nn	np	nn	nn	nn	nn	nn	np	np	nn	np
Marker24843	<nnxnp>	{-1}	nn	nn	nn	nn	nn	np	nn	nn	nn	nn	nn	nn	np	nn	nn	np	np	nn	np	np	nn	np	np	nn	nn	np	np	nn	np	nn	np	np	nn	nn	np	np	nn	np	nn	nn	nn	nn	nn	np	np	nn	np
Marker8929	<nnxnp>	{-1}	nn	nn	nn	nn	nn	np	nn	nn	nn	nn	nn	nn	np	nn	nn	np	np	nn	np	np	nn	np	np	nn	nn	np	np	nn	np	nn	np	np	nn	nn	np	np	nn	np	nn	nn	nn	nn	nn	np	np	nn	np
Marker49342	<nnxnp>	{-0}	np	np	np	np	np	nn	np	np	np	np	np	np	nn	np	np	nn	nn	np	nn	nn	np	nn	nn	np	np	nn	nn	np	nn	np	nn	nn	np	np	nn	nn	np	nn	np	np	np	np	np	nn	nn	np	nn
Marker10831	<nnxnp>	{-0}	np	np	np	np	np	nn	np	np	np	np	np	np	nn	np	np	nn	nn	np	nn	nn	np	nn	nn	np	np	nn	nn	np	nn	np	nn	nn	np	np	nn	nn	np	nn	np	np	np	np	np	nn	nn	np	nn
Marker36877	<nnxnp>	{-1}	nn	nn	nn	nn	nn	np	nn	nn	nn	nn	nn	nn	np	nn	nn	np	np	nn	np	np	nn	np	np	nn	nn	np	np	nn	np	nn	np	np	nn	nn	np	np	nn	np	nn	nn	nn	nn	nn	np	np	nn	np
Marker49337	<nnxnp>	{-0}	np	np	np	np	np	nn	np	np	np	np	np	np	nn	np	np	nn	nn	np	nn	nn	np	nn	nn	np	np	nn	nn	np	nn	np	nn	nn	np	np	nn	nn	np	nn	np	np	np	np	np	nn	nn	np	nn
Marker115549	<nnxnp>	{-0}	np	np	np	np	np	nn	np	np	np	np	np	np	nn	np	np	nn	nn	np	nn	nn	np	nn	nn	np	np	nn	nn	np	nn	np	nn	nn	np	np	nn	nn	np	nn	np	np	np	np	np	nn	nn	np	nn
Marker116811	<nnxnp>	{-1}	nn	nn	nn	nn	nn	np	nn	nn	nn	nn	nn	nn	np	nn	nn	np	np	nn	np	np	nn	np	np	nn	nn	np	np	nn	np	nn	np	np	nn	nn	np	np	nn	np	nn	nn	nn	nn	nn	np	np	nn	np
Marker2698	<nnxnp>	{-1}	nn	nn	nn	nn	nn	np	nn	nn	nn	nn	nn	nn	np	nn	nn	np	np	nn	np	np	nn	np	np	nn	nn	np	np	nn	np	nn	np	np	nn	nn	np	np	nn	np	nn	nn	nn	nn	nn	np	np	nn	np
Marker116195	<lmxll>	{1-}	ll	lm	ll	ll	lm	ll	lm	lm	lm	ll	ll	ll	lm	lm	lm	ll	ll	lm	lm	lm	lm	lm	ll	ll	ll	lm	lm	ll	lm	ll	ll	ll	lm	ll	ll	ll	lm	ll	ll	lm	ll	lm	ll	ll	ll	lm	lm
Marker105461	<nnxnp>	{-1}	nn	nn	nn	nn	nn	np	nn	nn	nn	nn	nn	nn	np	nn	nn	np	np	nn	np	np	nn	np	np	nn	nn	np	np	nn	np	nn	np	np	nn	nn	np	np	nn	np	nn	nn	nn	nn	nn	np	np	nn	np
Marker109845	<nnxnp>	{-0}	np	np	np	np	np	nn	np	np	np	np	np	np	nn	np	np	nn	nn	np	nn	nn	np	nn	nn	np	np	nn	nn	np	nn	np	nn	nn	np	np	nn	nn	np	nn	np	np	np	np	np	nn	nn	np	nn
Marker109904	<nnxnp>	{-1}	nn	nn	nn	nn	nn	np	nn	nn	nn	nn	nn	nn	np	nn	nn	np	np	nn	np	np	nn	np	np	nn	nn	np	np	nn	np	nn	np	np	nn	nn	np	np	nn	np	nn	nn	nn	nn	nn	np	np	nn	np
Marker108626	<lmxll>	{1-}	ll	lm	ll	ll	lm	ll	lm	lm	lm	ll	ll	ll	lm	lm	lm	ll	ll	lm	lm	lm	lm	lm	ll	ll	ll	lm	lm	ll	lm	ll	ll	ll	lm	ll	ll	ll	lm	ll	ll	lm	ll	lm	ll	ll	ll	lm	lm
Marker3989	<lmxll>	{0-}	lm	ll	lm	lm	ll	lm	ll	ll	ll	lm	lm	lm	ll	ll	ll	lm	lm	ll	ll	ll	ll	ll	lm	lm	lm	ll	ll	lm	ll	lm	lm	lm	ll	lm	lm	lm	ll	lm	lm	ll	lm	ll	lm	lm	lm	ll	ll
Marker15025	<lmxll>	{0-}	lm	ll	lm	lm	ll	lm	ll	ll	ll	lm	lm	lm	ll	ll	ll	lm	lm	ll	ll	ll	ll	ll	lm	lm	lm	ll	ll	lm	ll	lm	lm	lm	ll	lm	lm	lm	ll	lm	lm	ll	lm	ll	lm	lm	lm	ll	ll
Marker117991	<hkxhk>	{01}	hk	hh	hk	hk	hh	kk	hh	hh	hh	hk	hk	hk	hk	hh	hh	kk	kk	hh	hk	hk	hh	hk	kk	hk	hk	hk	hk	hk	hk	hk	kk	kk	hh	hk	kk	kk	hh	kk	hk	hh	hk	hh	hk	kk	kk	hh	hk
Marker39266	<lmxll>	{0-}	lm	ll	lm	lm	ll	lm	ll	ll	ll	lm	lm	lm	ll	ll	ll	lm	lm	ll	ll	ll	ll	ll	lm	lm	lm	ll	ll	lm	ll	lm	lm	lm	ll	lm	lm	lm	ll	lm	lm	ll	lm	ll	lm	lm	lm	ll	ll
Marker119697	<nnxnp>	{-0}	np	np	np	np	np	nn	np	np	np	np	np	np	nn	np	np	nn	nn	np	np	nn	np	nn	nn	np	np	nn	nn	np	nn	np	nn	nn	np	np	nn	nn	np	nn	np	np	np	np	np	nn	nn	np	nn
Marker120551	<hkxhk>	{01}	hk	hh	hk	hk	hh	kk	hh	hh	hh	hk	hk	hk	hk	hh	hh	kk	kk	hh	hh	hk	hh	hk	kk	hk	hk	hk	hk	hk	hk	hk	kk	kk	hh	hk	kk	kk	hh	kk	hk	hh	hk	hh	hk	kk	kk	hh	hk
Marker41772	<lmxll>	{1-}	ll	lm	ll	ll	lm	ll	lm	lm	lm	ll	ll	ll	lm	lm	lm	ll	ll	lm	lm	lm	lm	lm	ll	ll	ll	lm	lm	ll	lm	ll	ll	ll	lm	ll	ll	ll	lm	ll	ll	lm	ll	lm	ll	ll	ll	lm	lm
Marker120391	<hkxhk>	{01}	hk	hh	hk	hk	hh	kk	hh	hh	hh	hk	hk	hk	hk	hh	hh	kk	kk	hh	hh	hk	hh	hk	kk	hk	hk	hk	hk	hk	hk	hk	kk	kk	hh	hk	kk	kk	hh	kk	hk	hh	hk	hh	hk	kk	kk	hh	hk
Marker2271	<hkxhk>	{11}	hh	hk	hh	hh	hk	hk	hk	hk	hk	hh	hh	hh	kk	hk	hk	hk	hk	hk	hk	kk	hk	kk	hk	hh	hh	kk	kk	hh	kk	hh	hk	hk	hk	hh	hk	hk	hk	hk	hh	hk	hh	hk	hh	hk	hk	hk	kk
Marker104661	<lmxll>	{0-}	lm	ll	lm	lm	ll	lm	ll	ll	ll	lm	lm	lm	ll	ll	ll	lm	lm	ll	ll	ll	ll	ll	lm	lm	lm	ll	ll	lm	ll	lm	lm	lm	ll	lm	lm	lm	ll	lm	lm	ll	lm	ll	lm	lm	lm	ll	ll
Marker5084	<hkxhk>	{01}	hk	hh	hk	hk	hh	kk	hh	hh	hh	hk	hk	hk	hk	hh	hh	kk	kk	hh	hh	hk	hh	hk	kk	hk	hk	hk	hk	hk	hk	hk	kk	kk	hh	hk	kk	kk	hh	kk	hk	hh	hk	hh	hk	kk	kk	hh	hk
Marker33304	<nnxnp>	{-0}	np	np	np	np	np	nn	np	np	np	np	np	np	nn	np	np	nn	nn	np	np	nn	np	nn	nn	np	np	nn	nn	np	nn	np	nn	nn	np	np	nn	nn	np	nn	np	np	np	np	np	nn	nn	np	nn
Marker109171	<lmxll>	{0-}	lm	ll	lm	lm	ll	lm	ll	ll	ll	lm	lm	lm	ll	ll	ll	lm	lm	ll	ll	ll	ll	ll	lm	lm	lm	ll	ll	lm	ll	lm	lm	lm	ll	lm	lm	lm	ll	lm	lm	ll	lm	ll	lm	lm	lm	ll	ll
Marker113199	<hkxhk>	{10}	hk	hk	hk	hk	kk	hh	hk	kk	kk	hk	hk	hk	hk	kk	kk	hh	hh	kk	kk	hk	kk	hk	hh	hk	hk	hk	hk	hk	hk	hk	hh	hh	kk	hk	hh	hh	kk	hh	hk	kk	hk	kk	hk	hh	hh	kk	hk
Marker12893	<lmxll>	{0-}	lm	ll	lm	lm	ll	lm	ll	ll	ll	lm	lm	lm	ll	ll	ll	lm	lm	ll	ll	ll	ll	ll	lm	lm	lm	ll	ll	lm	ll	lm	lm	lm	ll	lm	lm	lm	ll	lm	lm	ll	lm	ll	lm	lm	lm	ll	ll
Marker119928	<hkxhk>	{01}	hk	hk	hk	hk	hh	kk	hk	hh	hh	hk	hk	hk	hk	hh	hh	kk	kk	hh	hh	hk	hh	hk	kk	hk	hk	hk	hk	hk	hk	hk	kk	kk	hh	hk	kk	kk	hh	kk	hk	hh	hk	hh	hk	kk	kk	hh	hk
Marker25165	<lmxll>	{0-}	lm	ll	lm	lm	ll	lm	ll	ll	ll	lm	lm	lm	ll	ll	ll	lm	lm	ll	ll	ll	ll	ll	lm	lm	lm	ll	ll	lm	ll	lm	lm	lm	ll	lm	lm	lm	ll	lm	lm	ll	lm	ll	lm	lm	lm	ll	ll
Marker119631	<hkxhk>	{01}	hk	hk	hk	hk	hh	kk	hk	hh	hh	hk	hk	hk	hk	hh	hh	kk	kk	hh	hh	hk	hh	hk	kk	hk	hk	hk	hh	hk	hk	hk	kk	kk	hh	hk	kk	kk	hh	kk	hk	hh	hk	hh	hk	kk	kk	hk	hk
Marker9154	<lmxll>	{1-}	ll	lm	ll	ll	lm	ll	lm	lm	lm	ll	ll	ll	lm	lm	lm	ll	ll	lm	lm	lm	lm	lm	ll	ll	ll	lm	lm	ll	lm	ll	ll	ll	lm	ll	ll	ll	lm	ll	ll	lm	ll	lm	ll	ll	ll	lm	lm
Marker112533	<nnxnp>	{-0}	np	nn	np	np	np	nn	nn	np	np	np	np	np	nn	np	np	nn	nn	np	np	nn	np	nn	nn	np	np	nn	np	np	nn	np	nn	nn	np	np	nn	nn	np	nn	np	np	np	np	np	nn	nn	nn	nn
Marker119627	<hkxhk>	{01}	hk	hk	hk	hk	hh	kk	hk	hh	hh	hk	hk	hk	hk	hh	hh	kk	kk	hh	hh	hk	hh	hk	kk	hk	hk	hk	hk	hk	hk	hk	kk	kk	hh	hk	kk	kk	hh	kk	hk	hh	hk	hh	hk	kk	kk	hk	hk
Marker112825	<nnxnp>	{-1}	nn	np	nn	nn	nn	np	np	nn	nn	nn	nn	nn	np	nn	nn	np	np	nn	nn	np	nn	np	np	nn	nn	np	np	nn	np	nn	np	np	nn	nn	np	np	nn	np	nn	nn	nn	nn	nn	np	np	np	np
Marker43099	<nnxnp>	{-0}	np	nn	np	np	np	nn	nn	np	np	np	np	np	nn	np	np	nn	nn	np	np	nn	np	nn	nn	np	np	nn	nn	np	nn	np	nn	nn	np	np	nn	nn	np	nn	np	np	np	np	np	nn	nn	nn	nn
Marker43102	<nnxnp>	{-0}	np	nn	np	np	np	nn	nn	np	np	np	np	np	nn	np	np	nn	nn	np	np	nn	np	nn	nn	np	np	nn	nn	np	nn	np	nn	nn	np	np	nn	nn	np	nn	np	np	np	np	np	nn	nn	nn	nn
Marker23215	<nnxnp>	{-0}	np	nn	np	np	np	nn	nn	np	np	np	np	np	nn	np	np	nn	nn	np	np	nn	np	nn	nn	np	np	nn	nn	np	nn	np	nn	nn	np	np	nn	nn	np	nn	np	np	np	np	np	nn	nn	nn	nn
Marker105970	<nnxnp>	{-1}	nn	np	nn	nn	nn	np	np	nn	nn	nn	nn	nn	np	nn	nn	np	np	nn	nn	np	nn	np	np	nn	nn	np	np	nn	np	nn	np	np	nn	nn	np	np	nn	np	nn	nn	nn	nn	nn	np	np	np	np
Marker120336	<nnxnp>	{-0}	np	nn	np	np	np	nn	nn	np	np	np	np	np	nn	np	np	nn	nn	np	np	nn	np	nn	nn	np	np	nn	nn	np	nn	np	nn	nn	np	np	nn	nn	np	nn	np	np	np	np	np	nn	nn	nn	nn
Marker112557	<lmxll>	{1-}	ll	lm	ll	ll	lm	ll	lm	lm	lm	ll	ll	ll	lm	lm	lm	ll	ll	lm	lm	lm	lm	lm	ll	ll	ll	lm	lm	ll	lm	ll	ll	ll	lm	ll	ll	ll	lm	ll	ll	lm	ll	lm	ll	ll	ll	lm	lm
Marker113908	<lmxll>	{0-}	lm	ll	lm	lm	ll	lm	ll	ll	ll	lm	lm	lm	ll	ll	ll	lm	lm	ll	ll	ll	ll	ll	lm	lm	lm	ll	ll	lm	ll	lm	lm	lm	ll	lm	lm	lm	ll	lm	lm	ll	lm	ll	lm	lm	lm	ll	ll
Marker108122	<lmxll>	{1-}	ll	lm	ll	ll	lm	ll	lm	lm	lm	ll	ll	ll	lm	lm	lm	ll	ll	lm	lm	lm	lm	lm	ll	ll	ll	lm	lm	ll	lm	ll	ll	ll	lm	ll	ll	ll	lm	ll	ll	lm	ll	lm	ll	ll	ll	lm	lm
Marker3595	<lmxll>	{1-}	ll	lm	ll	ll	lm	ll	lm	lm	lm	ll	ll	ll	lm	lm	lm	ll	ll	lm	lm	lm	lm	lm	ll	ll	ll	lm	lm	ll	lm	ll	ll	ll	lm	ll	ll	ll	lm	ll	ll	lm	ll	lm	ll	ll	ll	lm	lm
Marker120080	<lmxll>	{1-}	ll	lm	ll	ll	lm	ll	lm	lm	lm	ll	ll	ll	lm	lm	lm	ll	ll	lm	lm	lm	lm	lm	ll	ll	ll	lm	lm	ll	lm	ll	ll	ll	lm	ll	ll	ll	lm	ll	ll	lm	ll	lm	ll	ll	ll	lm	lm
Marker6787	<lmxll>	{1-}	ll	lm	ll	ll	lm	ll	lm	lm	lm	ll	ll	ll	lm	lm	lm	ll	ll	lm	lm	lm	lm	lm	ll	ll	ll	lm	lm	ll	lm	ll	ll	ll	lm	ll	ll	ll	lm	ll	ll	lm	ll	lm	ll	ll	ll	lm	lm
Marker114256	<lmxll>	{0-}	lm	ll	lm	lm	ll	lm	ll	ll	ll	lm	lm	lm	ll	ll	ll	lm	lm	ll	ll	ll	ll	ll	lm	lm	lm	ll	ll	lm	ll	lm	lm	lm	ll	lm	lm	lm	ll	lm	lm	ll	lm	ll	lm	lm	lm	ll	ll
Marker28142	<lmxll>	{1-}	ll	lm	ll	ll	lm	ll	lm	lm	lm	ll	ll	ll	lm	lm	lm	ll	ll	lm	lm	lm	lm	lm	ll	ll	ll	lm	lm	ll	lm	ll	ll	ll	lm	ll	ll	ll	lm	ll	ll	lm	ll	lm	ll	ll	ll	lm	lm
Marker117172	<lmxll>	{0-}	lm	ll	lm	lm	ll	lm	ll	ll	ll	lm	lm	lm	ll	ll	ll	lm	lm	ll	ll	ll	ll	ll	lm	lm	lm	ll	ll	lm	ll	lm	lm	lm	ll	lm	lm	lm	ll	lm	lm	ll	lm	ll	lm	lm	lm	ll	ll
Marker32266	<nnxnp>	{-0}	np	nn	np	np	nn	nn	nn	np	np	np	np	np	nn	np	np	nn	nn	np	np	nn	np	nn	nn	np	np	nn	np	np	nn	np	nn	nn	np	np	nn	nn	np	nn	np	np	np	np	np	nn	nn	nn	nn
Marker25344	<nnxnp>	{-0}	np	nn	np	np	nn	nn	nn	np	np	np	np	np	nn	np	np	nn	nn	np	np	nn	np	nn	nn	np	np	nn	np	np	nn	np	nn	nn	np	np	nn	nn	np	nn	np	np	np	np	np	nn	nn	nn	nn
Marker108583	<nnxnp>	{-0}	np	nn	np	np	nn	nn	nn	np	np	np	np	np	nn	np	np	nn	nn	np	np	nn	np	nn	nn	np	np	nn	np	np	nn	np	nn	nn	np	np	nn	nn	np	nn	np	np	np	np	np	nn	nn	nn	nn
Marker118632	<nnxnp>	{-0}	np	nn	np	np	nn	nn	nn	np	np	np	np	np	nn	np	np	nn	nn	np	np	nn	np	nn	nn	np	np	nn	np	np	nn	np	nn	nn	np	np	nn	nn	np	nn	np	np	np	np	np	nn	nn	nn	nn
Marker33580	<nnxnp>	{-0}	np	nn	np	np	nn	nn	nn	np	np	np	np	np	nn	np	np	nn	nn	np	np	nn	np	nn	nn	np	np	nn	np	np	nn	np	nn	nn	np	np	nn	nn	np	nn	np	np	np	np	np	nn	nn	nn	nn
Marker6244	<nnxnp>	{-1}	nn	np	nn	nn	np	np	np	nn	nn	nn	nn	nn	np	nn	nn	np	np	nn	nn	np	nn	np	np	nn	nn	np	nn	nn	np	nn	np	np	nn	nn	np	np	nn	np	nn	nn	nn	nn	nn	np	np	np	np
Marker109747	<nnxnp>	{-1}	nn	np	nn	nn	np	np	np	nn	nn	nn	nn	nn	np	nn	nn	np	np	nn	nn	np	nn	np	np	nn	nn	np	nn	nn	np	nn	np	np	nn	nn	np	np	nn	np	nn	nn	nn	nn	nn	np	np	np	np
Marker121977	<nnxnp>	{-0}	np	nn	np	np	nn	nn	nn	np	np	np	np	np	nn	np	np	nn	nn	np	np	nn	np	nn	nn	np	np	nn	np	np	nn	np	nn	nn	np	np	nn	nn	np	nn	np	np	np	np	np	nn	nn	nn	nn
Marker118101	<nnxnp>	{-0}	np	nn	np	np	nn	nn	nn	np	np	np	np	np	nn	np	np	nn	nn	np	np	nn	np	nn	nn	np	np	nn	np	np	nn	np	nn	nn	np	np	nn	nn	np	nn	np	np	np	np	np	nn	nn	nn	nn
Marker5478	<nnxnp>	{-1}	nn	np	nn	nn	np	np	np	nn	nn	nn	nn	nn	np	nn	nn	np	np	nn	nn	np	nn	np	np	nn	nn	np	nn	nn	np	nn	np	np	nn	nn	np	np	nn	np	nn	nn	nn	nn	nn	np	np	np	np
Marker107461	<hkxhk>	{00}	kk	hh	kk	kk	hh	hk	hh	hk	hk	kk	kk	kk	hh	hk	hk	hk	hk	hk	hk	hh	hk	hh	hk	kk	kk	hh	hk	kk	hh	kk	hk	hk	hk	kk	hk	hk	hk	hk	kk	hk	kk	hk	kk	hk	hk	hh	hh
Marker114646	<nnxnp>	{-0}	np	nn	np	np	nn	nn	nn	np	np	np	np	np	nn	np	np	nn	nn	np	np	nn	np	nn	nn	np	np	nn	np	np	nn	np	nn	nn	np	np	nn	nn	np	nn	np	np	np	np	np	nn	nn	nn	nn
Marker114940	<nnxnp>	{-0}	np	nn	np	np	nn	nn	nn	np	np	np	np	np	nn	np	np	nn	nn	np	np	nn	np	nn	nn	np	np	nn	np	np	nn	np	nn	nn	np	np	nn	nn	np	nn	np	np	np	np	np	nn	nn	nn	nn
Marker18644	<nnxnp>	{-1}	nn	np	nn	nn	np	np	np	nn	nn	nn	nn	nn	np	nn	nn	np	np	nn	nn	np	nn	np	np	nn	nn	np	nn	nn	np	nn	np	np	nn	nn	np	np	nn	np	nn	nn	nn	nn	nn	np	np	np	np
Marker13804	<nnxnp>	{-0}	np	nn	np	np	nn	nn	nn	np	np	np	np	np	nn	np	np	nn	nn	np	np	nn	np	nn	nn	np	np	nn	np	np	nn	np	nn	nn	np	np	nn	nn	np	nn	np	np	np	np	np	nn	nn	nn	nn
Marker122494	<nnxnp>	{-1}	nn	np	nn	nn	np	np	np	nn	nn	nn	nn	nn	np	nn	nn	np	np	nn	nn	np	nn	np	np	nn	nn	np	nn	nn	np	nn	np	np	nn	nn	np	np	nn	np	nn	nn	nn	nn	nn	np	np	np	np
Marker107547	<nnxnp>	{-1}	nn	np	nn	nn	np	np	np	nn	nn	nn	nn	nn	np	nn	nn	np	np	nn	nn	np	nn	np	np	nn	nn	np	nn	nn	np	nn	np	np	nn	nn	np	np	nn	np	nn	nn	nn	nn	nn	np	np	np	np
Marker113779	<lmxll>	{1-}	ll	lm	ll	ll	lm	ll	lm	lm	lm	ll	ll	ll	lm	lm	lm	ll	ll	lm	lm	lm	lm	lm	ll	ll	ll	lm	lm	ll	lm	ll	ll	ll	lm	ll	ll	ll	lm	ll	ll	lm	ll	lm	ll	ll	ll	lm	lm
Marker13041	<lmxll>	{1-}	ll	lm	ll	ll	lm	ll	lm	lm	lm	ll	ll	ll	lm	lm	lm	ll	ll	lm	lm	lm	lm	lm	ll	ll	ll	lm	lm	ll	lm	ll	ll	ll	lm	ll	ll	ll	lm	ll	ll	lm	ll	lm	ll	ll	ll	lm	lm
Marker120449	<nnxnp>	{-1}	nn	np	nn	nn	np	np	np	nn	nn	nn	nn	nn	np	np	nn	np	np	nn	nn	np	np	np	np	nn	nn	np	nn	nn	np	nn	np	np	nn	nn	np	np	nn	np	nn	nn	nn	nn	nn	np	np	np	np
Marker112661	<lmxll>	{1-}	ll	lm	ll	ll	lm	ll	lm	lm	lm	ll	ll	ll	lm	lm	lm	ll	ll	lm	lm	lm	lm	lm	ll	ll	ll	lm	lm	ll	lm	ll	ll	ll	lm	ll	ll	ll	lm	ll	ll	lm	ll	lm	ll	ll	ll	lm	lm
Marker119822	<hkxhk>	{11}	hh	kk	hh	hh	kk	hk	kk	hk	hk	hh	hh	hh	kk	kk	hk	hk	hk	hk	hk	kk	kk	kk	hk	hh	hh	kk	hk	hh	kk	hh	hk	hk	hk	hh	hk	hk	hk	hk	hh	hk	hh	hk	hh	hk	hk	kk	kk
Marker108107	<nnxnp>	{-1}	nn	np	nn	nn	np	np	np	nn	nn	nn	nn	nn	np	np	nn	np	np	nn	nn	np	np	np	np	nn	nn	np	nn	nn	np	nn	np	np	nn	nn	np	np	nn	np	nn	nn	nn	nn	nn	np	np	np	np
Marker19819	<lmxll>	{0-}	lm	ll	lm	lm	ll	lm	ll	ll	ll	lm	lm	lm	ll	ll	ll	lm	lm	ll	ll	ll	ll	ll	lm	lm	lm	ll	ll	lm	ll	lm	lm	lm	ll	lm	lm	lm	ll	lm	lm	ll	lm	ll	lm	lm	lm	ll	ll
Marker11384	<lmxll>	{1-}	ll	lm	ll	ll	lm	ll	lm	lm	lm	ll	ll	ll	lm	lm	lm	ll	ll	lm	lm	lm	lm	lm	ll	ll	ll	lm	lm	ll	lm	ll	ll	ll	lm	ll	ll	ll	lm	ll	ll	lm	ll	lm	ll	ll	ll	lm	lm
Marker115063	<nnxnp>	{-1}	nn	np	nn	nn	np	np	np	nn	nn	nn	nn	nn	np	np	nn	np	np	nn	nn	np	np	np	np	nn	nn	np	nn	nn	np	nn	np	np	nn	nn	np	np	nn	np	nn	nn	nn	nn	nn	np	np	np	np
Marker103198	<nnxnp>	{-0}	np	nn	np	np	nn	nn	nn	np	np	np	np	np	nn	nn	np	nn	nn	np	np	nn	nn	nn	nn	np	np	nn	np	np	nn	np	nn	nn	np	np	nn	nn	np	nn	np	np	np	np	np	nn	nn	nn	nn
Marker107980	<lmxll>	{1-}	ll	lm	ll	ll	lm	ll	lm	lm	lm	ll	ll	ll	lm	lm	lm	ll	ll	lm	lm	lm	lm	lm	ll	ll	ll	lm	lm	ll	lm	ll	ll	ll	lm	ll	ll	ll	lm	ll	ll	lm	ll	lm	ll	ll	ll	lm	lm
Marker17666	<lmxll>	{1-}	ll	lm	ll	ll	lm	ll	lm	lm	lm	ll	ll	ll	lm	lm	lm	ll	ll	lm	lm	lm	lm	lm	ll	ll	ll	lm	lm	ll	lm	ll	ll	ll	lm	ll	ll	ll	lm	ll	ll	lm	ll	lm	ll	ll	ll	lm	lm
Marker121131	<hkxhk>	{11}	hh	kk	hh	hh	kk	hk	kk	hk	hk	hh	hh	hh	kk	kk	hk	hk	hk	hk	hk	kk	kk	kk	hk	hh	hh	kk	hk	hh	kk	hh	hk	hk	hk	hh	hk	hk	hk	hk	hh	hk	hh	hk	hh	hk	hk	kk	kk
Marker106910	<lmxll>	{1-}	ll	lm	ll	ll	lm	ll	lm	lm	lm	ll	ll	ll	lm	lm	lm	ll	ll	lm	lm	lm	lm	lm	ll	ll	ll	lm	lm	ll	lm	ll	ll	ll	lm	ll	ll	ll	lm	ll	ll	lm	ll	lm	ll	ll	ll	lm	lm
Marker110875	<lmxll>	{0-}	lm	ll	lm	lm	ll	lm	ll	ll	ll	lm	lm	lm	ll	ll	ll	lm	lm	ll	ll	ll	ll	ll	lm	lm	lm	ll	ll	lm	ll	lm	lm	lm	ll	lm	lm	lm	ll	lm	lm	ll	lm	ll	lm	lm	lm	ll	ll
Marker115718	<nnxnp>	{-0}	np	nn	np	np	nn	nn	nn	np	np	np	np	np	nn	nn	np	nn	nn	np	np	nn	nn	nn	nn	np	np	nn	np	np	nn	np	nn	nn	np	np	nn	nn	np	nn	np	np	np	np	np	nn	nn	nn	nn
Marker42989	<nnxnp>	{-1}	nn	np	nn	nn	np	np	np	nn	nn	nn	nn	nn	np	np	nn	np	np	nn	nn	np	np	np	np	nn	nn	np	nn	nn	np	nn	np	np	nn	nn	np	np	nn	np	nn	nn	nn	nn	nn	np	np	np	np
Marker108547	<nnxnp>	{-0}	np	nn	np	np	nn	nn	nn	np	np	np	np	np	nn	nn	np	nn	nn	np	np	nn	nn	nn	nn	np	np	nn	np	np	nn	np	nn	nn	np	np	nn	nn	np	nn	np	np	np	np	np	nn	nn	nn	nn
Marker113750	<hkxhk>	{00}	kk	hh	kk	kk	hh	hk	hh	hk	hk	kk	kk	kk	hh	hh	hk	hk	hk	hk	hk	hh	hh	hh	hk	kk	kk	hh	hk	kk	hh	kk	hk	hk	hk	kk	hk	hk	hk	hk	kk	hk	kk	hk	kk	hk	hk	hh	hh
Marker8170	<lmxll>	{1-}	ll	lm	ll	ll	lm	ll	lm	lm	lm	ll	ll	ll	lm	lm	lm	ll	ll	lm	lm	lm	lm	lm	ll	ll	ll	lm	lm	ll	lm	ll	ll	ll	lm	ll	ll	ll	lm	ll	ll	lm	ll	lm	ll	ll	ll	lm	lm
Marker122671	<hkxhk>	{10}	hk	hk	hk	hk	hk	hh	hk	kk	kk	hk	hk	hk	hk	hk	kk	hh	hh	kk	kk	hk	hk	hk	hh	hk	hk	hk	kk	hk	hk	hk	hh	hh	kk	hk	hh	hh	kk	hh	hk	kk	hk	kk	hk	hh	hh	hk	hk
Marker112063	<lmxll>	{0-}	lm	ll	lm	lm	ll	lm	ll	ll	ll	lm	lm	lm	ll	ll	ll	lm	lm	ll	ll	ll	ll	ll	lm	lm	lm	ll	ll	lm	ll	lm	lm	lm	ll	lm	lm	lm	ll	lm	lm	ll	lm	ll	lm	lm	lm	ll	ll
Marker21098	<nnxnp>	{-0}	np	nn	np	np	nn	nn	nn	np	np	np	np	np	nn	nn	np	nn	nn	np	np	nn	nn	nn	nn	np	np	nn	np	np	nn	np	nn	nn	np	np	nn	nn	np	nn	nn	np	np	np	np	nn	nn	nn	nn
Marker7886	<hkxhk>	{01}	hk	hk	hk	hk	hk	kk	hk	hh	hh	hk	hk	hk	hk	hk	hh	kk	kk	hh	hh	hk	hk	hk	kk	hk	hk	hk	hh	hk	hk	hk	kk	kk	hh	hk	kk	kk	hh	kk	kk	hh	hk	hh	hk	kk	kk	hk	hk
Marker108856	<nnxnp>	{-0}	np	nn	np	np	nn	nn	nn	np	np	np	np	np	nn	nn	np	nn	nn	np	np	nn	nn	nn	nn	np	np	nn	np	np	nn	np	nn	nn	np	np	nn	nn	np	nn	nn	np	np	np	np	nn	nn	nn	nn
Marker114081	<nnxnp>	{-0}	np	nn	np	np	nn	nn	nn	np	np	np	np	np	nn	nn	np	nn	nn	np	np	nn	nn	nn	nn	np	np	nn	np	np	nn	np	nn	nn	np	np	nn	nn	np	nn	nn	np	np	np	np	nn	nn	nn	nn
Marker107699	<lmxll>	{0-}	lm	ll	lm	lm	ll	lm	ll	ll	ll	lm	lm	lm	ll	ll	ll	lm	lm	ll	ll	ll	ll	ll	lm	lm	lm	ll	ll	lm	ll	lm	lm	lm	ll	lm	lm	lm	ll	lm	lm	ll	lm	ll	lm	lm	lm	ll	ll
Marker121854	<hkxhk>	{10}	hk	hk	hk	hh	hk	hk	hk	kk	kk	hk	hk	hk	hk	hk	kk	hh	hh	kk	kk	hk	hk	hk	hh	hk	hk	hk	kk	hk	hk	hk	hh	hh	kk	hk	hh	hh	kk	hh	hh	kk	hk	kk	hk	hh	hh	hk	hk
Marker111952	<hkxhk>	{10}	hk	hk	hk	hh	hk	hk	hk	kk	kk	hk	hk	hk	hk	hk	kk	hh	hh	kk	kk	hk	hk	hk	hh	hk	hk	hk	kk	hk	hk	hk	hh	hh	kk	hk	hh	hh	kk	hh	hh	kk	hk	kk	hk	hh	hh	hk	hk
Marker109277	<lmxll>	{1-}	ll	lm	ll	ll	lm	lm	lm	lm	lm	ll	ll	ll	lm	lm	lm	ll	ll	lm	lm	lm	lm	lm	ll	ll	ll	lm	lm	ll	lm	ll	ll	ll	lm	ll	ll	ll	lm	ll	ll	lm	ll	lm	ll	ll	ll	lm	lm
Marker15655	<lmxll>	{1-}	ll	lm	ll	ll	lm	lm	lm	lm	lm	ll	ll	ll	lm	lm	lm	ll	ll	lm	lm	lm	lm	lm	ll	ll	ll	lm	lm	ll	lm	ll	ll	ll	lm	ll	ll	ll	lm	ll	ll	lm	ll	lm	ll	ll	ll	lm	lm
Marker121602	<hkxhk>	{10}	hk	hk	hk	hh	hk	hk	hk	kk	hk	hk	hk	hk	hk	hk	kk	hh	hh	kk	kk	hk	hk	hk	hh	hk	hk	hk	kk	hk	hk	hk	hh	hh	kk	hk	hh	hh	kk	hh	hh	kk	hk	kk	hk	hh	hh	hk	hk
Marker118099	<lmxll>	{0-}	lm	ll	lm	lm	ll	ll	ll	ll	ll	lm	lm	lm	ll	ll	ll	lm	lm	ll	ll	ll	ll	ll	lm	lm	lm	ll	ll	lm	ll	lm	lm	lm	ll	lm	lm	lm	ll	lm	lm	ll	lm	ll	lm	lm	lm	ll	ll
Marker45625	<lmxll>	{1-}	ll	lm	ll	ll	lm	lm	lm	lm	lm	ll	ll	ll	lm	lm	lm	ll	ll	lm	lm	lm	lm	lm	ll	ll	ll	lm	lm	ll	lm	ll	ll	ll	lm	ll	ll	ll	lm	ll	ll	lm	ll	lm	ll	ll	ll	lm	lm
Marker116225	<hkxhk>	{00}	kk	hh	kk	hk	hh	hh	hh	hk	hh	kk	kk	kk	hh	hh	hk	hk	hk	hk	hk	hh	hh	hh	hk	kk	kk	hh	hk	kk	hh	kk	hk	hk	hk	kk	hk	hk	hk	hk	hk	hk	kk	hk	kk	hk	hk	hh	hh
Marker107532	<nnxnp>	{-0}	np	nn	np	nn	nn	nn	nn	np	nn	np	np	np	nn	nn	np	nn	nn	np	np	nn	nn	nn	nn	np	np	nn	np	np	nn	np	nn	nn	np	np	nn	nn	np	nn	nn	np	np	np	np	nn	nn	nn	nn
Marker43215	<hkxhk>	{00}	kk	hh	kk	hk	hh	hh	hh	hk	hh	kk	kk	kk	hh	hh	hk	hk	hk	hk	hk	hh	hh	hh	hk	kk	kk	hh	hk	kk	hh	kk	hk	hk	hk	kk	hk	hk	hk	hk	hk	hk	kk	hk	kk	hk	hk	hh	hh
Marker121872	<lmxll>	{1-}	ll	lm	ll	ll	lm	lm	lm	lm	lm	ll	ll	ll	lm	lm	lm	ll	ll	lm	lm	lm	lm	lm	ll	ll	ll	lm	lm	ll	lm	ll	ll	ll	lm	ll	ll	ll	lm	ll	ll	lm	ll	lm	ll	ll	ll	lm	lm
Marker43211	<nnxnp>	{-1}	nn	np	nn	np	np	np	np	nn	np	nn	nn	nn	np	np	nn	np	np	nn	nn	np	np	np	np	nn	nn	np	nn	nn	np	nn	np	np	nn	nn	np	np	nn	np	np	nn	nn	nn	nn	np	np	np	np
Marker119203	<nnxnp>	{-0}	np	nn	np	nn	nn	nn	nn	np	nn	np	np	np	nn	nn	np	nn	nn	np	np	nn	nn	nn	nn	np	np	nn	np	np	nn	np	nn	nn	np	np	nn	nn	np	nn	nn	np	np	np	np	nn	nn	nn	nn
Marker120658	<lmxll>	{1-}	ll	lm	ll	ll	lm	lm	lm	lm	lm	ll	ll	ll	lm	lm	lm	ll	ll	lm	lm	lm	lm	lm	ll	ll	ll	lm	lm	ll	lm	ll	ll	ll	lm	ll	ll	ll	lm	ll	ll	lm	ll	lm	ll	ll	ll	lm	lm
Marker112618	<hkxhk>	{11}	hh	kk	hh	hk	kk	kk	kk	hk	kk	hh	hh	hh	kk	kk	hk	hk	hk	hk	hk	kk	kk	kk	hk	hh	hh	kk	hk	hh	kk	hh	hk	hk	hk	hh	hk	hk	hk	hk	hk	hk	hh	hk	hh	hk	hk	kk	kk
Marker11707	<lmxll>	{1-}	ll	lm	ll	ll	lm	lm	lm	lm	lm	ll	ll	ll	lm	lm	lm	ll	ll	lm	lm	lm	lm	lm	ll	ll	ll	lm	lm	ll	lm	ll	ll	ll	lm	ll	ll	ll	lm	ll	ll	lm	ll	lm	ll	ll	ll	lm	lm
Marker6559	<lmxll>	{1-}	ll	lm	ll	ll	lm	lm	lm	lm	lm	ll	ll	ll	lm	lm	lm	ll	ll	lm	lm	lm	lm	lm	ll	ll	ll	lm	lm	ll	lm	ll	ll	ll	lm	ll	ll	ll	lm	ll	ll	lm	ll	lm	ll	ll	ll	lm	lm
Marker434	<lmxll>	{0-}	lm	ll	lm	lm	ll	ll	ll	ll	ll	lm	lm	lm	ll	ll	ll	lm	lm	ll	ll	ll	ll	ll	lm	lm	lm	ll	ll	lm	ll	lm	lm	lm	ll	lm	lm	lm	ll	lm	lm	ll	lm	ll	lm	lm	lm	ll	ll
Marker13254	<lmxll>	{0-}	lm	ll	lm	lm	ll	ll	ll	ll	ll	lm	lm	lm	ll	ll	ll	lm	lm	ll	ll	ll	ll	ll	lm	lm	lm	ll	ll	lm	ll	lm	lm	lm	ll	lm	lm	lm	ll	lm	lm	ll	lm	ll	lm	lm	lm	ll	ll
Marker258	<lmxll>	{0-}	lm	ll	lm	lm	ll	ll	ll	ll	ll	lm	lm	lm	ll	ll	ll	lm	lm	ll	ll	ll	ll	ll	lm	lm	lm	ll	ll	lm	ll	lm	lm	lm	ll	lm	lm	lm	ll	lm	lm	ll	lm	ll	lm	lm	lm	ll	ll
Marker716	<lmxll>	{1-}	ll	lm	ll	ll	lm	lm	lm	lm	lm	ll	ll	ll	lm	lm	lm	ll	ll	lm	lm	lm	lm	lm	ll	ll	ll	lm	lm	ll	lm	ll	ll	ll	lm	ll	ll	ll	lm	ll	ll	lm	ll	lm	ll	ll	ll	lm	lm
Marker113128	<lmxll>	{0-}	lm	ll	lm	lm	ll	ll	ll	ll	ll	lm	lm	lm	ll	ll	ll	lm	lm	ll	ll	ll	ll	ll	lm	lm	lm	ll	ll	lm	ll	lm	lm	lm	ll	lm	lm	lm	ll	lm	lm	ll	lm	ll	lm	lm	lm	ll	ll
Marker15659	<lmxll>	{1-}	ll	lm	ll	ll	lm	lm	lm	lm	lm	ll	ll	ll	lm	lm	lm	ll	ll	lm	lm	lm	lm	lm	ll	ll	ll	lm	lm	ll	lm	ll	ll	ll	lm	ll	ll	ll	lm	ll	ll	lm	ll	lm	ll	ll	ll	lm	lm
Marker3832	<nnxnp>	{-1}	nn	np	nn	np	nn	np	np	nn	np	nn	nn	nn	np	np	nn	np	np	nn	nn	np	np	np	np	nn	nn	np	nn	nn	np	nn	np	np	nn	nn	np	np	nn	np	np	nn	nn	nn	nn	np	np	np	np
Marker1724	<lmxll>	{1-}	ll	lm	ll	ll	lm	lm	lm	lm	lm	ll	ll	ll	lm	lm	lm	ll	ll	lm	lm	lm	lm	lm	ll	ll	ll	lm	lm	ll	lm	ll	ll	ll	lm	ll	ll	ll	lm	ll	ll	lm	ll	lm	ll	ll	ll	lm	lm
Marker121541	<nnxnp>	{-1}	nn	np	nn	np	nn	np	np	nn	np	nn	nn	nn	np	np	nn	np	np	nn	nn	np	np	np	np	nn	nn	np	nn	nn	np	nn	np	np	nn	nn	np	np	nn	np	np	nn	nn	nn	nn	np	np	np	np
Marker118379	<nnxnp>	{-1}	nn	np	nn	np	nn	np	np	nn	np	nn	nn	nn	np	np	nn	np	np	nn	nn	np	np	np	np	nn	nn	np	nn	nn	np	nn	np	np	nn	nn	np	np	nn	np	np	nn	nn	nn	nn	np	np	np	np
Marker5057	<nnxnp>	{-1}	nn	np	nn	np	nn	np	np	nn	np	nn	nn	nn	np	np	nn	np	np	nn	nn	np	np	np	np	nn	nn	np	nn	nn	np	nn	np	np	nn	nn	np	np	nn	np	np	nn	nn	nn	nn	np	np	np	np
Marker4263	<nnxnp>	{-0}	np	nn	np	nn	np	nn	nn	np	nn	np	np	np	nn	nn	np	nn	nn	np	np	nn	nn	nn	nn	np	np	nn	np	np	nn	np	nn	nn	np	np	nn	nn	np	nn	nn	np	np	np	np	nn	nn	nn	nn
Marker108557	<nnxnp>	{-1}	nn	np	nn	np	nn	np	np	nn	np	nn	nn	nn	np	np	nn	np	np	nn	nn	np	np	np	np	nn	nn	np	nn	nn	np	nn	np	np	nn	nn	np	np	nn	np	np	nn	nn	nn	nn	np	np	np	np
Marker108167	<lmxll>	{1-}	ll	lm	ll	ll	lm	lm	lm	lm	lm	ll	ll	ll	lm	lm	lm	ll	ll	lm	ll	lm	lm	lm	ll	ll	ll	lm	lm	ll	lm	ll	ll	ll	lm	lm	ll	ll	lm	ll	ll	lm	ll	lm	ll	ll	ll	lm	lm
Marker28977	<lmxll>	{0-}	lm	ll	lm	lm	ll	ll	ll	ll	ll	lm	lm	lm	ll	ll	ll	lm	lm	ll	lm	ll	ll	ll	lm	lm	lm	ll	ll	lm	ll	lm	lm	lm	ll	ll	lm	lm	ll	lm	lm	ll	lm	ll	lm	lm	lm	ll	ll
Marker113407	<nnxnp>	{-1}	nn	np	nn	np	np	np	np	nn	np	nn	nn	nn	np	np	nn	np	np	nn	nn	np	np	np	np	nn	nn	np	nn	nn	np	nn	np	np	nn	nn	np	np	nn	np	np	nn	nn	nn	nn	np	np	np	np
Marker39343	<nnxnp>	{-1}	nn	np	nn	np	np	np	np	nn	np	nn	nn	nn	np	np	nn	np	np	nn	nn	np	np	np	np	nn	nn	np	nn	nn	np	nn	np	np	nn	nn	np	np	nn	np	np	nn	nn	nn	nn	np	np	np	np
Marker113524	<nnxnp>	{-0}	np	nn	np	nn	nn	nn	nn	np	nn	np	np	np	nn	nn	np	nn	nn	np	np	nn	nn	nn	nn	np	np	nn	np	np	nn	np	nn	nn	np	np	nn	nn	np	nn	nn	np	np	np	np	nn	nn	nn	nn
Marker8670	<nnxnp>	{-1}	nn	np	nn	np	np	np	np	nn	np	nn	nn	nn	np	np	nn	np	np	nn	nn	np	np	np	np	nn	nn	np	nn	nn	np	nn	np	np	nn	nn	np	np	nn	np	np	nn	nn	nn	nn	np	np	np	np
Marker1640	<nnxnp>	{-1}	nn	np	nn	np	np	np	np	nn	np	nn	nn	nn	np	np	nn	np	np	nn	nn	np	np	np	np	nn	nn	np	nn	nn	np	nn	np	np	nn	nn	np	np	nn	np	np	nn	nn	nn	nn	np	np	np	np
Marker24241	<nnxnp>	{-1}	nn	np	nn	np	np	np	np	nn	np	nn	nn	nn	np	np	nn	np	np	nn	nn	np	np	np	np	nn	nn	np	nn	nn	np	nn	np	np	nn	nn	np	np	nn	np	np	nn	nn	nn	nn	np	np	np	np
Marker110648	<lmxll>	{0-}	lm	ll	lm	lm	ll	ll	ll	ll	ll	lm	lm	lm	ll	ll	ll	lm	lm	ll	lm	ll	ll	ll	lm	lm	lm	ll	ll	lm	ll	lm	lm	lm	ll	ll	lm	lm	ll	lm	lm	ll	lm	ll	lm	lm	lm	ll	ll
Marker8938	<nnxnp>	{-1}	nn	np	nn	np	np	np	np	nn	np	nn	nn	nn	np	np	nn	np	np	nn	nn	np	np	np	np	nn	nn	np	nn	nn	np	nn	np	np	nn	nn	np	np	nn	np	np	nn	nn	nn	nn	np	np	np	np
Marker36811	<lmxll>	{0-}	lm	ll	lm	lm	ll	ll	ll	ll	ll	lm	lm	lm	ll	ll	ll	lm	lm	ll	lm	ll	ll	ll	lm	lm	lm	ll	ll	lm	ll	lm	lm	lm	ll	ll	lm	lm	ll	lm	lm	ll	lm	ll	lm	lm	lm	ll	ll
Marker115269	<hkxhk>	{11}	hh	kk	hh	hk	kk	kk	kk	hk	kk	hh	hh	hh	kk	kk	hk	hk	hk	hk	hh	kk	kk	kk	hk	hh	hh	kk	hk	hh	kk	hh	hk	hk	hk	hk	hk	hk	hk	hk	hk	hk	hh	hk	hh	hk	hk	kk	kk
Marker119389	<nnxnp>	{-0}	np	nn	np	nn	nn	nn	nn	np	nn	np	np	np	nn	nn	np	nn	nn	np	np	nn	nn	nn	nn	np	np	nn	np	np	nn	np	nn	nn	np	np	nn	nn	np	nn	nn	np	np	np	np	nn	nn	nn	nn
Marker14492	<nnxnp>	{-0}	np	nn	np	nn	nn	nn	nn	np	nn	np	np	np	nn	nn	np	nn	nn	np	np	nn	nn	nn	nn	np	np	nn	np	np	nn	np	nn	nn	np	np	nn	nn	np	nn	nn	np	np	np	np	nn	nn	nn	nn
Marker37143	<nnxnp>	{-1}	nn	np	nn	np	np	np	np	nn	np	nn	nn	nn	np	np	nn	np	np	nn	nn	np	np	np	np	nn	nn	np	nn	nn	np	nn	np	np	nn	nn	np	np	nn	np	np	nn	nn	nn	nn	np	np	np	np
Marker52396	<nnxnp>	{-1}	nn	np	nn	np	np	np	np	nn	np	nn	nn	nn	np	np	nn	np	np	nn	nn	np	np	np	np	nn	nn	np	nn	nn	np	nn	np	np	nn	nn	np	np	nn	np	np	nn	nn	nn	nn	np	np	np	np
Marker122336	<nnxnp>	{-0}	np	nn	np	nn	nn	nn	nn	np	nn	np	np	np	nn	nn	np	nn	nn	np	np	nn	nn	nn	nn	np	np	nn	np	np	nn	np	nn	nn	np	np	nn	nn	np	nn	nn	np	np	np	np	nn	nn	nn	nn
Marker21240	<nnxnp>	{-1}	nn	np	nn	np	np	np	np	nn	np	nn	nn	nn	np	np	nn	np	np	nn	nn	np	np	np	np	nn	nn	np	nn	nn	np	nn	np	np	nn	nn	np	np	nn	np	np	nn	nn	nn	nn	np	np	np	np
Marker62672	<lmxll>	{0-}	lm	ll	lm	lm	ll	ll	ll	ll	ll	lm	lm	lm	ll	ll	ll	lm	lm	ll	lm	ll	ll	ll	lm	lm	lm	ll	ll	lm	ll	lm	lm	lm	ll	ll	lm	lm	ll	lm	lm	ll	lm	lm	lm	lm	lm	ll	ll
Marker110650	<lmxll>	{0-}	lm	ll	lm	lm	ll	ll	ll	ll	ll	lm	lm	lm	ll	ll	ll	lm	lm	ll	lm	ll	ll	ll	lm	lm	lm	ll	ll	lm	ll	lm	lm	lm	ll	ll	lm	lm	ll	lm	lm	ll	lm	lm	lm	lm	lm	ll	ll
Marker4258	<lmxll>	{0-}	lm	ll	lm	lm	ll	ll	ll	ll	ll	lm	lm	lm	ll	ll	ll	lm	lm	ll	lm	ll	ll	ll	lm	lm	lm	ll	ll	lm	ll	lm	lm	lm	ll	ll	lm	lm	ll	lm	lm	ll	lm	lm	lm	lm	lm	ll	ll
Marker14038	<lmxll>	{0-}	lm	ll	lm	lm	ll	ll	ll	ll	ll	lm	lm	lm	ll	ll	ll	lm	lm	ll	lm	ll	ll	ll	lm	lm	lm	ll	ll	lm	ll	lm	lm	lm	ll	ll	lm	lm	ll	lm	lm	ll	lm	lm	lm	lm	lm	ll	ll
Marker115093	<lmxll>	{0-}	lm	ll	lm	lm	ll	ll	ll	ll	ll	lm	lm	lm	ll	ll	ll	lm	lm	ll	lm	ll	ll	ll	lm	lm	lm	ll	ll	lm	ll	lm	lm	lm	ll	ll	lm	lm	ll	lm	lm	ll	lm	lm	lm	lm	lm	ll	ll
Marker25210	<lmxll>	{0-}	lm	ll	lm	lm	ll	ll	ll	ll	ll	lm	lm	lm	ll	ll	ll	lm	lm	ll	lm	ll	ll	ll	lm	lm	lm	ll	ll	lm	ll	lm	lm	lm	ll	ll	lm	lm	ll	lm	lm	ll	lm	lm	lm	lm	lm	ll	ll
Marker2705	<lmxll>	{1-}	ll	lm	ll	ll	lm	lm	lm	lm	lm	ll	ll	ll	lm	lm	lm	ll	ll	lm	ll	lm	lm	lm	ll	ll	ll	lm	lm	ll	lm	ll	ll	ll	lm	lm	ll	ll	lm	ll	ll	lm	ll	ll	ll	ll	ll	lm	lm
Marker115266	<hkxhk>	{11}	hh	kk	hh	hk	kk	kk	kk	hk	kk	hh	hh	hh	kk	kk	hk	hk	hk	hk	hh	kk	kk	kk	hk	hh	hh	kk	hk	hh	kk	hh	hk	hk	hk	hk	hk	hk	hk	hk	hk	hk	hh	hk	hh	hk	hk	kk	kk
Marker120873	<nnxnp>	{-0}	np	nn	np	nn	nn	nn	nn	np	nn	np	np	np	nn	nn	np	nn	nn	np	np	nn	nn	nn	nn	np	np	nn	np	np	nn	np	nn	nn	np	np	nn	nn	np	nn	nn	np	np	np	np	nn	nn	nn	nn
Marker111324	<nnxnp>	{-0}	np	nn	np	nn	nn	nn	nn	np	nn	np	np	np	nn	nn	np	nn	nn	np	np	nn	nn	nn	nn	np	np	nn	np	np	nn	np	nn	nn	np	np	nn	nn	np	nn	nn	np	np	np	np	nn	nn	nn	nn
Marker8180	<nnxnp>	{-0}	np	nn	np	nn	np	nn	nn	np	nn	np	np	np	nn	nn	np	nn	nn	np	np	nn	nn	nn	nn	np	np	nn	np	np	nn	np	nn	nn	np	np	nn	nn	np	nn	nn	np	np	np	np	nn	nn	nn	nn
Marker117218	<nnxnp>	{-0}	np	nn	np	nn	np	nn	nn	np	nn	np	np	np	nn	nn	np	nn	nn	np	np	nn	nn	nn	nn	np	np	nn	np	np	nn	np	nn	nn	np	np	nn	nn	np	nn	nn	np	np	np	np	nn	nn	nn	nn
Marker9326	<nnxnp>	{-1}	nn	np	nn	np	nn	np	np	nn	np	nn	nn	nn	np	np	nn	np	np	nn	nn	np	np	np	np	nn	nn	np	nn	nn	np	nn	np	np	nn	nn	np	np	nn	np	np	nn	nn	nn	nn	np	np	np	np
Marker55551	<lmxll>	{0-}	lm	ll	lm	lm	ll	ll	ll	ll	ll	lm	lm	lm	ll	ll	ll	lm	lm	ll	lm	ll	ll	ll	lm	lm	lm	ll	ll	lm	ll	lm	lm	lm	ll	ll	lm	lm	ll	lm	lm	ll	lm	ll	lm	lm	lm	ll	ll
Marker1159	<lmxll>	{0-}	lm	ll	lm	lm	ll	ll	ll	ll	ll	lm	lm	lm	ll	ll	ll	lm	lm	ll	lm	ll	ll	ll	lm	lm	lm	ll	ll	lm	ll	lm	lm	lm	ll	ll	lm	lm	ll	lm	lm	ll	lm	ll	lm	lm	lm	ll	ll
Marker117854	<hkxhk>	{10}	hk	hk	hk	hh	kk	hk	hk	kk	hk	hk	hk	hk	hk	hk	kk	hh	hh	kk	hk	hk	hk	hk	hh	hk	hk	hk	kk	hk	hk	hk	hh	hh	kk	kk	hh	hh	kk	hk	hh	kk	hk	kk	hk	hh	hh	hk	hk
Marker107994	<lmxll>	{0-}	lm	ll	lm	lm	ll	ll	ll	ll	ll	lm	lm	lm	ll	ll	ll	lm	lm	ll	lm	ll	ll	ll	lm	lm	lm	ll	ll	lm	ll	lm	lm	lm	ll	ll	lm	lm	ll	lm	lm	ll	lm	ll	lm	lm	lm	ll	ll
Marker44228	<lmxll>	{0-}	lm	ll	lm	lm	ll	ll	ll	ll	ll	lm	lm	lm	ll	ll	ll	lm	lm	ll	lm	ll	ll	ll	lm	lm	lm	ll	ll	lm	ll	lm	lm	lm	ll	ll	lm	lm	ll	lm	lm	ll	lm	ll	lm	lm	lm	ll	ll
Marker9789	<lmxll>	{0-}	lm	ll	lm	lm	ll	ll	ll	ll	ll	lm	lm	lm	ll	ll	ll	lm	lm	ll	lm	ll	ll	ll	lm	lm	lm	ll	ll	lm	ll	lm	lm	lm	ll	ll	lm	lm	ll	lm	lm	ll	lm	ll	lm	lm	lm	ll	ll
Marker25863	<lmxll>	{0-}	lm	ll	lm	lm	ll	ll	ll	ll	ll	lm	lm	lm	ll	ll	ll	lm	lm	ll	lm	ll	ll	ll	lm	lm	lm	ll	ll	lm	ll	lm	lm	lm	ll	ll	lm	lm	ll	lm	lm	ll	lm	ll	lm	lm	lm	ll	ll
Marker116079	<nnxnp>	{-0}	np	nn	np	nn	np	nn	nn	np	nn	np	np	np	nn	nn	np	nn	nn	np	np	nn	nn	nn	nn	np	np	nn	np	np	nn	np	nn	nn	np	np	nn	nn	np	np	nn	np	np	np	np	nn	nn	nn	nn
Marker116081	<nnxnp>	{-0}	np	nn	np	nn	np	nn	nn	np	nn	np	np	np	nn	nn	np	nn	nn	np	np	nn	nn	nn	nn	np	np	nn	np	np	nn	np	nn	nn	np	np	nn	nn	np	np	nn	np	np	np	np	nn	nn	nn	nn
Marker7757	<nnxnp>	{-1}	nn	np	nn	np	nn	np	np	nn	np	nn	nn	nn	np	np	nn	np	np	nn	nn	np	np	np	np	nn	nn	np	nn	nn	np	nn	np	np	nn	nn	np	np	nn	nn	np	nn	nn	nn	nn	np	np	np	np
Marker1744	<nnxnp>	{-0}	np	nn	np	nn	np	nn	nn	np	nn	np	np	np	nn	nn	np	nn	nn	np	np	nn	nn	nn	nn	np	np	nn	np	np	nn	np	nn	nn	np	np	nn	nn	np	np	nn	np	np	np	np	nn	nn	nn	nn
Marker2088	<hkxhk>	{01}	hk	hk	hk	kk	hh	hk	hk	hk	hk	hk	hk	hk	hk	hk	hh	kk	kk	hh	hk	hk	hk	hk	kk	hk	hk	hk	hh	hk	hk	hk	kk	kk	hh	hh	kk	kk	hh	hk	kk	hh	hk	hk	hk	kk	kk	hk	hk
Marker109616	<nnxnp>	{-1}	nn	np	nn	np	nn	np	np	nn	np	nn	nn	nn	np	np	nn	np	np	nn	nn	np	np	np	np	nn	nn	np	nn	nn	np	nn	np	np	nn	nn	np	np	nn	nn	np	nn	nn	nn	nn	np	np	np	np
Marker14802	<nnxnp>	{-1}	nn	np	nn	np	nn	np	np	nn	np	nn	nn	nn	np	np	nn	np	np	nn	nn	np	np	np	np	nn	nn	np	nn	nn	np	nn	np	np	nn	nn	np	np	nn	nn	np	nn	nn	nn	nn	np	np	np	np
Marker119744	<nnxnp>	{-0}	np	nn	np	nn	np	nn	nn	np	nn	np	np	np	nn	nn	np	nn	nn	np	np	nn	nn	nn	nn	np	np	nn	np	np	nn	np	nn	nn	np	np	nn	nn	np	np	nn	np	np	np	np	nn	nn	nn	nn
Marker27950	<nnxnp>	{-0}	np	nn	np	nn	np	nn	nn	np	nn	np	np	np	nn	nn	np	nn	nn	np	np	nn	nn	nn	nn	np	np	nn	np	np	nn	np	nn	nn	np	np	nn	nn	np	np	nn	np	np	np	np	nn	nn	nn	nn
Marker110203	<nnxnp>	{-0}	np	nn	np	nn	np	nn	nn	nn	nn	np	np	np	nn	nn	np	nn	nn	np	np	nn	nn	nn	nn	np	np	nn	np	np	nn	np	nn	nn	np	np	nn	nn	np	np	nn	np	np	np	np	nn	nn	nn	nn
Marker106771	<nnxnp>	{-1}	nn	np	nn	np	nn	np	np	np	np	nn	nn	nn	np	np	nn	np	np	nn	nn	np	np	np	np	nn	nn	np	nn	nn	np	nn	np	np	nn	nn	np	np	nn	nn	np	nn	nn	nn	nn	np	np	np	np
Marker15255	<nnxnp>	{-1}	nn	np	nn	np	nn	np	np	np	np	nn	nn	nn	np	np	nn	np	np	nn	nn	np	np	np	np	nn	nn	np	nn	nn	np	nn	np	np	nn	nn	np	np	nn	nn	np	nn	nn	nn	nn	np	np	np	np
Marker19975	<nnxnp>	{-1}	nn	np	nn	np	nn	np	np	np	np	nn	nn	nn	np	np	nn	np	np	nn	nn	np	np	np	np	nn	nn	np	nn	nn	np	nn	np	np	nn	nn	np	np	nn	nn	np	nn	nn	nn	nn	np	np	np	np
Marker110356	<lmxll>	{1-}	ll	lm	ll	ll	lm	lm	lm	lm	lm	ll	ll	ll	lm	lm	lm	ll	ll	lm	ll	lm	lm	lm	ll	ll	ll	lm	lm	ll	lm	ll	ll	ll	lm	lm	ll	ll	lm	ll	ll	lm	ll	ll	ll	ll	ll	lm	lm
Marker27875	<lmxll>	{0-}	lm	ll	lm	lm	ll	ll	ll	ll	ll	lm	lm	lm	ll	ll	ll	lm	lm	ll	lm	ll	ll	ll	lm	lm	lm	ll	ll	lm	ll	lm	lm	lm	ll	ll	lm	lm	ll	lm	lm	ll	lm	lm	lm	lm	lm	ll	ll
Marker23700	<lmxll>	{0-}	lm	ll	lm	lm	ll	ll	ll	ll	ll	lm	lm	lm	ll	ll	ll	lm	lm	ll	lm	ll	ll	ll	lm	lm	lm	ll	ll	lm	ll	lm	lm	lm	ll	ll	lm	lm	ll	lm	lm	ll	lm	lm	lm	lm	lm	ll	ll
Marker19718	<lmxll>	{0-}	lm	ll	lm	lm	ll	ll	ll	ll	ll	lm	lm	lm	ll	ll	ll	lm	lm	ll	lm	ll	ll	ll	lm	lm	lm	ll	ll	lm	ll	lm	lm	lm	ll	ll	lm	lm	ll	lm	lm	ll	lm	lm	lm	lm	lm	ll	ll
Marker122377	<lmxll>	{1-}	ll	lm	ll	ll	lm	lm	lm	lm	lm	ll	ll	ll	lm	lm	lm	ll	ll	lm	ll	lm	lm	lm	ll	ll	ll	lm	lm	ll	lm	ll	ll	ll	lm	lm	ll	ll	lm	ll	ll	lm	ll	ll	ll	ll	ll	lm	lm
Marker31682	<nnxnp>	{-1}	nn	np	nn	np	nn	np	np	np	np	nn	nn	nn	np	np	nn	np	np	nn	nn	np	np	np	np	nn	nn	np	np	nn	np	nn	np	np	nn	nn	np	np	nn	nn	np	nn	nn	nn	nn	np	np	np	np
Marker2540	<nnxnp>	{-1}	nn	np	nn	np	nn	np	np	np	np	nn	nn	nn	np	np	nn	np	np	nn	nn	np	np	np	np	nn	nn	np	np	nn	np	nn	np	np	nn	nn	np	np	nn	nn	np	nn	nn	nn	nn	np	np	np	np
Marker10935	<nnxnp>	{-1}	nn	np	nn	nn	nn	np	np	np	np	nn	nn	nn	np	np	nn	np	np	nn	nn	np	np	np	np	nn	nn	np	np	nn	np	nn	np	np	nn	nn	np	np	nn	nn	np	nn	nn	nn	nn	np	np	np	np
Marker48126	<lmxll>	{0-}	lm	ll	lm	lm	ll	ll	ll	ll	ll	lm	lm	lm	ll	ll	ll	lm	lm	ll	lm	ll	ll	ll	lm	lm	lm	ll	ll	lm	ll	lm	lm	lm	ll	ll	lm	ll	ll	lm	lm	ll	lm	lm	lm	lm	lm	ll	ll
Marker48123	<lmxll>	{0-}	lm	ll	lm	lm	ll	ll	ll	ll	ll	lm	lm	lm	ll	ll	ll	lm	lm	ll	lm	ll	ll	ll	lm	lm	lm	ll	ll	lm	ll	lm	lm	lm	ll	ll	lm	ll	ll	lm	lm	ll	lm	lm	lm	lm	lm	ll	ll
Marker42928	<lmxll>	{0-}	lm	ll	lm	lm	ll	ll	ll	ll	ll	lm	lm	lm	ll	ll	ll	lm	lm	ll	lm	ll	ll	ll	lm	lm	lm	ll	ll	lm	ll	lm	lm	lm	ll	ll	lm	ll	ll	lm	lm	ll	lm	lm	lm	lm	lm	ll	ll
Marker2055	<nnxnp>	{-1}	nn	np	nn	nn	nn	np	np	np	np	nn	nn	nn	np	np	nn	np	np	nn	nn	np	np	np	np	nn	nn	np	np	nn	np	nn	np	np	nn	nn	np	np	nn	nn	np	nn	nn	nn	nn	np	np	np	np
Marker101935	<nnxnp>	{-1}	nn	np	nn	nn	nn	np	np	np	np	nn	nn	nn	np	np	nn	np	np	nn	nn	np	np	np	np	nn	nn	np	np	nn	np	nn	np	np	nn	nn	np	np	nn	nn	np	nn	nn	nn	nn	np	np	np	np
Marker48129	<lmxll>	{0-}	lm	ll	lm	lm	ll	ll	ll	ll	ll	lm	lm	lm	ll	ll	ll	lm	lm	ll	lm	ll	ll	lm	lm	lm	lm	ll	ll	lm	ll	lm	lm	lm	ll	ll	lm	ll	ll	lm	lm	ll	lm	lm	lm	lm	lm	ll	ll
Marker102725	<lmxll>	{0-}	lm	ll	lm	lm	ll	ll	ll	ll	ll	lm	lm	lm	ll	ll	ll	lm	lm	ll	lm	ll	ll	lm	lm	lm	lm	ll	ll	lm	ll	lm	lm	lm	ll	ll	lm	ll	ll	lm	lm	ll	lm	lm	lm	lm	lm	ll	ll
Marker8554	<nnxnp>	{-1}	nn	np	nn	np	nn	np	np	np	np	nn	nn	nn	np	np	nn	np	np	nn	nn	np	np	np	np	nn	nn	np	nn	nn	np	nn	np	np	nn	nn	np	np	nn	nn	np	nn	nn	nn	nn	np	np	np	np
Marker121035	<nnxnp>	{-1}	nn	np	nn	np	nn	np	np	np	np	nn	nn	nn	np	np	nn	np	np	nn	nn	np	np	np	np	nn	nn	np	nn	nn	np	nn	np	np	nn	nn	np	np	nn	nn	np	nn	nn	nn	nn	np	np	np	np
Marker108324	<nnxnp>	{-0}	np	nn	np	nn	np	nn	nn	nn	nn	np	np	np	nn	nn	np	nn	nn	np	np	nn	nn	nn	nn	np	np	nn	np	np	nn	np	nn	nn	np	np	nn	nn	np	np	nn	np	np	np	np	nn	nn	nn	nn
Marker106803	<nnxnp>	{-0}	np	nn	np	nn	np	nn	nn	nn	nn	np	np	np	nn	nn	np	nn	nn	np	np	nn	nn	nn	nn	np	np	nn	np	np	nn	np	nn	nn	np	np	nn	nn	np	np	nn	np	np	np	np	nn	nn	nn	nn
Marker17951	<nnxnp>	{-1}	nn	np	nn	np	nn	np	np	np	np	nn	nn	nn	np	np	nn	np	np	nn	nn	np	np	np	np	nn	nn	np	nn	nn	np	nn	np	np	nn	nn	np	np	nn	nn	np	nn	nn	nn	nn	np	np	np	np
Marker7403	<nnxnp>	{-1}	nn	np	nn	np	nn	np	np	np	np	nn	nn	nn	np	np	nn	np	np	nn	nn	np	np	np	np	nn	nn	np	nn	nn	np	nn	np	np	nn	nn	np	np	nn	nn	np	nn	nn	nn	nn	np	np	np	np
Marker36156	<nnxnp>	{-0}	np	nn	np	nn	np	nn	nn	nn	nn	np	np	np	nn	nn	np	nn	nn	np	np	nn	nn	nn	nn	np	np	nn	np	np	nn	np	nn	nn	np	np	nn	nn	np	np	nn	np	np	np	np	nn	nn	nn	nn
Marker120900	<lmxll>	{1-}	ll	lm	ll	ll	lm	lm	lm	lm	lm	ll	ll	ll	lm	lm	lm	ll	ll	lm	ll	lm	lm	ll	ll	ll	lm	lm	lm	ll	lm	ll	ll	ll	lm	lm	lm	lm	lm	ll	ll	lm	ll	ll	ll	ll	ll	lm	lm
Marker112256	<lmxll>	{0-}	lm	ll	lm	lm	ll	ll	ll	ll	ll	lm	lm	lm	ll	ll	ll	lm	lm	ll	lm	ll	ll	lm	lm	lm	ll	ll	ll	lm	ll	lm	lm	lm	ll	ll	ll	ll	ll	lm	lm	ll	lm	lm	lm	lm	lm	ll	ll
Marker8932	<lmxll>	{1-}	ll	lm	ll	ll	lm	lm	lm	lm	lm	ll	ll	ll	lm	lm	lm	ll	ll	lm	ll	lm	lm	ll	ll	ll	lm	lm	lm	ll	lm	ll	ll	ll	lm	lm	lm	lm	lm	ll	ll	lm	ll	ll	ll	ll	ll	lm	lm
Marker109688	<lmxll>	{0-}	lm	ll	lm	lm	ll	ll	ll	ll	ll	lm	lm	lm	ll	ll	ll	lm	ll	ll	lm	ll	ll	lm	lm	lm	ll	ll	ll	lm	ll	lm	lm	lm	ll	ll	ll	ll	ll	lm	lm	ll	lm	lm	lm	lm	lm	ll	ll
Marker117345	<lmxll>	{0-}	lm	ll	lm	lm	ll	ll	ll	ll	ll	lm	lm	lm	ll	ll	ll	lm	ll	ll	lm	ll	ll	lm	lm	lm	ll	ll	ll	lm	ll	lm	lm	lm	ll	ll	ll	ll	ll	lm	lm	lm	lm	lm	lm	lm	lm	ll	ll
Marker15591	<lmxll>	{0-}	lm	ll	lm	lm	ll	ll	ll	ll	ll	lm	lm	lm	ll	ll	ll	lm	ll	ll	lm	ll	ll	lm	lm	lm	ll	ll	ll	lm	ll	lm	lm	lm	ll	ll	ll	ll	ll	lm	lm	lm	lm	lm	lm	lm	lm	ll	ll
Marker19842	<lmxll>	{0-}	lm	ll	lm	lm	ll	ll	ll	ll	ll	lm	lm	lm	ll	ll	ll	lm	ll	ll	lm	ll	ll	lm	lm	lm	ll	ll	ll	lm	ll	lm	lm	ll	ll	ll	ll	ll	ll	lm	lm	lm	lm	lm	lm	lm	ll	ll	ll
Marker29048	<lmxll>	{0-}	lm	ll	lm	lm	ll	ll	ll	ll	ll	lm	lm	lm	ll	ll	ll	lm	ll	ll	lm	ll	ll	lm	lm	lm	ll	ll	ll	lm	ll	lm	lm	ll	ll	ll	ll	ll	ll	lm	lm	lm	lm	lm	lm	lm	ll	ll	ll
Marker117186	<lmxll>	{0-}	lm	ll	lm	lm	ll	ll	ll	ll	ll	lm	lm	lm	ll	ll	ll	lm	ll	ll	lm	ll	ll	lm	lm	lm	ll	ll	ll	lm	ll	lm	lm	ll	ll	ll	ll	ll	ll	lm	lm	lm	lm	lm	lm	lm	ll	ll	ll
Marker106502	<lmxll>	{1-}	ll	lm	ll	ll	ll	lm	lm	lm	lm	ll	ll	ll	lm	lm	lm	ll	lm	lm	ll	lm	lm	ll	ll	ll	lm	lm	lm	ll	lm	ll	ll	lm	lm	lm	lm	lm	lm	ll	ll	ll	ll	ll	ll	ll	lm	lm	lm
Marker896	<lmxll>	{0-}	lm	ll	lm	lm	lm	ll	ll	ll	ll	lm	lm	lm	ll	ll	ll	lm	ll	ll	lm	ll	ll	lm	lm	lm	ll	ll	ll	lm	ll	lm	lm	ll	ll	ll	ll	ll	ll	lm	lm	lm	lm	lm	lm	lm	ll	ll	ll
Marker25085	<lmxll>	{1-}	ll	lm	ll	ll	ll	lm	lm	lm	lm	ll	ll	ll	lm	lm	lm	ll	lm	lm	ll	lm	lm	ll	ll	ll	lm	lm	lm	ll	lm	ll	ll	lm	lm	lm	lm	lm	lm	ll	ll	ll	ll	ll	ll	ll	lm	lm	lm
Marker6488	<lmxll>	{1-}	ll	lm	ll	ll	ll	lm	lm	lm	lm	ll	ll	ll	lm	lm	lm	ll	lm	lm	ll	lm	lm	ll	ll	ll	lm	lm	lm	ll	lm	ll	ll	lm	lm	lm	lm	lm	lm	ll	ll	ll	ll	ll	ll	ll	lm	lm	lm
Marker111783	<lmxll>	{0-}	lm	ll	lm	lm	lm	ll	ll	ll	ll	lm	lm	lm	ll	ll	ll	lm	ll	ll	lm	ll	ll	lm	lm	lm	ll	ll	ll	lm	lm	lm	lm	ll	ll	ll	ll	ll	ll	lm	lm	lm	lm	lm	lm	lm	ll	ll	ll
Marker717	<nnxnp>	{-0}	np	nn	np	np	np	nn	nn	nn	nn	np	np	np	nn	nn	np	nn	nn	nn	np	np	nn	nn	nn	nn	np	nn	nn	np	nn	np	nn	nn	np	np	nn	np	np	np	nn	np	np	np	nn	nn	nn	nn	nn
Marker21604	<nnxnp>	{-0}	np	nn	np	np	np	nn	nn	nn	nn	np	np	np	nn	nn	np	nn	nn	nn	np	np	nn	nn	nn	nn	np	nn	nn	np	nn	np	nn	nn	np	np	nn	np	np	np	nn	np	np	np	nn	nn	nn	nn	nn
Marker12603	<lmxll>	{0-}	lm	ll	lm	lm	lm	ll	ll	ll	ll	lm	lm	lm	ll	ll	ll	lm	ll	ll	lm	ll	ll	lm	ll	lm	ll	ll	ll	lm	lm	lm	lm	ll	ll	ll	ll	ll	ll	lm	lm	lm	lm	lm	lm	lm	ll	ll	ll
Marker107304	<nnxnp>	{-0}	np	nn	np	np	np	nn	nn	nn	nn	np	np	np	nn	nn	np	nn	nn	nn	np	np	nn	nn	nn	nn	np	nn	nn	np	nn	np	nn	nn	np	np	nn	np	np	np	nn	np	np	np	nn	nn	nn	nn	nn
Marker117765	<nnxnp>	{-1}	nn	np	nn	nn	nn	np	np	np	np	nn	nn	nn	np	np	nn	np	np	np	nn	nn	np	np	np	np	nn	np	np	nn	np	nn	np	np	nn	nn	np	nn	nn	nn	np	nn	nn	nn	np	np	np	np	np
Marker114574	<nnxnp>	{-0}	np	nn	np	np	np	nn	nn	nn	nn	np	np	np	nn	nn	np	nn	nn	nn	np	np	nn	nn	nn	nn	np	nn	nn	np	nn	np	nn	nn	np	np	nn	np	np	np	nn	np	np	np	nn	nn	nn	nn	nn
Marker12993	<lmxll>	{0-}	lm	ll	lm	lm	lm	ll	ll	ll	ll	lm	lm	lm	ll	ll	ll	lm	ll	ll	lm	ll	ll	lm	ll	lm	ll	ll	ll	lm	lm	lm	lm	ll	ll	ll	ll	ll	ll	lm	lm	lm	lm	lm	lm	lm	ll	ll	ll
Marker40368	<lmxll>	{1-}	ll	lm	ll	ll	ll	lm	lm	lm	lm	ll	ll	ll	lm	lm	lm	ll	lm	lm	ll	lm	lm	ll	lm	ll	lm	lm	lm	ll	ll	ll	ll	lm	lm	lm	lm	lm	lm	ll	ll	ll	ll	ll	ll	ll	lm	lm	lm
Marker118522	<nnxnp>	{-0}	np	nn	np	np	np	nn	nn	nn	nn	np	np	np	nn	nn	np	nn	nn	nn	np	np	nn	nn	nn	nn	np	nn	nn	np	nn	np	nn	nn	np	np	nn	np	np	np	nn	np	np	np	nn	nn	nn	nn	nn
Marker113764	<nnxnp>	{-1}	nn	np	nn	nn	nn	np	np	np	np	nn	nn	nn	np	np	nn	np	np	np	nn	nn	np	np	np	np	nn	np	np	nn	np	nn	np	np	nn	nn	np	nn	nn	nn	np	nn	nn	nn	np	np	np	np	np
Marker33920	<nnxnp>	{-0}	np	nn	np	np	np	nn	nn	nn	nn	np	np	np	nn	nn	np	nn	nn	nn	np	np	nn	nn	nn	nn	np	nn	nn	np	nn	np	nn	nn	np	np	nn	np	np	np	nn	np	np	np	nn	nn	nn	nn	nn
Marker110205	<nnxnp>	{-0}	np	nn	np	np	np	nn	nn	nn	nn	np	np	np	nn	nn	np	nn	nn	nn	np	np	nn	nn	nn	nn	np	nn	nn	np	nn	np	nn	nn	np	np	nn	np	np	np	nn	np	np	np	nn	nn	nn	nn	nn
Marker25787	<nnxnp>	{-1}	nn	np	nn	nn	nn	np	np	np	np	nn	nn	nn	np	np	nn	np	np	np	np	nn	np	np	np	np	nn	np	np	nn	np	nn	np	np	nn	nn	np	nn	nn	nn	np	nn	nn	nn	np	np	np	np	np
Marker30929	<nnxnp>	{-0}	np	nn	np	np	np	nn	nn	nn	nn	np	np	np	nn	nn	np	nn	nn	nn	nn	np	nn	nn	nn	nn	np	nn	nn	np	nn	np	nn	nn	np	np	nn	np	np	np	nn	np	np	np	nn	nn	nn	nn	nn
Marker111876	<lmxll>	{1-}	ll	lm	ll	ll	ll	lm	lm	lm	lm	ll	ll	lm	ll	lm	lm	ll	lm	lm	ll	lm	lm	ll	lm	ll	lm	lm	lm	ll	ll	ll	ll	lm	lm	lm	lm	lm	lm	ll	ll	ll	ll	ll	ll	ll	lm	lm	lm
Marker118972	<lmxll>	{0-}	lm	ll	lm	lm	lm	ll	ll	ll	ll	lm	lm	ll	lm	ll	ll	lm	ll	ll	lm	ll	ll	lm	ll	lm	ll	ll	ll	lm	lm	lm	lm	ll	ll	ll	ll	ll	ll	lm	lm	lm	lm	lm	lm	lm	ll	ll	ll
Marker120995	<lmxll>	{1-}	ll	lm	ll	ll	ll	lm	lm	lm	lm	ll	ll	lm	ll	lm	lm	ll	lm	lm	ll	lm	lm	ll	lm	ll	lm	lm	lm	ll	ll	ll	ll	lm	lm	lm	lm	lm	lm	ll	ll	ll	ll	ll	ll	ll	lm	lm	lm
Marker28275	<lmxll>	{1-}	ll	lm	ll	ll	ll	lm	lm	lm	lm	ll	ll	lm	ll	lm	lm	ll	lm	lm	ll	lm	lm	ll	lm	ll	lm	lm	lm	ll	ll	ll	ll	lm	lm	lm	lm	lm	lm	ll	ll	ll	ll	ll	ll	ll	lm	lm	lm
Marker14260	<lmxll>	{1-}	ll	lm	ll	ll	ll	lm	lm	lm	lm	ll	ll	lm	ll	lm	lm	ll	lm	lm	ll	lm	lm	ll	lm	ll	lm	lm	lm	ll	ll	ll	ll	lm	lm	lm	lm	lm	lm	ll	ll	ll	ll	ll	ll	ll	lm	lm	lm
Marker24840	<lmxll>	{1-}	ll	lm	ll	ll	ll	lm	lm	lm	lm	ll	ll	lm	ll	lm	lm	ll	lm	lm	ll	lm	lm	ll	lm	ll	lm	lm	lm	ll	ll	ll	ll	lm	lm	lm	lm	lm	lm	ll	ll	ll	ll	ll	ll	ll	lm	lm	lm
Marker23175	<lmxll>	{0-}	lm	ll	lm	lm	lm	ll	ll	ll	ll	lm	lm	ll	lm	ll	ll	lm	ll	ll	lm	ll	ll	lm	ll	lm	ll	ll	ll	lm	lm	lm	lm	ll	ll	ll	ll	ll	ll	lm	lm	lm	lm	lm	lm	lm	ll	ll	ll
Marker73670	<lmxll>	{1-}	ll	lm	ll	ll	ll	lm	lm	lm	lm	ll	ll	lm	ll	lm	lm	ll	lm	lm	ll	lm	lm	ll	lm	ll	lm	lm	lm	ll	ll	ll	ll	lm	lm	lm	lm	lm	lm	ll	ll	ll	ll	ll	ll	ll	lm	lm	lm
Marker116770	<lmxll>	{1-}	ll	lm	ll	ll	ll	lm	lm	lm	lm	ll	ll	lm	ll	lm	lm	ll	lm	lm	ll	lm	lm	ll	lm	ll	lm	lm	lm	ll	ll	ll	ll	lm	lm	lm	lm	lm	lm	ll	ll	ll	ll	ll	ll	ll	lm	lm	lm
Marker23790	<nnxnp>	{-0}	np	nn	np	np	np	nn	nn	nn	nn	np	np	np	nn	nn	np	nn	nn	nn	nn	np	nn	nn	nn	nn	np	nn	nn	np	nn	np	nn	np	np	np	nn	np	np	np	nn	np	np	np	nn	nn	nn	np	nn
Marker20166	<nnxnp>	{-0}	np	nn	np	np	np	nn	nn	nn	nn	np	np	np	nn	nn	np	nn	nn	nn	nn	np	nn	nn	nn	nn	np	nn	nn	np	nn	np	nn	np	np	np	nn	np	np	np	nn	np	np	np	nn	nn	nn	np	nn
Marker6984	<nnxnp>	{-0}	np	nn	np	np	np	nn	nn	nn	nn	np	np	np	nn	nn	np	nn	nn	nn	nn	np	nn	nn	nn	nn	np	nn	nn	np	nn	np	nn	np	np	np	nn	np	np	np	nn	np	np	np	nn	nn	nn	np	nn
Marker330	<nnxnp>	{-0}	np	nn	np	np	np	nn	nn	nn	nn	np	np	np	nn	nn	np	nn	nn	nn	nn	np	nn	nn	nn	nn	np	nn	nn	np	nn	np	nn	np	np	np	nn	np	np	np	nn	np	np	np	nn	nn	nn	np	nn
Marker14672	<nnxnp>	{-0}	np	nn	np	np	np	nn	nn	nn	nn	np	np	np	nn	nn	np	nn	nn	nn	nn	np	nn	nn	nn	nn	np	nn	nn	np	nn	np	nn	np	np	np	nn	np	np	np	nn	np	np	np	nn	nn	nn	np	nn
Marker14657	<lmxll>	{1-}	ll	lm	ll	ll	ll	lm	lm	ll	lm	ll	ll	lm	ll	lm	lm	ll	lm	lm	ll	lm	lm	ll	lm	ll	lm	lm	lm	ll	ll	ll	ll	lm	ll	lm	lm	lm	lm	ll	ll	ll	ll	ll	ll	ll	lm	lm	lm
Marker19377	<lmxll>	{1-}	ll	lm	ll	ll	ll	lm	lm	ll	lm	ll	ll	lm	ll	lm	lm	ll	lm	lm	ll	lm	lm	ll	lm	ll	lm	lm	lm	ll	ll	ll	ll	lm	ll	lm	lm	lm	lm	ll	ll	ll	ll	ll	ll	ll	lm	lm	lm
Marker119385	<lmxll>	{0-}	lm	ll	lm	lm	lm	ll	ll	ll	ll	lm	lm	ll	lm	ll	ll	lm	ll	ll	lm	ll	ll	lm	ll	lm	ll	ll	ll	lm	lm	lm	lm	ll	ll	ll	ll	ll	ll	lm	lm	lm	lm	lm	lm	lm	ll	ll	ll
Marker7008	<hkxhk>	{00}	kk	hh	kk	kk	kk	hh	hh	hk	hh	hk	kk	hk	hk	hh	hk	hk	hh	hh	hk	hk	hh	hk	hh	hk	hk	hh	hh	kk	hk	kk	hk	hk	hk	hk	hh	hk	hk	kk	hk	kk	kk	kk	hk	hk	hh	hk	hh
Marker42503	<lmxll>	{0-}	lm	ll	lm	lm	lm	ll	ll	ll	ll	lm	lm	ll	lm	ll	ll	lm	ll	ll	lm	ll	ll	lm	ll	lm	ll	ll	ll	lm	lm	lm	lm	ll	ll	ll	ll	ll	ll	lm	lm	lm	lm	lm	lm	lm	ll	ll	ll
Marker120529	<lmxll>	{0-}	lm	ll	lm	lm	lm	ll	ll	ll	ll	lm	lm	ll	lm	ll	ll	lm	ll	ll	lm	ll	ll	lm	ll	lm	ll	ll	ll	lm	lm	lm	lm	ll	ll	ll	ll	ll	ll	lm	lm	lm	lm	lm	lm	lm	ll	ll	ll
Marker120936	<lmxll>	{0-}	lm	ll	lm	lm	lm	ll	ll	ll	ll	lm	lm	ll	lm	ll	ll	lm	ll	ll	lm	ll	ll	lm	ll	lm	ll	ll	ll	lm	lm	lm	lm	ll	ll	ll	ll	ll	ll	lm	lm	lm	lm	lm	lm	lm	ll	ll	ll
Marker108091	<lmxll>	{0-}	lm	ll	lm	lm	lm	ll	ll	ll	ll	lm	lm	ll	lm	ll	ll	lm	ll	ll	lm	ll	ll	lm	ll	lm	ll	ll	ll	lm	lm	lm	lm	ll	ll	ll	ll	ll	ll	lm	lm	lm	lm	lm	lm	lm	ll	ll	ll
Marker11627	<nnxnp>	{-0}	np	nn	np	np	np	nn	nn	nn	nn	nn	np	np	nn	nn	np	nn	nn	nn	nn	np	nn	nn	nn	nn	np	nn	nn	np	nn	np	nn	np	np	np	nn	np	np	np	nn	np	np	np	nn	nn	nn	np	nn
Marker26536	<nnxnp>	{-0}	np	nn	np	np	np	nn	nn	nn	nn	nn	np	np	nn	nn	np	nn	nn	nn	nn	np	nn	nn	nn	nn	np	nn	nn	np	nn	np	nn	np	np	np	nn	np	np	np	nn	np	np	np	nn	nn	nn	np	nn
Marker31190	<nnxnp>	{-0}	np	nn	np	np	np	nn	nn	nn	nn	nn	np	np	nn	nn	np	nn	nn	nn	nn	np	nn	nn	nn	nn	np	nn	nn	np	nn	np	nn	np	np	np	nn	np	np	np	nn	np	np	np	nn	nn	nn	np	nn
Marker26952	<nnxnp>	{-0}	np	nn	np	np	np	nn	nn	nn	nn	nn	np	np	nn	nn	np	nn	nn	nn	nn	np	nn	nn	nn	nn	np	nn	nn	np	nn	np	nn	np	np	np	nn	np	np	np	nn	np	np	np	nn	nn	nn	np	nn
Marker37551	<lmxll>	{1-}	ll	lm	ll	ll	ll	lm	lm	lm	lm	ll	ll	lm	ll	lm	lm	ll	lm	lm	ll	lm	lm	ll	lm	ll	lm	lm	lm	ll	ll	ll	ll	lm	lm	lm	lm	lm	lm	ll	ll	ll	ll	ll	ll	ll	lm	lm	lm
Marker4775	<nnxnp>	{-0}	np	nn	np	np	np	nn	nn	nn	nn	nn	np	np	nn	nn	np	nn	nn	nn	nn	np	nn	nn	nn	nn	np	nn	nn	np	nn	np	nn	np	np	np	nn	np	np	np	nn	np	np	np	nn	nn	nn	np	nn
Marker19218	<lmxll>	{1-}	ll	lm	ll	ll	ll	lm	lm	lm	lm	ll	ll	lm	ll	lm	lm	ll	lm	lm	ll	lm	lm	ll	lm	ll	lm	lm	lm	ll	ll	ll	ll	lm	lm	lm	lm	lm	lm	ll	ll	ll	ll	ll	ll	ll	lm	lm	lm
Marker120118	<lmxll>	{1-}	ll	lm	ll	ll	ll	lm	lm	lm	lm	ll	ll	lm	ll	lm	lm	ll	lm	lm	ll	lm	lm	ll	lm	ll	lm	lm	lm	ll	ll	ll	ll	lm	lm	lm	lm	lm	lm	ll	ll	ll	ll	ll	ll	ll	lm	lm	lm
Marker18810	<lmxll>	{0-}	lm	ll	lm	lm	lm	ll	ll	ll	ll	lm	lm	ll	lm	ll	ll	lm	ll	ll	lm	ll	ll	lm	ll	lm	ll	ll	ll	lm	lm	lm	lm	ll	ll	ll	ll	ll	ll	lm	lm	lm	lm	lm	lm	lm	ll	ll	ll
Marker97533	<hkxhk>	{01}	hk	hk	hk	hk	hk	hk	hk	hk	hk	kk	hk	hh	kk	hk	hh	kk	hk	hk	kk	hh	hk	kk	hk	kk	hh	hk	hk	hk	kk	hk	kk	hh	hh	hh	hk	hh	hh	hk	kk	hk	hk	hk	kk	kk	hk	hh	hk
Marker8202	<lmxll>	{1-}	ll	lm	ll	ll	ll	lm	lm	lm	lm	ll	ll	lm	ll	lm	lm	ll	lm	lm	ll	lm	lm	ll	lm	ll	lm	lm	lm	ll	ll	ll	ll	lm	lm	lm	lm	lm	lm	ll	ll	ll	ll	ll	ll	ll	lm	lm	lm
Marker109646	<lmxll>	{1-}	ll	lm	ll	ll	ll	lm	lm	lm	lm	ll	ll	lm	ll	lm	lm	ll	lm	lm	ll	lm	lm	ll	lm	ll	lm	lm	lm	ll	ll	ll	ll	lm	lm	lm	lm	lm	lm	ll	ll	ll	ll	ll	ll	ll	lm	lm	lm
Marker122561	<lmxll>	{0-}	lm	ll	lm	lm	lm	ll	ll	ll	ll	lm	lm	ll	lm	ll	ll	lm	ll	ll	lm	ll	ll	lm	ll	lm	ll	ll	ll	lm	lm	lm	lm	ll	ll	ll	ll	ll	ll	lm	lm	lm	lm	lm	lm	lm	ll	ll	ll
Marker118431	<lmxll>	{1-}	ll	lm	ll	ll	ll	lm	lm	lm	lm	ll	ll	lm	ll	lm	lm	ll	lm	lm	ll	lm	lm	ll	lm	ll	lm	lm	lm	ll	ll	ll	ll	lm	lm	lm	lm	lm	lm	ll	ll	ll	ll	ll	ll	ll	lm	lm	lm
Marker27412	<lmxll>	{0-}	lm	ll	lm	lm	lm	ll	ll	ll	ll	lm	lm	ll	lm	ll	ll	lm	ll	ll	lm	ll	ll	lm	ll	lm	ll	ll	ll	lm	lm	lm	lm	ll	ll	ll	ll	ll	ll	lm	lm	lm	lm	lm	lm	lm	ll	ll	ll
Marker110397	<hkxhk>	{00}	kk	hh	kk	kk	kk	hh	hh	hk	hh	hk	kk	hk	hk	hk	hk	hh	hh	hh	hk	kk	hh	hk	hh	hk	hk	hh	hh	kk	hk	kk	hk	hk	kk	hk	hh	hk	hk	kk	hk	kk	kk	kk	hk	hk	hh	hk	hh
Marker114815	<lmxll>	{1-}	ll	lm	ll	ll	ll	lm	lm	ll	lm	ll	ll	lm	ll	ll	lm	lm	lm	lm	ll	ll	lm	ll	lm	ll	lm	lm	lm	ll	ll	ll	ll	lm	ll	lm	lm	lm	lm	ll	ll	ll	ll	ll	ll	ll	lm	lm	lm
Marker115784	<lmxll>	{1-}	ll	lm	ll	ll	ll	lm	lm	ll	lm	ll	ll	lm	ll	ll	lm	lm	lm	lm	ll	ll	lm	ll	lm	ll	lm	lm	lm	ll	ll	ll	ll	lm	ll	lm	lm	lm	lm	ll	ll	ll	ll	ll	ll	ll	lm	lm	lm
Marker12161	<nnxnp>	{-0}	np	nn	np	np	np	nn	nn	nn	nn	nn	np	np	nn	nn	np	nn	nn	nn	nn	np	nn	nn	nn	nn	np	nn	nn	np	nn	np	nn	np	np	np	nn	np	np	np	nn	np	np	np	nn	nn	nn	np	nn
Marker11632	<nnxnp>	{-0}	np	nn	np	np	np	nn	nn	nn	nn	nn	np	np	nn	nn	np	nn	nn	nn	nn	np	nn	nn	nn	nn	np	nn	nn	np	nn	np	nn	np	np	np	nn	np	np	np	nn	np	np	np	nn	nn	nn	np	nn
Marker14487	<nnxnp>	{-0}	np	nn	np	np	np	nn	nn	nn	nn	nn	np	np	nn	nn	np	nn	nn	nn	nn	np	nn	nn	nn	nn	np	nn	nn	np	nn	np	nn	np	np	np	nn	np	np	np	nn	np	np	np	nn	nn	nn	np	nn
Marker6574	<lmxll>	{0-}	lm	ll	lm	lm	lm	ll	ll	lm	ll	lm	lm	ll	lm	lm	ll	ll	ll	ll	lm	lm	ll	lm	ll	lm	ll	ll	ll	ll	lm	lm	lm	ll	lm	ll	ll	ll	ll	lm	lm	lm	lm	lm	lm	lm	ll	ll	ll
Marker112368	<lmxll>	{0-}	lm	ll	lm	lm	lm	ll	ll	lm	ll	lm	lm	ll	lm	lm	ll	ll	ll	ll	lm	lm	ll	lm	ll	lm	ll	ll	ll	ll	lm	lm	lm	ll	lm	ll	ll	ll	ll	lm	lm	lm	lm	lm	lm	lm	ll	ll	ll
Marker121178	<lmxll>	{0-}	lm	ll	lm	lm	lm	ll	ll	lm	ll	lm	lm	ll	lm	lm	ll	ll	ll	ll	lm	lm	ll	lm	ll	lm	ll	ll	ll	ll	lm	lm	lm	ll	lm	ll	ll	ll	ll	lm	lm	lm	lm	lm	lm	lm	ll	ll	ll
Marker114362	<lmxll>	{1-}	ll	lm	ll	ll	ll	lm	lm	ll	lm	ll	ll	lm	ll	ll	lm	lm	lm	lm	ll	ll	lm	ll	lm	ll	lm	lm	lm	lm	ll	ll	ll	lm	ll	lm	lm	lm	lm	ll	ll	ll	ll	ll	ll	ll	lm	lm	lm
Marker120880	<lmxll>	{0-}	lm	ll	lm	lm	lm	ll	ll	lm	ll	lm	lm	ll	lm	lm	ll	ll	ll	ll	lm	lm	ll	lm	ll	lm	ll	ll	ll	ll	lm	lm	lm	ll	lm	ll	ll	ll	ll	lm	lm	lm	lm	lm	lm	lm	ll	ll	ll
Marker111781	<hkxhk>	{00}	kk	hh	kk	kk	kk	hh	hh	hk	hh	hk	kk	hk	hk	hk	hk	hh	hh	hh	hk	kk	hh	hk	hh	hk	hk	hh	hh	hk	hk	kk	hk	hk	hk	hk	hh	hk	hk	kk	hk	kk	kk	kk	hk	hk	hh	hk	hh
Marker21642	<lmxll>	{0-}	lm	ll	lm	lm	lm	ll	ll	lm	ll	lm	lm	ll	lm	lm	ll	ll	ll	ll	lm	lm	ll	lm	ll	lm	ll	ll	ll	ll	lm	lm	lm	ll	lm	ll	ll	ll	ll	lm	lm	lm	lm	lm	lm	lm	ll	ll	ll
Marker3099	<lmxll>	{1-}	ll	lm	ll	ll	ll	lm	lm	ll	lm	ll	ll	lm	ll	ll	lm	lm	lm	lm	ll	ll	lm	ll	lm	ll	lm	lm	lm	lm	ll	ll	ll	lm	ll	lm	lm	lm	lm	ll	ll	ll	ll	ll	ll	ll	lm	lm	lm
Marker19808	<nnxnp>	{-0}	np	nn	np	np	np	nn	nn	nn	nn	nn	np	np	nn	nn	np	nn	nn	nn	nn	np	nn	nn	nn	nn	np	nn	nn	np	nn	np	nn	np	nn	np	nn	np	np	np	nn	np	np	np	nn	nn	nn	np	nn
Marker122458	<nnxnp>	{-0}	np	nn	np	np	np	nn	nn	nn	nn	nn	np	np	nn	nn	np	nn	nn	nn	nn	np	nn	nn	nn	nn	np	nn	nn	np	nn	np	nn	np	nn	np	nn	np	np	np	nn	np	np	np	nn	nn	nn	np	nn
Marker113377	<nnxnp>	{-0}	np	nn	np	np	np	nn	nn	nn	nn	nn	np	np	nn	nn	np	nn	nn	nn	nn	np	nn	nn	nn	nn	np	nn	nn	np	nn	np	nn	np	nn	np	nn	np	np	np	nn	np	np	np	nn	nn	nn	np	nn
Marker25943	<nnxnp>	{-0}	np	nn	np	np	np	nn	nn	nn	nn	nn	np	np	nn	nn	np	nn	nn	nn	nn	np	nn	nn	nn	nn	np	nn	nn	np	nn	np	nn	np	nn	np	nn	np	np	np	nn	np	np	np	nn	nn	nn	np	nn
Marker121795	<lmxll>	{0-}	lm	ll	lm	lm	lm	ll	ll	lm	ll	lm	lm	ll	lm	lm	ll	ll	ll	ll	lm	lm	ll	lm	lm	lm	ll	ll	lm	ll	lm	lm	lm	ll	lm	ll	ll	ll	ll	lm	lm	lm	lm	lm	lm	lm	ll	ll	ll
Marker109303	<lmxll>	{0-}	lm	ll	lm	lm	lm	ll	ll	lm	ll	lm	lm	ll	lm	lm	ll	ll	ll	ll	lm	lm	ll	lm	lm	lm	ll	ll	lm	ll	lm	lm	lm	ll	lm	ll	ll	ll	ll	lm	lm	lm	lm	lm	lm	lm	ll	ll	ll
Marker2309	<hkxhk>	{01}	hk	hk	hk	hk	hk	hk	hk	kk	hk	kk	hk	hh	kk	kk	hh	hk	hk	hk	kk	hk	hk	kk	kk	kk	hh	hk	kk	hh	kk	hk	kk	hh	kk	hh	hk	hh	hh	hk	kk	hk	hk	hk	kk	kk	hk	hh	hk
Marker101898	<nnxnp>	{-0}	np	nn	np	np	np	nn	nn	nn	nn	nn	np	np	nn	nn	np	nn	nn	nn	nn	np	nn	nn	nn	nn	np	nn	nn	np	nn	np	nn	np	nn	np	nn	np	np	np	nn	np	np	np	nn	nn	nn	np	nn
Marker120619	<nnxnp>	{-1}	nn	np	nn	nn	nn	np	np	np	np	np	nn	nn	np	np	nn	np	np	np	np	nn	np	np	np	np	nn	np	np	nn	np	nn	np	nn	np	nn	np	nn	nn	nn	np	nn	nn	nn	np	np	np	nn	np
Marker44013	<nnxnp>	{-1}	nn	np	nn	nn	nn	np	np	np	np	np	nn	nn	np	np	nn	np	np	np	np	nn	np	np	np	np	nn	np	np	nn	np	nn	np	nn	np	nn	np	nn	nn	nn	np	nn	nn	nn	np	np	np	nn	np
Marker6686	<nnxnp>	{-0}	np	nn	np	np	np	nn	nn	nn	nn	nn	np	np	nn	nn	np	nn	nn	nn	nn	np	nn	nn	nn	nn	np	nn	nn	np	nn	np	nn	np	nn	np	nn	np	np	np	nn	np	np	np	nn	nn	nn	np	nn
Marker121964	<nnxnp>	{-1}	nn	np	nn	nn	nn	np	np	np	np	np	nn	nn	np	np	nn	np	np	np	np	nn	np	np	np	np	nn	np	np	nn	np	nn	np	nn	np	nn	np	nn	nn	nn	np	nn	nn	nn	np	np	np	nn	np
Marker16529	<nnxnp>	{-1}	nn	np	nn	nn	nn	np	np	np	np	np	nn	nn	np	np	nn	np	np	np	np	nn	np	np	np	np	nn	np	np	nn	np	nn	np	nn	np	nn	np	nn	nn	nn	np	nn	nn	nn	np	np	np	nn	np
Marker113520	<nnxnp>	{-0}	np	nn	np	np	np	nn	nn	nn	nn	nn	np	np	nn	nn	np	nn	nn	nn	nn	np	nn	nn	nn	nn	np	nn	nn	np	nn	np	nn	np	nn	np	nn	np	np	np	nn	np	np	np	nn	nn	nn	np	nn
Marker23633	<nnxnp>	{-0}	np	nn	np	np	np	nn	nn	nn	nn	nn	np	np	nn	nn	np	nn	nn	nn	nn	np	nn	nn	nn	nn	np	nn	nn	np	nn	np	nn	np	nn	np	nn	np	np	np	nn	np	np	np	nn	nn	nn	np	nn
Marker109669	<lmxll>	{0-}	lm	ll	lm	lm	lm	ll	ll	lm	ll	lm	lm	ll	lm	lm	ll	ll	ll	ll	lm	lm	ll	lm	lm	lm	ll	ll	lm	ll	lm	lm	lm	ll	lm	ll	ll	ll	ll	lm	lm	lm	lm	lm	lm	lm	ll	ll	ll
Marker109638	<lmxll>	{1-}	ll	lm	ll	ll	ll	lm	lm	ll	lm	ll	ll	lm	ll	ll	lm	lm	lm	lm	ll	ll	lm	ll	ll	ll	lm	lm	ll	lm	ll	ll	ll	lm	ll	lm	lm	lm	lm	ll	ll	ll	ll	ll	ll	ll	lm	lm	lm
Marker16666	<nnxnp>	{-1}	nn	np	nn	nn	nn	np	np	np	np	np	nn	nn	np	np	nn	np	np	np	np	nn	np	np	np	np	nn	np	np	nn	np	nn	np	nn	np	nn	np	nn	nn	nn	np	nn	nn	nn	np	np	np	nn	np
Marker120497	<nnxnp>	{-1}	nn	np	nn	nn	nn	np	np	np	np	np	nn	nn	np	np	nn	np	np	np	np	nn	np	np	np	np	nn	np	np	nn	np	nn	np	nn	np	nn	np	nn	nn	nn	np	nn	nn	nn	np	np	np	nn	np
Marker112015	<lmxll>	{1-}	ll	lm	ll	lm	ll	lm	lm	ll	lm	ll	ll	lm	ll	ll	lm	lm	lm	lm	ll	ll	lm	ll	ll	ll	lm	lm	ll	lm	ll	ll	ll	lm	ll	lm	lm	lm	lm	ll	ll	ll	ll	ll	ll	ll	lm	lm	lm
Marker110855	<nnxnp>	{-0}	np	nn	np	np	np	nn	nn	nn	nn	nn	np	np	nn	nn	np	nn	nn	nn	nn	np	nn	nn	nn	nn	np	nn	nn	np	nn	np	nn	np	nn	np	nn	np	np	np	nn	np	np	np	nn	nn	nn	np	nn
Marker118792	<nnxnp>	{-1}	nn	np	nn	nn	nn	np	np	np	np	np	nn	nn	np	np	nn	np	np	np	np	nn	np	np	np	np	nn	np	np	nn	np	nn	np	nn	np	nn	np	nn	nn	nn	np	nn	nn	nn	np	np	np	nn	np
Marker19792	<nnxnp>	{-0}	np	nn	np	np	np	nn	nn	nn	nn	nn	np	np	nn	nn	np	nn	nn	nn	nn	np	nn	nn	nn	nn	np	nn	nn	np	nn	np	nn	np	nn	np	nn	np	np	np	nn	np	np	np	nn	nn	nn	np	nn
Marker114630	<lmxll>	{1-}	ll	lm	ll	lm	ll	lm	lm	ll	lm	ll	ll	lm	ll	ll	lm	lm	lm	lm	ll	ll	lm	ll	ll	ll	lm	lm	ll	lm	ll	ll	ll	lm	ll	lm	lm	lm	lm	ll	ll	ll	ll	ll	ll	ll	lm	lm	lm
Marker111764	<hkxhk>	{01}	hk	hk	hk	hh	hk	hk	hk	kk	hk	kk	hk	hh	kk	kk	hh	hk	hk	hk	kk	hk	hk	kk	kk	kk	hh	hk	kk	hh	kk	hk	kk	hh	kk	hh	hk	hh	hh	hk	kk	hk	hk	hk	kk	kk	hk	hh	hk
Marker107089	<lmxll>	{1-}	ll	lm	ll	lm	ll	lm	lm	ll	lm	ll	ll	lm	ll	ll	lm	lm	lm	lm	ll	ll	lm	ll	ll	ll	lm	lm	ll	lm	ll	ll	ll	lm	ll	lm	lm	lm	lm	ll	ll	ll	ll	ll	ll	ll	lm	lm	lm
Marker6105	<lmxll>	{1-}	ll	lm	ll	lm	ll	lm	lm	ll	lm	ll	ll	lm	ll	ll	lm	lm	lm	lm	ll	ll	lm	ll	ll	ll	lm	lm	ll	lm	ll	ll	ll	lm	ll	lm	lm	lm	lm	ll	ll	ll	ll	ll	ll	ll	lm	lm	lm
Marker116708	<nnxnp>	{-0}	np	nn	np	np	np	nn	nn	nn	nn	nn	np	np	nn	nn	np	nn	nn	nn	nn	np	nn	nn	nn	nn	np	nn	nn	np	nn	np	nn	np	nn	np	nn	np	np	np	nn	np	np	np	nn	nn	nn	np	nn
Marker107696	<nnxnp>	{-0}	np	nn	np	np	np	nn	nn	nn	nn	nn	np	np	nn	nn	np	nn	nn	nn	nn	np	nn	nn	nn	nn	np	nn	nn	np	nn	np	nn	np	nn	np	nn	np	np	np	nn	np	np	np	nn	nn	nn	np	nn
Marker120387	<hkxhk>	{00}	kk	hh	kk	hk	kk	hh	hh	hk	hh	hk	kk	hk	hk	hk	hk	hh	hh	hh	hk	hk	hh	hk	hk	hk	hk	hh	hk	hk	hk	kk	hk	hk	hk	hk	hh	hk	hk	kk	hk	kk	kk	kk	hk	hk	hh	hk	hh
Marker14190	<nnxnp>	{-1}	nn	np	nn	nn	nn	np	np	np	np	np	nn	nn	np	np	nn	np	np	np	np	nn	np	np	np	np	nn	np	np	nn	np	nn	np	nn	np	nn	np	nn	nn	nn	np	nn	nn	nn	np	np	np	nn	np
Marker118123	<hkxhk>	{11}	hh	kk	hh	hk	hh	kk	kk	hk	kk	hk	hh	hk	hk	hk	hk	kk	kk	kk	hk	hk	kk	hk	hk	hk	hk	kk	hk	hk	hk	hh	hk	hk	hk	hk	kk	hk	hk	hh	hk	hh	hh	hh	hk	hk	kk	hk	kk
Marker107715	<lmxll>	{0-}	lm	ll	lm	ll	lm	ll	ll	lm	ll	lm	lm	lm	lm	lm	ll	ll	ll	ll	lm	ll	ll	lm	lm	lm	ll	ll	lm	ll	lm	lm	lm	ll	ll	ll	ll	lm	ll	lm	lm	lm	lm	lm	lm	lm	ll	ll	ll
Marker118694	<nnxnp>	{-1}	nn	np	nn	nn	nn	np	np	np	np	np	nn	nn	np	np	nn	np	np	np	np	nn	np	np	np	np	nn	np	np	nn	np	nn	np	nn	np	nn	np	nn	nn	nn	np	nn	nn	nn	np	np	np	np	np
Marker9005	<lmxll>	{1-}	ll	lm	ll	lm	ll	lm	lm	ll	lm	ll	ll	ll	ll	ll	lm	lm	lm	lm	ll	lm	lm	ll	ll	ll	lm	lm	ll	lm	ll	ll	ll	lm	lm	lm	lm	ll	lm	ll	ll	ll	ll	ll	ll	ll	lm	lm	lm
Marker267	<nnxnp>	{-0}	np	nn	np	np	np	nn	nn	nn	nn	nn	np	np	nn	nn	np	nn	nn	nn	nn	np	nn	nn	nn	nn	np	nn	nn	np	nn	np	nn	np	nn	np	nn	np	np	np	nn	np	np	np	nn	nn	nn	nn	nn
Marker216	<lmxll>	{1-}	ll	lm	ll	lm	ll	lm	lm	ll	lm	ll	ll	ll	ll	ll	lm	lm	lm	lm	ll	lm	lm	ll	ll	ll	lm	lm	ll	lm	ll	ll	ll	lm	lm	lm	lm	ll	lm	ll	ll	ll	ll	ll	ll	ll	lm	lm	lm
Marker25269	<nnxnp>	{-0}	np	nn	np	np	np	nn	nn	nn	nn	nn	np	np	nn	nn	np	nn	nn	nn	nn	np	nn	nn	nn	nn	np	nn	nn	np	nn	np	nn	np	nn	np	nn	np	np	np	nn	np	np	np	nn	nn	nn	nn	nn
Marker9337	<nnxnp>	{-0}	np	nn	np	np	np	nn	nn	nn	nn	nn	np	np	nn	nn	np	nn	nn	nn	nn	np	nn	nn	nn	nn	np	nn	nn	np	nn	np	nn	np	nn	np	nn	np	np	np	nn	np	np	np	nn	nn	nn	nn	nn
Marker110095	<hkxhk>	{11}	hh	kk	hh	hk	hh	kk	kk	hk	kk	hk	hh	hh	hk	hk	hk	kk	kk	kk	hk	hk	kk	hk	hk	hk	hk	kk	hk	hk	hk	hh	hk	hk	kk	hk	kk	hh	hk	hh	hk	hh	hh	hh	hk	hk	kk	kk	kk
Marker104117	<hkxhk>	{10}	hk	hk	hk	kk	hk	hk	hk	hk	hk	hh	hk	hk	hh	hh	kk	hk	hk	hk	hh	kk	hk	hh	hh	hh	kk	hk	hh	kk	hh	hk	hh	kk	hk	kk	hk	hk	kk	hk	hh	hk	hk	hk	hh	hh	hk	hk	hk
Marker9836	<lmxll>	{1-}	ll	lm	ll	lm	ll	lm	lm	lm	lm	ll	ll	ll	ll	ll	lm	lm	lm	lm	ll	lm	lm	ll	ll	ll	lm	lm	ll	lm	ll	ll	ll	lm	lm	lm	lm	ll	lm	ll	ll	ll	ll	ll	ll	ll	lm	lm	lm
Marker106867	<lmxll>	{0-}	lm	ll	lm	ll	lm	ll	ll	ll	ll	lm	lm	lm	lm	lm	ll	ll	ll	ll	lm	ll	ll	lm	lm	lm	ll	ll	lm	ll	lm	lm	lm	ll	ll	ll	ll	lm	ll	lm	lm	lm	lm	lm	lm	lm	ll	ll	ll
Marker31842	<lmxll>	{0-}	lm	ll	lm	ll	lm	ll	ll	ll	ll	lm	lm	lm	lm	lm	ll	ll	ll	ll	lm	ll	ll	lm	lm	lm	ll	ll	lm	ll	lm	lm	lm	ll	ll	ll	ll	lm	ll	lm	lm	lm	lm	lm	lm	lm	ll	ll	ll
Marker118628	<nnxnp>	{-0}	np	nn	np	np	np	nn	nn	nn	nn	nn	np	np	nn	nn	np	nn	nn	nn	nn	np	nn	nn	nn	nn	np	nn	nn	np	nn	np	nn	np	nn	np	nn	np	np	np	nn	np	np	np	nn	nn	nn	np	nn
Marker118844	<nnxnp>	{-1}	nn	np	nn	nn	nn	np	np	np	np	np	nn	nn	np	np	nn	np	np	np	np	nn	np	np	np	np	nn	np	np	nn	np	nn	np	nn	np	nn	np	nn	nn	nn	np	nn	nn	nn	np	np	np	nn	np
Marker15388	<nnxnp>	{-1}	nn	np	nn	nn	nn	np	np	np	np	np	nn	nn	np	np	nn	np	np	np	np	nn	np	np	np	np	nn	np	np	nn	np	nn	np	nn	np	nn	np	nn	nn	nn	np	nn	nn	nn	np	np	np	nn	np
Marker108502	<nnxnp>	{-0}	np	nn	np	np	np	nn	nn	nn	nn	nn	np	np	nn	nn	np	nn	nn	nn	nn	np	nn	nn	nn	nn	np	nn	nn	np	nn	np	nn	np	nn	np	nn	np	np	np	nn	np	np	np	nn	nn	nn	np	nn
Marker38719	<nnxnp>	{-0}	np	nn	np	np	np	nn	nn	nn	nn	nn	np	np	nn	nn	np	nn	nn	nn	nn	np	nn	nn	nn	nn	np	nn	nn	np	nn	np	nn	np	nn	np	nn	np	np	np	nn	np	np	np	nn	nn	nn	nn	nn
Marker68246	<lmxll>	{0-}	lm	ll	lm	ll	lm	ll	ll	ll	ll	lm	lm	lm	lm	lm	ll	ll	ll	ll	lm	ll	ll	lm	lm	lm	ll	ll	lm	ll	lm	lm	lm	ll	ll	ll	ll	lm	ll	lm	lm	lm	lm	lm	lm	lm	ll	ll	ll
Marker15832	<lmxll>	{0-}	lm	ll	lm	ll	lm	ll	ll	ll	ll	lm	lm	lm	lm	lm	ll	ll	ll	ll	lm	ll	ll	lm	lm	lm	ll	ll	lm	ll	lm	lm	lm	ll	ll	ll	ll	lm	ll	lm	lm	lm	lm	lm	lm	lm	ll	ll	ll
Marker20965	<nnxnp>	{-1}	nn	np	nn	nn	nn	np	np	np	np	np	nn	nn	np	np	nn	np	np	np	np	nn	np	np	np	np	nn	np	np	nn	np	nn	np	nn	np	nn	np	nn	nn	nn	np	nn	nn	nn	np	np	np	np	np
Marker65719	<lmxll>	{1-}	ll	lm	ll	lm	ll	lm	lm	lm	lm	ll	ll	ll	ll	ll	lm	lm	lm	lm	ll	lm	lm	ll	ll	ll	lm	lm	ll	lm	ll	ll	ll	lm	lm	lm	lm	ll	lm	ll	ll	ll	ll	ll	ll	ll	lm	lm	lm
Marker6506	<nnxnp>	{-0}	np	nn	np	np	np	nn	nn	nn	nn	nn	np	np	nn	nn	np	nn	nn	nn	nn	np	nn	nn	nn	nn	np	nn	nn	np	nn	np	nn	np	nn	np	nn	np	np	np	nn	np	np	np	nn	nn	nn	nn	nn
Marker117715	<hkxhk>	{10}	hk	hk	hk	kk	hk	hk	hk	hk	hk	hh	hk	hk	hh	hh	kk	hk	hk	hk	hh	kk	hk	hh	hh	hh	kk	hk	hh	kk	hh	hk	hh	kk	hk	kk	hk	hk	kk	hk	hh	hk	hk	hk	hh	hh	hk	hk	hk
Marker117029	<hkxhk>	{10}	hk	hk	hk	kk	hk	hk	hk	hk	hk	hh	hk	hk	hh	hh	kk	hk	hk	hk	hh	kk	hk	hh	hh	hh	kk	hk	hh	kk	hh	hk	hh	kk	hk	kk	hk	hk	kk	hk	hh	hk	hk	hk	hh	hh	hk	hk	hk
Marker108578	<hkxhk>	{10}	hk	hk	hk	kk	hk	hk	hk	hk	hk	hh	hk	hk	hh	hh	kk	hk	hk	hk	hh	kk	hk	hh	hh	hh	kk	hk	hh	kk	hh	hk	hh	kk	hk	kk	hk	hk	kk	hk	hh	hk	hk	hk	hh	hh	hk	hk	hk
Marker454	<nnxnp>	{-1}	nn	np	nn	nn	nn	np	np	np	np	np	nn	nn	np	np	nn	np	np	np	np	nn	np	np	np	np	nn	np	np	nn	np	nn	np	nn	np	nn	np	nn	nn	nn	np	nn	nn	nn	np	np	np	np	np
Marker112977	<lmxll>	{0-}	lm	ll	lm	ll	lm	ll	ll	ll	ll	lm	lm	lm	lm	lm	ll	ll	ll	ll	lm	ll	ll	lm	lm	lm	ll	ll	lm	ll	lm	lm	lm	ll	ll	ll	ll	lm	ll	lm	lm	lm	lm	lm	lm	lm	ll	ll	ll
Marker120474	<hkxhk>	{10}	hk	hk	hk	kk	hk	hk	hk	hk	hk	hh	hk	hk	hh	hh	kk	hk	hk	hk	hh	kk	hk	hh	hh	hh	kk	hk	hh	kk	hh	hk	hh	kk	hk	kk	hk	hk	kk	hk	hh	hk	hk	hk	hh	hh	hk	hk	hk
Marker120477	<hkxhk>	{10}	hk	hk	hk	kk	hk	hk	hk	hk	hk	hh	hk	hk	hh	hh	kk	hk	hk	hk	hh	kk	hk	hh	hh	hh	kk	hk	hh	kk	hh	hk	hh	kk	hk	kk	hk	hk	kk	hk	hh	hk	hk	hk	hh	hh	hk	hk	hk
Marker122028	<hkxhk>	{10}	hk	hk	hk	kk	hk	hk	hk	hk	hk	hh	hk	hk	hh	hh	kk	hk	hk	hk	hh	kk	hk	hh	hh	hh	kk	hk	hh	kk	hh	hk	hh	kk	hk	kk	hk	hk	kk	hk	hh	hk	hk	hk	hh	hh	hk	hk	hk
Marker5623	<nnxnp>	{-1}	nn	np	nn	nn	nn	np	np	np	np	np	nn	nn	np	np	nn	np	np	np	np	nn	np	np	np	np	nn	np	np	nn	np	nn	np	nn	np	nn	np	nn	nn	nn	np	nn	nn	nn	np	np	np	np	np
Marker113714	<nnxnp>	{-0}	np	nn	np	np	np	nn	nn	nn	nn	nn	np	np	nn	nn	np	nn	nn	nn	nn	np	nn	nn	nn	nn	np	nn	nn	np	nn	np	nn	np	nn	np	nn	np	np	np	nn	np	np	np	nn	nn	nn	nn	nn
Marker5156	<lmxll>	{1-}	ll	lm	ll	lm	ll	lm	lm	lm	lm	ll	ll	ll	ll	ll	lm	lm	lm	ll	ll	lm	lm	ll	ll	ll	lm	lm	ll	lm	ll	ll	ll	lm	lm	lm	lm	ll	lm	ll	ll	ll	ll	ll	ll	ll	lm	lm	lm
Marker18265	<nnxnp>	{-0}	np	nn	np	np	np	nn	nn	nn	nn	nn	np	np	nn	nn	np	nn	nn	nn	nn	np	nn	nn	nn	nn	np	nn	nn	np	nn	np	nn	np	nn	np	nn	np	np	np	nn	np	np	np	nn	nn	nn	nn	nn
Marker121658	<nnxnp>	{-1}	nn	np	nn	nn	nn	np	np	np	np	np	nn	nn	np	np	nn	np	np	np	np	nn	np	np	np	np	nn	np	np	nn	np	nn	np	nn	np	nn	np	nn	nn	nn	np	nn	nn	nn	np	np	np	np	np
Marker107154	<lmxll>	{0-}	lm	ll	lm	ll	lm	ll	ll	ll	ll	lm	lm	lm	lm	lm	ll	ll	ll	lm	lm	ll	ll	lm	lm	lm	lm	ll	lm	ll	lm	lm	lm	ll	ll	ll	ll	lm	ll	lm	lm	ll	lm	lm	lm	lm	ll	ll	ll
Marker118779	<lmxll>	{0-}	lm	ll	lm	ll	lm	ll	ll	ll	ll	lm	lm	lm	lm	lm	ll	ll	ll	lm	lm	ll	ll	lm	lm	lm	lm	ll	lm	ll	lm	lm	lm	ll	ll	ll	ll	lm	ll	lm	lm	ll	lm	lm	lm	lm	ll	ll	ll
Marker120898	<lmxll>	{0-}	lm	ll	lm	ll	lm	ll	ll	ll	ll	lm	lm	lm	lm	lm	ll	ll	ll	lm	lm	ll	ll	lm	lm	lm	lm	ll	lm	ll	lm	lm	lm	ll	ll	ll	ll	lm	ll	lm	lm	ll	lm	lm	lm	lm	ll	ll	ll
Marker117886	<nnxnp>	{-0}	np	nn	np	np	np	nn	nn	nn	nn	nn	np	np	nn	nn	np	nn	nn	nn	nn	np	nn	nn	nn	nn	np	nn	nn	np	nn	np	nn	np	nn	np	nn	np	np	np	nn	np	np	np	nn	nn	nn	nn	nn
Marker120268	<nnxnp>	{-0}	np	nn	np	np	np	nn	nn	nn	nn	nn	np	np	nn	nn	np	nn	nn	nn	nn	np	nn	nn	nn	nn	np	nn	nn	np	nn	np	nn	np	nn	np	nn	np	np	np	nn	np	np	np	nn	nn	nn	nn	nn
Marker117889	<nnxnp>	{-0}	np	nn	np	np	np	nn	nn	nn	nn	nn	np	np	nn	nn	np	nn	nn	nn	nn	np	nn	nn	nn	nn	np	nn	nn	np	nn	np	nn	np	nn	np	nn	np	np	np	nn	np	np	np	nn	nn	nn	nn	nn
Marker1023	<nnxnp>	{-0}	np	nn	np	np	np	nn	nn	nn	nn	nn	np	np	nn	nn	np	nn	nn	nn	nn	np	nn	nn	nn	nn	np	nn	nn	np	nn	np	nn	np	nn	np	nn	np	np	np	nn	np	np	np	nn	nn	nn	nn	nn
Marker113644	<nnxnp>	{-0}	np	nn	np	np	np	nn	nn	nn	nn	nn	np	np	nn	nn	np	nn	nn	nn	nn	np	nn	nn	nn	nn	np	nn	nn	np	nn	np	nn	np	nn	np	nn	np	np	np	nn	np	np	np	nn	nn	nn	nn	nn
Marker110027	<lmxll>	{1-}	ll	lm	ll	lm	ll	lm	lm	lm	lm	ll	ll	ll	ll	ll	lm	lm	lm	lm	ll	lm	lm	ll	ll	ll	ll	lm	ll	lm	ll	ll	ll	lm	lm	lm	lm	ll	lm	ll	ll	lm	ll	ll	ll	ll	lm	lm	lm
Marker15304	<nnxnp>	{-1}	nn	np	nn	np	nn	np	np	np	np	np	nn	nn	np	np	nn	np	np	np	np	nn	np	np	np	np	nn	np	np	nn	np	nn	np	nn	np	nn	np	nn	nn	nn	np	nn	nn	nn	np	np	np	np	np
Marker9491	<nnxnp>	{-1}	nn	np	nn	np	nn	np	np	np	np	np	nn	nn	np	np	nn	np	np	np	np	nn	np	np	np	np	nn	np	np	nn	np	nn	np	nn	np	nn	np	nn	nn	nn	np	nn	nn	nn	np	np	np	np	np
Marker115834	<nnxnp>	{-1}	nn	np	nn	np	nn	np	np	np	np	np	nn	nn	np	np	nn	np	np	np	np	nn	np	np	np	np	nn	np	np	nn	np	nn	np	nn	np	nn	np	nn	nn	nn	np	nn	nn	nn	np	np	np	np	np
Marker119838	<nnxnp>	{-1}	nn	np	nn	np	nn	np	np	np	np	np	nn	nn	np	np	nn	np	np	np	np	nn	np	np	np	np	nn	np	np	nn	np	nn	np	nn	np	nn	np	nn	nn	nn	np	nn	nn	nn	np	np	np	np	np
Marker110761	<hkxhk>	{00}	kk	hh	kk	hh	kk	hh	hh	hh	hh	hk	kk	kk	hk	hk	hk	hh	hh	hh	hk	hk	hh	hk	hk	hk	kk	hh	hk	hk	hk	kk	hk	hk	hh	hk	hh	kk	hk	kk	hk	hk	kk	kk	hk	hk	hh	hh	hh
Marker41130	<nnxnp>	{-1}	nn	np	nn	np	nn	np	np	np	np	np	nn	nn	np	np	nn	np	np	np	np	nn	np	np	np	np	nn	np	np	nn	np	nn	np	nn	np	nn	np	nn	nn	nn	np	nn	nn	nn	np	np	np	np	np
Marker29094	<nnxnp>	{-1}	nn	np	nn	np	nn	np	np	np	np	np	nn	nn	np	np	nn	np	np	np	np	nn	np	np	np	np	nn	np	np	nn	np	nn	np	nn	np	nn	np	nn	nn	nn	np	nn	nn	nn	np	np	np	np	np
Marker111777	<nnxnp>	{-1}	nn	np	nn	np	nn	np	np	np	np	np	nn	nn	np	np	nn	np	np	np	np	nn	np	np	np	np	nn	np	np	nn	np	nn	np	nn	np	nn	np	nn	nn	nn	np	nn	nn	nn	np	np	np	np	np
Marker24632	<nnxnp>	{-1}	nn	np	nn	np	nn	np	np	np	np	np	nn	nn	np	np	nn	np	np	np	np	nn	np	np	np	np	nn	np	np	nn	np	nn	np	nn	np	nn	np	nn	nn	nn	np	nn	nn	nn	np	np	np	np	np
Marker104860	<nnxnp>	{-0}	np	nn	np	np	np	nn	nn	nn	nn	nn	np	np	nn	nn	np	nn	nn	nn	nn	np	nn	nn	nn	nn	np	nn	nn	np	nn	np	nn	np	nn	np	nn	np	np	np	nn	np	np	np	nn	nn	nn	nn	nn
Marker18271	<nnxnp>	{-0}	np	nn	np	np	np	nn	nn	nn	nn	nn	np	np	nn	nn	np	nn	nn	nn	nn	np	nn	nn	nn	nn	np	nn	nn	np	nn	np	nn	np	nn	np	nn	np	np	np	nn	np	np	np	nn	nn	nn	nn	nn
Marker76664	<nnxnp>	{-0}	np	nn	np	np	np	nn	nn	nn	nn	nn	np	np	nn	nn	np	nn	nn	nn	nn	np	nn	nn	nn	nn	np	nn	nn	np	nn	np	nn	np	nn	np	nn	np	np	np	nn	np	np	np	nn	nn	nn	nn	nn
Marker18268	<nnxnp>	{-0}	np	nn	np	np	np	nn	nn	nn	nn	nn	np	np	nn	nn	np	nn	nn	nn	nn	np	nn	nn	nn	nn	np	nn	nn	np	nn	np	nn	np	nn	np	nn	np	np	np	nn	np	np	np	nn	nn	nn	nn	nn
Marker109329	<nnxnp>	{-0}	np	nn	np	np	np	nn	nn	nn	nn	nn	np	np	nn	nn	np	nn	nn	nn	nn	np	nn	nn	nn	nn	np	nn	nn	np	nn	np	nn	np	nn	np	nn	np	np	np	nn	np	np	np	nn	nn	nn	nn	nn
Marker110089	<nnxnp>	{-1}	nn	np	nn	nn	nn	np	np	np	np	np	nn	nn	np	np	nn	np	np	np	np	nn	np	np	np	np	nn	np	np	nn	np	nn	np	nn	np	nn	np	nn	nn	nn	np	nn	nn	nn	np	np	np	np	np
Marker116574	<lmxll>	{0-}	lm	ll	lm	ll	lm	ll	ll	ll	ll	lm	lm	lm	lm	lm	ll	ll	ll	lm	lm	ll	ll	lm	lm	lm	lm	ll	lm	ll	lm	lm	lm	ll	ll	ll	ll	lm	ll	lm	lm	ll	lm	lm	ll	lm	ll	ll	ll
Marker119452	<lmxll>	{0-}	lm	ll	lm	ll	lm	ll	ll	ll	ll	lm	lm	lm	lm	lm	ll	ll	ll	lm	lm	ll	ll	lm	lm	lm	lm	ll	lm	ll	lm	lm	lm	ll	ll	ll	ll	lm	ll	lm	lm	ll	lm	lm	ll	lm	ll	ll	ll
Marker110291	<lmxll>	{1-}	ll	lm	ll	lm	ll	lm	lm	lm	lm	ll	ll	ll	ll	ll	lm	lm	lm	ll	ll	lm	lm	ll	ll	ll	ll	lm	ll	lm	ll	ll	ll	lm	lm	lm	lm	ll	lm	ll	ll	lm	ll	ll	lm	ll	lm	lm	lm
Marker122178	<lmxll>	{0-}	lm	ll	lm	ll	lm	ll	ll	ll	ll	lm	lm	lm	lm	lm	ll	ll	ll	lm	lm	ll	ll	lm	lm	lm	lm	ll	lm	ll	lm	lm	lm	ll	ll	ll	ll	lm	ll	lm	lm	ll	lm	lm	ll	lm	ll	ll	ll
Marker16702	<lmxll>	{0-}	lm	ll	lm	ll	lm	ll	ll	ll	ll	lm	lm	lm	lm	lm	ll	ll	ll	lm	lm	ll	ll	lm	lm	lm	lm	ll	lm	ll	lm	lm	lm	ll	ll	ll	ll	lm	ll	lm	lm	ll	lm	lm	ll	lm	ll	ll	ll
Marker110611	<lmxll>	{1-}	ll	lm	ll	lm	ll	lm	lm	lm	lm	ll	ll	ll	ll	ll	lm	lm	lm	ll	ll	lm	lm	ll	ll	ll	ll	lm	ll	lm	ll	ll	ll	lm	lm	lm	lm	ll	lm	ll	ll	lm	ll	ll	lm	ll	lm	lm	lm
Marker3162	<lmxll>	{0-}	lm	ll	lm	ll	lm	ll	ll	ll	ll	lm	lm	lm	lm	lm	ll	ll	ll	lm	lm	ll	ll	lm	lm	lm	lm	ll	lm	ll	lm	lm	lm	ll	ll	ll	ll	lm	ll	lm	lm	ll	lm	lm	ll	lm	ll	ll	ll
Marker17680	<lmxll>	{0-}	lm	ll	lm	ll	lm	ll	ll	ll	ll	lm	lm	lm	lm	lm	ll	ll	ll	lm	lm	ll	ll	lm	lm	lm	lm	ll	lm	ll	lm	lm	lm	ll	ll	ll	ll	lm	ll	lm	lm	ll	lm	lm	ll	lm	ll	ll	ll
Marker26389	<lmxll>	{0-}	lm	ll	lm	ll	lm	ll	ll	ll	ll	lm	lm	lm	lm	lm	ll	ll	ll	ll	lm	ll	ll	lm	lm	lm	lm	ll	lm	ll	lm	lm	lm	ll	ll	ll	ll	lm	ll	lm	lm	ll	lm	lm	ll	lm	ll	ll	ll
Marker17014	<lmxll>	{0-}	lm	ll	lm	ll	lm	ll	ll	ll	ll	lm	lm	lm	lm	lm	ll	ll	ll	lm	lm	ll	ll	lm	lm	lm	lm	ll	lm	ll	lm	lm	lm	ll	ll	ll	ll	lm	ll	lm	lm	ll	lm	lm	ll	lm	ll	ll	ll
Marker29927	<lmxll>	{0-}	lm	ll	lm	ll	lm	ll	ll	ll	ll	lm	lm	lm	lm	lm	ll	ll	ll	ll	lm	ll	ll	lm	lm	lm	lm	ll	lm	ll	lm	lm	lm	ll	ll	ll	ll	lm	ll	lm	lm	ll	lm	lm	ll	lm	ll	ll	ll
Marker30238	<lmxll>	{0-}	lm	ll	lm	ll	lm	ll	ll	ll	ll	lm	lm	lm	lm	lm	ll	ll	ll	ll	lm	ll	ll	lm	lm	lm	lm	ll	lm	ll	lm	lm	lm	ll	ll	ll	ll	lm	ll	lm	lm	ll	lm	lm	ll	lm	ll	ll	ll
Marker108238	<lmxll>	{1-}	ll	lm	ll	lm	ll	lm	lm	lm	lm	ll	ll	ll	ll	ll	lm	lm	lm	ll	ll	lm	lm	ll	ll	ll	ll	lm	ll	lm	ll	ll	ll	lm	lm	lm	lm	ll	lm	ll	ll	lm	ll	ll	lm	ll	lm	lm	lm
Marker40224	<lmxll>	{0-}	lm	ll	lm	ll	lm	ll	ll	ll	ll	lm	lm	lm	lm	lm	ll	ll	ll	lm	lm	ll	ll	lm	lm	lm	lm	ll	lm	ll	lm	lm	lm	ll	ll	ll	ll	lm	ll	lm	lm	ll	lm	lm	ll	lm	ll	ll	ll
Marker118039	<nnxnp>	{-1}	nn	np	nn	np	nn	np	np	np	np	np	nn	nn	np	np	nn	np	np	np	np	nn	np	np	np	np	nn	np	np	nn	np	nn	np	nn	nn	nn	np	nn	nn	nn	np	nn	nn	nn	np	np	np	np	np
Marker114906	<lmxll>	{0-}	lm	ll	lm	ll	lm	ll	ll	ll	ll	lm	lm	lm	lm	lm	ll	ll	ll	lm	lm	ll	ll	lm	lm	lm	lm	ll	lm	ll	lm	lm	lm	ll	ll	ll	ll	lm	ll	lm	lm	ll	lm	lm	ll	lm	ll	ll	ll
Marker5317	<hkxhk>	{00}	kk	hh	kk	hh	kk	hh	hh	hh	hh	hk	kk	kk	hk	hk	hk	hh	hh	hk	hk	hk	hh	hk	hk	hk	kk	hh	hk	hk	hk	kk	hk	hk	hk	hk	hh	kk	hk	kk	hk	hk	kk	kk	hh	hk	hh	hh	hh
Marker117552	<lmxll>	{1-}	ll	lm	ll	lm	ll	lm	lm	lm	lm	ll	ll	ll	ll	ll	lm	lm	lm	ll	ll	lm	lm	ll	ll	ll	ll	lm	ll	lm	ll	ll	ll	lm	lm	lm	lm	ll	lm	ll	ll	lm	ll	ll	lm	ll	lm	lm	lm
Marker117313	<lmxll>	{1-}	ll	lm	ll	lm	ll	lm	lm	lm	lm	ll	ll	ll	ll	ll	lm	lm	lm	ll	ll	lm	lm	ll	ll	ll	ll	lm	ll	lm	ll	ll	ll	lm	lm	lm	lm	ll	lm	ll	ll	lm	ll	ll	lm	ll	lm	lm	lm
Marker122585	<lmxll>	{1-}	ll	lm	ll	lm	ll	lm	lm	lm	lm	ll	ll	ll	ll	ll	lm	lm	lm	ll	ll	lm	lm	ll	ll	ll	ll	lm	ll	lm	ll	ll	ll	lm	lm	lm	lm	ll	lm	ll	ll	lm	ll	ll	lm	ll	lm	lm	lm
Marker34396	<lmxll>	{0-}	lm	ll	lm	ll	lm	ll	ll	ll	ll	lm	lm	lm	lm	lm	ll	ll	ll	lm	lm	ll	lm	lm	lm	lm	lm	ll	lm	ll	lm	lm	lm	ll	ll	ll	ll	lm	ll	lm	lm	ll	lm	lm	ll	lm	ll	ll	ll
Marker107724	<nnxnp>	{-1}	nn	np	nn	np	nn	np	np	np	np	np	nn	nn	np	np	nn	np	np	np	np	nn	np	np	np	np	nn	np	nn	nn	np	nn	np	nn	nn	nn	np	nn	nn	nn	np	np	nn	nn	np	np	np	np	np
Marker121516	<nnxnp>	{-1}	nn	np	nn	np	nn	np	np	np	np	np	nn	nn	np	np	nn	np	np	np	np	nn	np	np	np	np	nn	np	nn	nn	np	nn	np	nn	nn	nn	np	nn	nn	nn	np	np	nn	nn	np	np	np	np	np
Marker7626	<nnxnp>	{-1}	nn	np	nn	np	nn	np	np	np	np	np	nn	nn	np	np	nn	np	np	np	np	nn	np	np	np	np	nn	np	nn	nn	np	nn	np	nn	nn	nn	np	nn	nn	nn	np	np	nn	nn	np	np	np	np	np
Marker115037	<lmxll>	{0-}	lm	ll	lm	ll	lm	ll	ll	ll	ll	lm	lm	lm	lm	lm	ll	ll	ll	lm	lm	ll	lm	lm	lm	lm	lm	ll	lm	ll	lm	lm	lm	ll	ll	ll	ll	lm	ll	lm	lm	ll	lm	lm	ll	lm	ll	ll	ll
Marker110867	<lmxll>	{0-}	lm	ll	lm	ll	lm	ll	ll	ll	ll	lm	lm	lm	lm	lm	ll	ll	ll	lm	lm	ll	lm	lm	lm	lm	lm	ll	lm	ll	lm	lm	lm	ll	ll	ll	ll	lm	ll	lm	lm	ll	lm	lm	ll	lm	ll	ll	ll
Marker16495	<lmxll>	{0-}	lm	ll	lm	ll	lm	ll	ll	ll	ll	lm	lm	lm	lm	lm	ll	ll	ll	lm	lm	ll	lm	lm	lm	lm	lm	ll	lm	ll	lm	lm	lm	ll	ll	ll	ll	lm	ll	lm	lm	ll	lm	lm	ll	lm	ll	ll	ll
Marker13763	<lmxll>	{0-}	lm	ll	lm	ll	lm	ll	ll	ll	ll	lm	lm	lm	lm	lm	ll	ll	ll	lm	lm	ll	lm	lm	lm	lm	lm	ll	lm	ll	lm	lm	lm	ll	ll	ll	ll	lm	ll	lm	lm	ll	lm	lm	ll	lm	ll	ll	ll
Marker106796	<lmxll>	{0-}	lm	ll	lm	ll	lm	ll	ll	ll	lm	lm	lm	lm	lm	lm	ll	ll	ll	lm	lm	ll	lm	lm	lm	lm	lm	ll	lm	ll	lm	lm	lm	ll	ll	ll	ll	lm	ll	lm	lm	ll	lm	lm	ll	lm	ll	ll	ll
Marker108903	<lmxll>	{1-}	ll	lm	ll	lm	ll	lm	lm	lm	ll	ll	ll	ll	ll	ll	lm	lm	lm	ll	ll	lm	ll	ll	ll	ll	ll	lm	ll	lm	ll	ll	ll	lm	lm	lm	lm	ll	lm	ll	ll	lm	ll	ll	lm	ll	lm	lm	lm
Marker11414	<lmxll>	{1-}	ll	lm	ll	lm	ll	lm	lm	lm	ll	ll	ll	ll	ll	ll	lm	lm	lm	ll	ll	lm	ll	ll	ll	ll	ll	lm	ll	lm	ll	ll	ll	lm	lm	lm	lm	ll	lm	ll	ll	lm	ll	ll	lm	ll	lm	lm	lm
Marker6145	<lmxll>	{0-}	lm	ll	lm	ll	lm	ll	ll	ll	lm	lm	lm	lm	lm	lm	ll	ll	ll	lm	lm	ll	lm	lm	lm	lm	lm	ll	lm	ll	lm	lm	lm	ll	ll	ll	ll	lm	ll	lm	lm	ll	lm	lm	ll	lm	ll	ll	ll
Marker116357	<lmxll>	{0-}	lm	ll	lm	ll	lm	ll	ll	ll	lm	lm	lm	lm	lm	lm	ll	ll	ll	lm	lm	ll	lm	lm	lm	lm	lm	ll	lm	ll	lm	lm	lm	ll	ll	ll	ll	lm	ll	lm	lm	ll	lm	lm	ll	lm	ll	ll	ll
Marker62992	<nnxnp>	{-1}	nn	np	nn	np	nn	np	np	np	np	np	nn	nn	np	np	nn	np	np	np	np	nn	np	np	np	np	np	np	nn	nn	np	nn	np	nn	nn	nn	np	nn	nn	nn	np	np	nn	nn	nn	np	np	np	np
Marker113936	<nnxnp>	{-1}	nn	np	nn	np	nn	np	np	np	np	np	nn	nn	np	np	nn	np	np	np	np	nn	np	np	np	np	np	np	nn	nn	np	nn	np	nn	nn	nn	np	nn	nn	nn	np	np	nn	nn	nn	np	np	np	np
Marker110537	<lmxll>	{0-}	lm	ll	lm	ll	lm	ll	ll	ll	lm	lm	lm	lm	lm	lm	ll	ll	ll	lm	lm	ll	lm	lm	lm	lm	lm	ll	lm	ll	lm	lm	lm	ll	ll	ll	ll	lm	ll	lm	lm	ll	lm	lm	ll	lm	ll	ll	ll
Marker118580	<lmxll>	{0-}	lm	ll	lm	ll	lm	ll	ll	ll	lm	lm	lm	lm	lm	lm	ll	ll	ll	lm	lm	ll	lm	lm	lm	lm	lm	ll	lm	ll	lm	lm	lm	ll	ll	ll	ll	lm	ll	lm	lm	ll	lm	lm	ll	lm	ll	ll	ll
Marker110789	<lmxll>	{1-}	ll	lm	ll	lm	ll	lm	lm	lm	ll	ll	ll	ll	ll	ll	lm	lm	lm	ll	ll	lm	ll	ll	ll	ll	ll	lm	ll	lm	ll	ll	ll	lm	lm	lm	lm	ll	lm	ll	ll	lm	ll	ll	lm	ll	lm	lm	lm
Marker1367	<lmxll>	{1-}	ll	lm	ll	lm	ll	lm	lm	lm	ll	ll	ll	ll	ll	ll	lm	lm	lm	ll	ll	lm	ll	ll	ll	ll	ll	lm	ll	lm	ll	ll	ll	lm	lm	lm	lm	ll	lm	ll	ll	lm	ll	ll	lm	ll	lm	lm	lm
Marker110625	<lmxll>	{1-}	ll	lm	ll	lm	ll	lm	lm	lm	ll	ll	ll	ll	ll	ll	lm	lm	lm	ll	ll	lm	ll	ll	ll	ll	ll	lm	ll	lm	ll	ll	ll	lm	lm	lm	lm	ll	lm	ll	ll	lm	ll	ll	lm	ll	lm	lm	lm
Marker109469	<lmxll>	{0-}	lm	ll	lm	ll	lm	ll	ll	ll	lm	lm	lm	lm	lm	lm	ll	ll	ll	lm	lm	ll	lm	lm	lm	lm	lm	ll	lm	ll	lm	lm	lm	ll	ll	ll	ll	lm	ll	lm	lm	ll	lm	lm	ll	lm	ll	ll	ll
Marker120901	<lmxll>	{0-}	lm	ll	lm	ll	lm	ll	ll	ll	lm	lm	lm	lm	lm	lm	ll	ll	ll	lm	lm	ll	lm	lm	lm	lm	lm	ll	lm	ll	lm	lm	lm	ll	ll	ll	ll	lm	ll	lm	lm	ll	lm	lm	ll	lm	ll	ll	ll
Marker108828	<lmxll>	{1-}	ll	lm	ll	lm	ll	lm	lm	lm	ll	ll	ll	ll	ll	ll	lm	lm	lm	ll	ll	lm	ll	ll	ll	ll	ll	lm	ll	lm	ll	ll	ll	lm	lm	lm	lm	ll	lm	ll	ll	lm	ll	ll	lm	ll	lm	lm	lm
Marker113406	<lmxll>	{1-}	ll	lm	ll	lm	ll	lm	lm	lm	ll	ll	ll	ll	ll	ll	lm	lm	lm	ll	ll	lm	ll	ll	ll	ll	ll	lm	ll	lm	ll	ll	ll	lm	lm	lm	lm	ll	lm	ll	ll	lm	ll	ll	lm	ll	lm	lm	lm
Marker110801	<lmxll>	{0-}	lm	ll	lm	ll	lm	ll	ll	ll	lm	lm	lm	lm	lm	lm	ll	ll	ll	lm	lm	ll	lm	lm	lm	lm	lm	ll	lm	ll	lm	lm	lm	ll	ll	ll	ll	lm	ll	lm	lm	ll	lm	lm	ll	lm	ll	ll	ll
Marker120733	<lmxll>	{1-}	ll	lm	ll	lm	ll	lm	lm	lm	ll	ll	ll	ll	ll	ll	lm	lm	lm	ll	ll	lm	ll	ll	ll	ll	ll	lm	ll	lm	ll	ll	ll	lm	lm	lm	lm	ll	lm	ll	ll	lm	ll	ll	lm	ll	lm	lm	lm
Marker104951	<nnxnp>	{-1}	nn	np	nn	np	nn	np	np	np	np	np	nn	nn	np	np	nn	np	np	np	np	nn	np	np	np	nn	np	np	nn	nn	np	nn	np	nn	nn	nn	np	nn	nn	nn	np	np	nn	nn	nn	np	np	np	np
Marker116620	<nnxnp>	{-0}	np	nn	np	nn	np	nn	nn	nn	nn	nn	np	np	nn	nn	np	nn	nn	nn	nn	np	nn	nn	nn	np	nn	nn	np	np	nn	np	nn	np	np	np	nn	np	np	np	nn	nn	np	np	np	nn	nn	nn	nn
Marker118627	<hkxhk>	{01}	hk	hk	hk	hk	hk	hk	hk	hk	kk	kk	hk	hk	kk	kk	hh	hk	hk	kk	kk	hh	kk	kk	kk	hk	kk	hk	hk	hh	kk	hk	kk	hh	hh	hh	hk	hk	hh	hk	kk	hk	hk	hk	hh	kk	hk	hk	hk
Marker5924	<lmxll>	{1-}	ll	lm	ll	lm	ll	lm	lm	lm	ll	ll	ll	ll	ll	ll	lm	lm	lm	ll	ll	lm	ll	ll	ll	ll	ll	lm	ll	lm	ll	ll	ll	lm	lm	lm	lm	ll	lm	ll	ll	lm	ll	ll	lm	ll	lm	lm	lm
Marker7080	<lmxll>	{1-}	ll	lm	ll	lm	ll	lm	lm	lm	ll	ll	ll	ll	ll	ll	lm	lm	lm	ll	ll	lm	ll	ll	ll	ll	ll	lm	ll	lm	ll	ll	ll	lm	lm	lm	lm	ll	lm	ll	ll	lm	ll	ll	lm	ll	lm	lm	lm
Marker30307	<nnxnp>	{-1}	nn	np	nn	np	nn	np	np	np	np	np	nn	nn	np	np	nn	np	np	np	np	nn	np	np	np	nn	np	np	nn	nn	np	nn	np	nn	nn	nn	np	nn	nn	nn	np	np	nn	nn	nn	np	np	np	np
Marker108352	<hkxhk>	{00}	kk	hh	kk	hh	kk	hh	hh	hh	hk	hk	kk	kk	hk	hk	hk	hh	hh	hk	hk	hk	hk	hk	hk	kk	hk	hh	kk	hk	hk	kk	hk	hk	hk	hk	hh	kk	hk	kk	hk	hh	kk	kk	hk	hk	hh	hh	hh
Marker12421	<nnxnp>	{-1}	nn	np	nn	np	nn	np	np	np	np	np	nn	nn	np	np	nn	np	np	np	np	nn	np	np	np	nn	np	np	nn	nn	np	nn	np	nn	nn	nn	np	nn	nn	nn	np	np	nn	nn	nn	np	np	np	np
Marker115829	<hkxhk>	{00}	kk	hh	kk	hh	kk	hh	hh	hh	hk	hk	kk	kk	hk	hk	hk	hh	hh	hk	hk	hk	hk	hk	hk	kk	hk	hh	kk	hk	hk	kk	hk	hk	hk	hk	hh	kk	hk	kk	hk	hh	kk	kk	hk	hk	hh	hh	hh
Marker109820	<lmxll>	{1-}	ll	lm	ll	lm	ll	lm	lm	lm	ll	ll	ll	ll	ll	ll	lm	lm	lm	ll	ll	lm	ll	ll	ll	ll	ll	lm	ll	lm	ll	ll	ll	lm	lm	lm	lm	ll	lm	ll	ll	lm	ll	ll	lm	ll	lm	lm	lm
Marker119233	<hkxhk>	{00}	kk	hh	kk	hh	kk	hh	hh	hh	hk	hk	kk	kk	hk	hk	hk	hh	hh	hk	hk	hk	hk	hk	hk	kk	hk	hh	kk	hk	hk	kk	hk	hk	hk	hk	hh	kk	hk	kk	hk	hh	kk	kk	hk	hk	hh	hh	hh
Marker122345	<lmxll>	{1-}	ll	lm	ll	lm	ll	lm	lm	lm	ll	ll	ll	ll	ll	ll	lm	lm	lm	ll	ll	lm	ll	ll	ll	ll	ll	lm	ll	lm	ll	ll	ll	lm	lm	lm	lm	ll	lm	ll	ll	lm	ll	ll	lm	ll	lm	lm	lm
Marker119547	<hkxhk>	{11}	hh	kk	hh	kk	hh	kk	kk	kk	hk	hk	hh	hh	hk	hk	hk	kk	kk	hk	hk	hk	hk	hk	hk	hh	hk	kk	hh	hk	hk	hh	hk	hk	hk	hk	kk	hh	hk	hh	hk	kk	hh	hh	hk	hk	kk	kk	kk
Marker16082	<nnxnp>	{-1}	nn	np	nn	np	nn	np	np	np	np	np	nn	nn	np	np	nn	np	np	np	np	nn	np	np	np	nn	np	np	nn	nn	np	nn	np	nn	nn	nn	np	nn	nn	nn	np	np	nn	nn	nn	np	np	np	np
Marker114797	<lmxll>	{0-}	lm	ll	lm	ll	lm	ll	ll	ll	lm	lm	lm	lm	lm	lm	ll	ll	ll	lm	lm	ll	lm	lm	lm	lm	lm	ll	lm	ll	lm	lm	lm	ll	ll	ll	ll	lm	ll	lm	lm	ll	lm	lm	ll	lm	ll	ll	ll
Marker5777	<lmxll>	{1-}	ll	lm	ll	lm	ll	lm	lm	lm	ll	ll	ll	ll	ll	ll	lm	lm	lm	ll	ll	lm	ll	ll	ll	ll	ll	lm	ll	lm	ll	ll	ll	lm	lm	lm	lm	ll	lm	ll	ll	lm	ll	ll	lm	ll	lm	lm	lm
Marker36245	<lmxll>	{0-}	lm	ll	lm	ll	lm	ll	ll	ll	lm	lm	lm	lm	lm	lm	ll	ll	ll	lm	lm	ll	lm	lm	lm	lm	lm	ll	lm	ll	lm	lm	lm	ll	ll	ll	ll	lm	ll	lm	lm	ll	lm	lm	ll	lm	ll	ll	ll
Marker116947	<lmxll>	{0-}	lm	ll	lm	ll	lm	ll	ll	ll	lm	lm	lm	lm	lm	lm	ll	ll	ll	lm	lm	ll	lm	lm	lm	lm	lm	ll	lm	ll	lm	lm	lm	ll	ll	ll	ll	lm	ll	lm	lm	ll	lm	lm	ll	lm	ll	ll	ll
Marker11981	<nnxnp>	{-1}	nn	np	nn	np	nn	np	np	np	np	np	nn	nn	np	np	nn	np	np	np	np	nn	np	np	np	nn	np	np	nn	nn	np	nn	np	nn	nn	nn	np	nn	nn	nn	np	np	nn	nn	nn	np	np	np	np
Marker49136	<nnxnp>	{-1}	nn	np	nn	np	nn	np	np	np	np	np	nn	nn	np	np	nn	np	np	np	np	nn	np	np	np	nn	np	np	nn	nn	np	nn	np	nn	nn	nn	np	nn	nn	nn	np	np	nn	nn	nn	np	np	np	np
Marker106499	<hkxhk>	{00}	kk	hh	kk	hh	kk	hh	hh	hh	hk	hk	kk	kk	hk	hk	hk	hh	hh	hk	hk	hk	hk	hk	hk	kk	hk	hh	kk	hk	hk	kk	hk	hk	hk	hk	hh	kk	hk	kk	hk	hh	kk	kk	hk	hk	hh	hh	hh
Marker114135	<lmxll>	{0-}	lm	ll	lm	ll	lm	ll	ll	ll	lm	ll	lm	lm	lm	lm	ll	ll	ll	lm	lm	ll	lm	lm	lm	lm	lm	ll	lm	ll	lm	lm	lm	ll	ll	ll	ll	lm	ll	lm	lm	ll	lm	lm	ll	lm	ll	ll	ll
Marker116416	<lmxll>	{0-}	lm	ll	lm	ll	lm	ll	ll	ll	lm	ll	lm	lm	lm	lm	ll	ll	ll	lm	lm	ll	lm	lm	lm	lm	lm	ll	lm	ll	lm	lm	lm	ll	ll	ll	ll	lm	ll	lm	lm	ll	lm	lm	ll	lm	ll	ll	ll
Marker49394	<nnxnp>	{-1}	nn	np	nn	np	nn	np	np	np	np	np	nn	nn	np	np	nn	np	np	np	np	nn	np	np	np	nn	np	np	nn	nn	np	nn	np	nn	nn	nn	np	nn	nn	nn	np	np	nn	nn	nn	np	np	np	np
Marker15223	<nnxnp>	{-1}	nn	np	nn	np	nn	np	np	np	np	np	nn	nn	np	np	nn	np	np	np	np	nn	np	np	np	nn	np	np	nn	nn	np	nn	np	nn	nn	nn	np	nn	nn	nn	np	np	nn	nn	nn	np	np	np	np
Marker26827	<lmxll>	{0-}	lm	ll	lm	ll	lm	ll	ll	ll	lm	ll	lm	lm	lm	lm	ll	ll	ll	lm	lm	ll	lm	lm	lm	ll	lm	ll	lm	ll	lm	lm	lm	ll	ll	ll	ll	lm	ll	lm	lm	ll	lm	lm	ll	lm	ll	ll	ll
Marker26588	<lmxll>	{0-}	lm	ll	lm	ll	lm	ll	ll	ll	lm	ll	lm	lm	lm	lm	ll	ll	ll	lm	lm	ll	lm	lm	lm	ll	lm	ll	lm	ll	lm	lm	lm	ll	ll	ll	ll	lm	ll	lm	lm	ll	lm	lm	ll	lm	ll	ll	ll
Marker120821	<lmxll>	{0-}	lm	ll	lm	ll	lm	ll	ll	ll	lm	ll	lm	lm	lm	lm	ll	ll	ll	lm	lm	ll	lm	lm	lm	ll	lm	ll	lm	ll	lm	lm	lm	ll	ll	ll	ll	lm	ll	lm	lm	ll	lm	lm	ll	lm	ll	ll	ll
Marker110996	<lmxll>	{1-}	ll	lm	ll	lm	lm	lm	lm	lm	ll	lm	ll	ll	ll	ll	lm	lm	lm	ll	ll	lm	ll	ll	ll	lm	ll	lm	ll	lm	ll	ll	ll	lm	lm	lm	lm	ll	lm	ll	ll	lm	ll	ll	lm	ll	lm	lm	lm
Marker8999	<lmxll>	{1-}	ll	lm	ll	lm	lm	lm	lm	lm	ll	lm	ll	ll	ll	ll	lm	lm	lm	ll	ll	lm	ll	ll	ll	lm	ll	lm	ll	lm	ll	ll	ll	lm	lm	lm	lm	ll	lm	ll	ll	lm	ll	ll	lm	ll	lm	lm	lm
Marker118239	<lmxll>	{0-}	lm	ll	lm	ll	ll	ll	ll	ll	lm	ll	lm	lm	lm	lm	ll	ll	ll	lm	lm	ll	lm	lm	lm	ll	lm	ll	lm	ll	lm	lm	lm	ll	ll	ll	ll	lm	ll	lm	lm	ll	lm	lm	ll	lm	ll	ll	ll
Marker112653	<lmxll>	{0-}	lm	ll	lm	ll	ll	ll	ll	ll	lm	ll	lm	lm	lm	lm	ll	ll	ll	lm	lm	ll	lm	lm	lm	ll	lm	ll	lm	ll	lm	lm	lm	ll	ll	ll	ll	lm	ll	lm	lm	ll	lm	lm	ll	lm	ll	ll	ll
Marker30090	<lmxll>	{1-}	ll	lm	ll	lm	lm	lm	lm	lm	ll	lm	ll	ll	ll	ll	lm	ll	lm	ll	ll	lm	ll	ll	ll	lm	ll	lm	ll	lm	ll	ll	ll	lm	lm	lm	lm	ll	lm	ll	ll	lm	ll	lm	lm	ll	lm	lm	lm
Marker5467	<lmxll>	{0-}	lm	ll	lm	ll	ll	ll	ll	ll	lm	ll	lm	lm	lm	lm	ll	lm	ll	lm	lm	ll	lm	lm	lm	ll	lm	ll	lm	ll	lm	lm	lm	ll	ll	ll	ll	lm	ll	lm	lm	ll	lm	ll	ll	lm	ll	ll	ll
Marker110145	<nnxnp>	{-1}	nn	np	nn	np	nn	np	np	np	np	np	nn	np	np	np	nn	np	np	np	np	nn	nn	np	np	nn	np	np	nn	nn	np	nn	np	nn	nn	nn	np	nn	nn	nn	np	np	nn	nn	nn	np	np	np	nn
Marker107577	<nnxnp>	{-0}	np	nn	np	nn	np	nn	nn	nn	nn	nn	np	nn	nn	nn	np	nn	nn	nn	nn	np	np	nn	nn	np	nn	nn	np	np	nn	np	nn	np	np	np	nn	np	np	np	nn	nn	np	np	np	nn	nn	nn	np
Marker758	<nnxnp>	{-1}	nn	np	nn	np	nn	np	np	np	np	np	nn	np	np	np	nn	np	np	np	np	nn	nn	np	np	nn	np	np	nn	nn	np	nn	np	nn	nn	nn	np	nn	nn	nn	np	np	nn	nn	nn	np	np	np	nn
Marker4921	<nnxnp>	{-1}	nn	np	nn	np	nn	np	np	np	np	np	nn	np	np	np	nn	np	np	np	np	nn	nn	np	np	nn	np	np	nn	nn	np	nn	np	nn	nn	nn	np	nn	nn	nn	np	np	nn	nn	nn	np	np	np	nn
Marker12808	<nnxnp>	{-0}	np	nn	np	nn	np	nn	nn	nn	nn	nn	np	nn	nn	nn	np	nn	nn	nn	nn	np	np	nn	nn	np	nn	nn	np	np	nn	np	nn	np	np	np	nn	np	np	np	nn	nn	np	np	np	nn	nn	nn	np
Marker12811	<nnxnp>	{-0}	np	nn	np	nn	np	nn	nn	nn	nn	nn	np	nn	nn	nn	np	nn	nn	nn	nn	np	np	nn	nn	np	nn	nn	np	np	nn	np	nn	np	np	np	nn	np	np	np	nn	nn	np	np	np	nn	nn	nn	np
Marker2391	<nnxnp>	{-0}	np	nn	np	nn	np	nn	nn	nn	nn	nn	np	nn	nn	nn	np	nn	nn	nn	nn	np	np	nn	nn	np	nn	nn	np	np	nn	np	nn	np	np	np	nn	np	np	np	nn	nn	np	np	np	nn	nn	nn	np
Marker119416	<nnxnp>	{-1}	nn	np	nn	np	nn	np	np	np	np	np	nn	np	np	np	nn	np	np	np	np	nn	nn	np	np	nn	np	np	nn	nn	np	nn	np	nn	nn	nn	np	nn	nn	nn	np	np	nn	nn	nn	np	np	np	nn
Marker116236	<nnxnp>	{-1}	nn	np	nn	np	nn	np	np	np	np	np	nn	np	np	np	nn	np	np	np	np	nn	nn	np	np	nn	np	np	nn	nn	np	nn	np	nn	nn	nn	np	nn	nn	nn	np	np	nn	nn	nn	np	np	np	nn
Marker15244	<nnxnp>	{-1}	nn	np	nn	np	nn	np	np	np	np	np	nn	np	np	np	nn	np	np	np	np	nn	nn	np	np	nn	np	np	nn	nn	np	nn	np	nn	nn	nn	np	nn	nn	nn	np	np	nn	nn	nn	np	np	np	nn
Marker116636	<lmxll>	{0-}	lm	ll	ll	ll	ll	ll	ll	ll	lm	ll	lm	lm	lm	lm	ll	lm	ll	lm	lm	ll	lm	lm	lm	ll	lm	ll	lm	ll	lm	lm	lm	ll	ll	ll	ll	lm	ll	lm	lm	ll	lm	ll	ll	lm	ll	ll	ll
Marker116640	<lmxll>	{0-}	lm	ll	ll	ll	ll	ll	ll	ll	lm	ll	lm	lm	lm	lm	ll	lm	ll	lm	lm	ll	lm	lm	lm	ll	lm	ll	lm	ll	lm	lm	lm	ll	ll	ll	ll	lm	ll	lm	lm	ll	lm	ll	ll	lm	ll	ll	ll
Marker21299	<lmxll>	{0-}	lm	ll	ll	ll	ll	ll	ll	ll	lm	ll	lm	lm	lm	lm	ll	lm	ll	lm	lm	ll	lm	lm	lm	ll	lm	ll	lm	ll	lm	lm	lm	ll	ll	ll	ll	lm	ll	lm	lm	ll	lm	ll	ll	lm	ll	ll	ll
Marker114848	<lmxll>	{0-}	lm	ll	ll	ll	ll	ll	ll	ll	lm	ll	lm	lm	lm	lm	ll	lm	ll	lm	lm	ll	lm	lm	lm	ll	lm	ll	lm	ll	lm	lm	lm	ll	ll	ll	ll	lm	ll	lm	lm	ll	lm	ll	ll	lm	ll	ll	ll
Marker10365	<lmxll>	{1-}	ll	lm	lm	lm	lm	lm	lm	lm	ll	lm	ll	ll	ll	ll	lm	ll	lm	ll	ll	lm	ll	ll	ll	lm	ll	lm	ll	lm	ll	ll	ll	lm	lm	lm	lm	ll	lm	ll	ll	lm	ll	lm	lm	ll	lm	lm	lm
Marker4833	<lmxll>	{1-}	ll	lm	lm	lm	lm	lm	lm	lm	ll	lm	ll	ll	ll	ll	lm	ll	lm	ll	ll	lm	ll	ll	ll	lm	ll	lm	ll	lm	ll	ll	ll	lm	lm	lm	lm	ll	lm	ll	ll	lm	ll	lm	lm	ll	lm	lm	lm
Marker119660	<nnxnp>	{-1}	nn	np	nn	np	nn	np	np	np	np	np	nn	np	np	np	np	np	np	np	np	nn	nn	np	np	nn	np	np	nn	nn	np	nn	np	nn	nn	nn	np	nn	nn	nn	np	np	nn	nn	nn	np	np	np	nn
Marker120676	<hkxhk>	{11}	hh	kk	hk	kk	hk	kk	kk	kk	hk	kk	hh	hk	hk	hk	kk	hk	kk	hk	hk	hk	hh	hk	hk	hk	hk	kk	hh	hk	hk	hh	hk	hk	hk	hk	kk	hh	hk	hh	hk	kk	hh	hk	hk	hk	kk	kk	hk
Marker10994	<nnxnp>	{-1}	nn	np	nn	np	nn	np	np	np	np	np	nn	np	np	np	np	np	np	np	np	nn	nn	np	np	nn	np	np	nn	nn	np	nn	np	nn	nn	nn	np	nn	nn	nn	np	np	nn	nn	nn	np	np	np	nn
Marker45097	<nnxnp>	{-1}	nn	np	nn	np	nn	np	np	np	np	np	nn	np	np	np	np	np	np	np	np	nn	nn	np	np	nn	np	np	nn	nn	np	nn	np	nn	nn	nn	np	nn	nn	nn	np	np	nn	nn	nn	np	np	np	nn
Marker109933	<nnxnp>	{-1}	nn	np	nn	np	nn	np	np	np	np	np	nn	np	np	np	np	np	np	np	np	nn	nn	np	np	nn	np	np	nn	nn	np	nn	np	nn	nn	nn	np	nn	nn	nn	np	np	nn	nn	nn	np	np	np	nn
Marker115538	<lmxll>	{0-}	lm	ll	ll	ll	ll	ll	ll	ll	lm	ll	lm	lm	lm	lm	ll	lm	ll	lm	lm	ll	lm	ll	lm	ll	lm	ll	lm	ll	lm	lm	lm	ll	ll	ll	ll	lm	ll	lm	lm	ll	lm	ll	ll	lm	ll	ll	ll
Marker108995	<lmxll>	{1-}	ll	lm	lm	lm	lm	lm	lm	lm	ll	lm	ll	ll	ll	ll	lm	ll	lm	ll	ll	lm	lm	lm	ll	lm	ll	lm	ll	lm	ll	ll	ll	lm	lm	lm	lm	ll	lm	ll	ll	lm	ll	lm	lm	ll	lm	lm	lm
Marker120035	<lmxll>	{1-}	ll	lm	lm	lm	lm	lm	lm	lm	ll	lm	ll	ll	ll	ll	lm	ll	lm	ll	ll	lm	lm	lm	ll	lm	ll	lm	ll	lm	ll	ll	ll	lm	lm	lm	lm	ll	lm	ll	ll	lm	ll	lm	lm	ll	lm	lm	lm
Marker114650	<nnxnp>	{-1}	nn	np	nn	np	nn	np	np	np	np	np	nn	np	np	np	nn	np	np	np	np	nn	nn	np	np	nn	np	np	nn	nn	np	nn	np	nn	nn	nn	np	nn	nn	nn	np	np	nn	nn	nn	np	np	np	nn
Marker14121	<nnxnp>	{-1}	nn	np	nn	np	nn	np	np	np	np	np	nn	np	np	np	nn	np	np	np	np	nn	nn	np	np	nn	np	np	nn	nn	np	nn	np	nn	nn	nn	np	nn	nn	nn	np	np	nn	nn	nn	np	np	np	nn
Marker5362	<nnxnp>	{-0}	np	nn	np	nn	np	nn	nn	nn	nn	nn	np	nn	nn	nn	np	nn	nn	nn	nn	np	np	nn	nn	np	nn	nn	np	np	nn	np	nn	np	np	np	nn	np	np	np	nn	nn	np	np	np	nn	nn	nn	np
Marker8260	<nnxnp>	{-1}	nn	np	nn	np	nn	np	np	np	np	np	nn	np	np	np	nn	np	np	np	np	nn	nn	np	np	nn	np	np	nn	nn	np	nn	np	nn	nn	nn	np	nn	nn	nn	np	np	nn	nn	nn	np	np	np	nn
Marker18707	<lmxll>	{1-}	ll	lm	lm	lm	lm	lm	lm	lm	ll	lm	ll	lm	ll	ll	lm	ll	lm	ll	ll	lm	lm	lm	ll	lm	ll	lm	ll	lm	ll	ll	ll	lm	lm	lm	lm	ll	lm	ll	ll	lm	ll	lm	lm	ll	lm	lm	lm
Marker117802	<lmxll>	{0-}	lm	ll	ll	ll	ll	ll	ll	ll	lm	ll	lm	ll	lm	lm	ll	lm	ll	lm	lm	ll	ll	ll	lm	ll	lm	ll	lm	ll	lm	lm	lm	ll	ll	ll	ll	lm	ll	lm	lm	ll	lm	ll	ll	lm	ll	ll	ll
Marker108522	<lmxll>	{1-}	ll	lm	lm	lm	lm	lm	lm	lm	ll	lm	ll	lm	ll	ll	lm	ll	lm	ll	ll	lm	lm	lm	ll	lm	ll	lm	ll	lm	ll	ll	ll	lm	lm	lm	lm	ll	lm	ll	ll	lm	ll	lm	lm	ll	lm	lm	lm
Marker119294	<lmxll>	{1-}	ll	lm	lm	lm	lm	lm	lm	lm	ll	lm	ll	lm	ll	ll	lm	ll	lm	ll	ll	lm	lm	lm	ll	lm	ll	lm	ll	lm	ll	ll	ll	lm	lm	lm	lm	ll	lm	ll	ll	lm	ll	lm	lm	ll	lm	lm	lm
Marker10845	<lmxll>	{0-}	lm	ll	ll	ll	ll	ll	ll	ll	lm	ll	lm	ll	lm	lm	ll	lm	ll	lm	lm	ll	ll	ll	lm	ll	lm	ll	lm	ll	lm	lm	lm	ll	ll	ll	ll	lm	ll	lm	lm	ll	lm	ll	ll	lm	ll	ll	ll
Marker7786	<nnxnp>	{-1}	nn	np	nn	np	nn	np	np	np	np	np	nn	np	np	np	np	np	np	np	np	nn	nn	np	np	nn	np	np	nn	nn	np	nn	np	nn	nn	nn	np	nn	nn	nn	np	np	nn	nn	nn	np	np	np	nn
Marker110633	<nnxnp>	{-1}	nn	np	nn	np	nn	np	np	np	np	np	nn	np	np	np	np	np	np	np	np	nn	nn	np	np	nn	np	np	nn	nn	np	nn	np	nn	nn	nn	np	nn	nn	nn	np	np	nn	nn	nn	np	np	np	nn
Marker49500	<nnxnp>	{-0}	np	nn	np	nn	np	nn	nn	nn	nn	nn	np	nn	nn	nn	nn	nn	nn	nn	nn	np	np	nn	nn	np	nn	nn	np	np	nn	np	nn	np	np	np	nn	np	np	np	nn	nn	np	np	np	nn	nn	nn	np
Marker24229	<nnxnp>	{-1}	nn	np	nn	np	nn	np	np	np	np	np	nn	np	np	np	np	np	np	np	np	nn	nn	np	np	nn	np	np	nn	nn	np	nn	np	nn	nn	nn	np	nn	nn	nn	np	np	nn	nn	nn	np	np	np	nn
Marker118651	<lmxll>	{0-}	lm	ll	ll	ll	ll	ll	ll	ll	lm	ll	ll	ll	lm	lm	ll	lm	ll	lm	lm	ll	ll	ll	lm	ll	lm	ll	lm	ll	lm	lm	lm	ll	ll	ll	ll	lm	ll	lm	lm	ll	lm	ll	ll	lm	ll	ll	ll
Marker12732	<nnxnp>	{-1}	nn	np	nn	np	nn	np	np	np	np	np	nn	np	np	np	nn	np	np	np	np	nn	nn	np	np	nn	np	np	nn	nn	np	nn	np	nn	nn	nn	np	nn	nn	nn	np	np	nn	nn	nn	np	np	np	nn
Marker2801	<lmxll>	{1-}	ll	lm	lm	lm	lm	lm	lm	lm	ll	lm	lm	lm	ll	ll	lm	ll	lm	ll	ll	lm	lm	lm	ll	lm	ll	lm	ll	lm	ll	ll	ll	lm	lm	lm	lm	ll	lm	ll	ll	lm	ll	lm	lm	ll	lm	lm	lm
Marker604	<lmxll>	{1-}	ll	lm	lm	lm	lm	lm	lm	lm	ll	lm	lm	lm	ll	ll	lm	ll	lm	ll	ll	lm	lm	lm	ll	lm	ll	lm	ll	lm	ll	ll	ll	lm	lm	lm	lm	ll	lm	ll	ll	lm	ll	lm	lm	ll	lm	lm	lm
Marker110929	<nnxnp>	{-1}	nn	np	nn	np	nn	np	np	np	np	np	np	np	np	np	nn	np	np	np	np	nn	nn	np	np	nn	np	np	nn	nn	np	nn	np	nn	nn	nn	np	nn	nn	nn	np	np	nn	nn	nn	np	np	np	nn
Marker117752	<nnxnp>	{-0}	np	nn	np	nn	np	nn	nn	nn	nn	nn	nn	nn	nn	nn	np	nn	nn	nn	nn	np	np	nn	nn	np	nn	nn	np	np	nn	np	nn	np	np	np	nn	np	np	np	nn	nn	np	np	np	nn	nn	nn	np
Marker110621	<nnxnp>	{-0}	np	nn	np	nn	np	nn	nn	nn	nn	nn	nn	nn	nn	nn	np	nn	nn	nn	nn	np	np	nn	nn	np	nn	nn	np	np	nn	np	nn	np	np	np	nn	np	np	np	nn	nn	np	np	np	nn	nn	nn	np
Marker116982	<nnxnp>	{-0}	np	nn	np	nn	np	nn	nn	nn	nn	nn	nn	nn	nn	nn	np	nn	nn	nn	nn	np	np	nn	nn	np	nn	nn	np	np	nn	np	nn	np	np	np	nn	np	np	np	nn	nn	np	np	np	nn	nn	nn	np
Marker29381	<nnxnp>	{-0}	np	nn	np	nn	np	nn	nn	nn	nn	nn	nn	nn	nn	nn	np	nn	nn	nn	nn	np	np	nn	nn	np	nn	nn	np	np	nn	np	nn	np	np	np	nn	np	np	np	nn	nn	np	np	np	nn	nn	nn	np
Marker109885	<hkxhk>	{10}	hk	hk	kk	hk	kk	hk	hk	hk	hh	hk	hk	hk	hh	hh	kk	hh	hh	hh	hh	kk	kk	hk	hh	kk	hh	hk	hk	kk	hh	kk	hh	kk	kk	kk	hk	hk	kk	hk	hh	hk	hk	kk	kk	hh	hk	hk	kk
Marker3798	<lmxll>	{0-}	lm	ll	ll	ll	ll	ll	ll	ll	lm	ll	ll	ll	lm	lm	ll	lm	lm	lm	lm	ll	ll	ll	lm	ll	lm	ll	lm	ll	lm	ll	lm	ll	ll	ll	ll	lm	ll	lm	lm	ll	lm	ll	ll	lm	ll	ll	ll
Marker20961	<lmxll>	{1-}	ll	lm	lm	lm	lm	lm	lm	lm	ll	lm	lm	lm	ll	ll	lm	ll	ll	ll	ll	lm	lm	lm	ll	lm	ll	lm	ll	lm	ll	lm	ll	lm	lm	lm	lm	ll	lm	ll	ll	lm	ll	lm	lm	ll	lm	lm	lm
Marker44613	<nnxnp>	{-0}	np	nn	np	nn	np	nn	nn	nn	nn	nn	nn	nn	nn	nn	np	nn	nn	nn	nn	np	np	nn	nn	np	nn	nn	np	np	nn	np	nn	np	np	np	nn	np	np	np	nn	nn	np	np	np	nn	nn	nn	np
Marker38958	<nnxnp>	{-0}	np	nn	np	nn	np	nn	nn	nn	nn	nn	nn	nn	nn	nn	np	nn	nn	nn	nn	np	np	nn	nn	np	nn	nn	np	np	nn	np	nn	np	np	np	nn	np	np	np	nn	nn	np	np	np	nn	nn	nn	np
Marker20924	<nnxnp>	{-0}	np	nn	np	nn	np	nn	nn	nn	nn	nn	nn	nn	nn	nn	np	nn	nn	nn	nn	np	np	nn	nn	np	nn	nn	np	np	nn	np	nn	np	np	np	nn	np	np	np	nn	nn	np	np	np	nn	nn	nn	np
Marker49477	<nnxnp>	{-1}	nn	np	nn	np	nn	np	np	np	np	np	np	np	np	np	nn	np	np	np	np	nn	nn	np	np	nn	np	np	nn	nn	np	nn	np	nn	nn	nn	np	nn	nn	nn	np	np	nn	nn	nn	np	np	np	nn
Marker107801	<hkxhk>	{01}	hk	hk	hh	hk	hh	hk	hk	hk	kk	hk	hk	hk	kk	kk	hh	kk	kk	kk	kk	hk	hh	hk	kk	hh	kk	hk	hk	hk	kk	hh	hk	hh	hk	hh	hk	hk	hh	hk	kk	hk	hk	hh	hh	kk	hk	hk	hh
Marker7052	<nnxnp>	{-0}	np	nn	np	nn	np	nn	nn	nn	nn	nn	nn	nn	nn	nn	np	nn	nn	nn	nn	np	np	nn	nn	np	nn	nn	np	np	nn	np	np	np	np	np	nn	np	np	np	nn	nn	np	np	np	nn	nn	nn	np
Marker108213	<nnxnp>	{-0}	np	nn	np	nn	np	nn	nn	nn	nn	nn	nn	nn	nn	nn	np	nn	nn	nn	nn	np	np	nn	nn	np	nn	nn	np	np	nn	np	np	np	np	np	nn	np	np	np	nn	nn	np	np	np	nn	nn	nn	np
Marker107665	<nnxnp>	{-1}	nn	np	nn	np	nn	np	np	np	np	np	np	np	np	np	nn	np	np	np	np	nn	nn	np	np	nn	np	np	nn	nn	np	nn	nn	nn	nn	nn	np	nn	nn	nn	np	np	nn	nn	nn	np	np	np	nn
Marker24122	<nnxnp>	{-0}	np	nn	np	nn	np	nn	nn	nn	nn	nn	nn	nn	nn	nn	np	nn	nn	nn	nn	np	np	nn	nn	np	nn	nn	np	np	nn	np	np	np	np	np	nn	np	np	np	nn	nn	np	np	np	nn	nn	nn	np
Marker33876	<nnxnp>	{-0}	np	nn	np	nn	np	nn	nn	nn	nn	nn	nn	nn	nn	nn	np	nn	nn	nn	nn	np	np	nn	nn	np	nn	nn	np	np	nn	np	np	np	np	np	nn	np	np	np	nn	nn	np	np	np	nn	nn	nn	nn
Marker19123	<hkxhk>	{01}	hk	hk	hh	hk	hh	hk	hk	hk	kk	hk	hk	hk	kk	kk	hk	kk	kk	kk	kk	hk	hh	hk	kk	hh	kk	hk	hk	hk	kk	hh	hk	hh	hk	hk	hk	hh	hh	hk	kk	hk	hk	hh	hh	kk	hk	hk	hk
Marker16167	<nnxnp>	{-0}	np	nn	np	nn	np	nn	nn	nn	nn	nn	nn	nn	nn	nn	np	nn	nn	nn	nn	np	np	nn	nn	np	nn	nn	np	np	nn	np	np	np	np	np	nn	np	np	np	nn	nn	np	np	np	nn	nn	nn	nn
Marker3179	<nnxnp>	{-0}	np	nn	np	nn	np	nn	nn	nn	nn	nn	nn	nn	nn	nn	np	nn	nn	nn	nn	np	np	nn	nn	np	nn	nn	np	np	nn	np	np	np	np	np	nn	np	np	np	nn	nn	np	np	np	nn	nn	nn	nn
Marker119894	<lmxll>	{1-}	ll	lm	lm	lm	ll	lm	lm	lm	ll	lm	lm	lm	lm	ll	ll	ll	ll	ll	ll	ll	lm	lm	ll	lm	ll	lm	ll	ll	ll	lm	ll	lm	ll	ll	lm	lm	lm	ll	ll	lm	ll	lm	lm	ll	lm	lm	lm
Marker108713	<lmxll>	{1-}	ll	lm	lm	lm	ll	lm	lm	lm	ll	lm	lm	lm	lm	ll	ll	ll	ll	ll	ll	ll	lm	lm	ll	lm	ll	lm	ll	ll	ll	lm	ll	lm	ll	ll	lm	lm	lm	ll	ll	lm	ll	lm	lm	ll	lm	lm	lm
Marker22241	<lmxll>	{1-}	ll	lm	lm	lm	ll	lm	lm	lm	ll	lm	lm	lm	lm	ll	ll	ll	ll	ll	ll	ll	lm	lm	ll	lm	ll	lm	ll	ll	ll	lm	ll	lm	ll	ll	lm	lm	lm	ll	ll	lm	ll	lm	lm	ll	lm	lm	lm
Marker106745	<lmxll>	{0-}	lm	ll	ll	ll	lm	ll	ll	ll	lm	ll	ll	ll	ll	lm	lm	lm	lm	lm	lm	lm	ll	ll	lm	ll	lm	ll	lm	lm	lm	ll	lm	ll	lm	lm	ll	ll	ll	lm	lm	ll	lm	ll	ll	lm	ll	ll	ll
Marker13499	<lmxll>	{0-}	lm	ll	ll	ll	--	ll	ll	ll	lm	ll	ll	ll	ll	lm	lm	ll	lm	lm	lm	lm	ll	ll	lm	ll	lm	ll	ll	lm	lm	ll	lm	ll	lm	lm	ll	ll	ll	lm	lm	ll	lm	ll	ll	lm	ll	ll	ll
Marker14521	<lmxll>	{0-}	lm	ll	ll	ll	ll	ll	ll	ll	lm	ll	ll	ll	ll	ll	lm	ll	lm	lm	lm	lm	ll	ll	lm	ll	lm	ll	ll	lm	lm	ll	lm	ll	lm	ll	ll	ll	ll	lm	lm	ll	lm	ll	ll	lm	ll	ll	ll
Marker16894	<lmxll>	{0-}	lm	ll	ll	ll	ll	ll	ll	ll	lm	ll	ll	ll	ll	ll	lm	ll	lm	lm	lm	lm	ll	ll	lm	ll	lm	ll	ll	lm	lm	ll	lm	ll	lm	ll	ll	ll	ll	lm	lm	ll	lm	ll	ll	lm	ll	ll	ll
Marker27026	<lmxll>	{0-}	lm	ll	ll	ll	ll	ll	ll	ll	lm	ll	ll	ll	ll	ll	lm	ll	lm	lm	lm	lm	ll	ll	lm	ll	lm	ll	ll	lm	lm	ll	lm	ll	lm	lm	ll	ll	ll	lm	lm	ll	lm	ll	ll	lm	ll	ll	ll
Marker21321	<lmxll>	{0-}	lm	ll	ll	ll	ll	ll	ll	ll	lm	ll	ll	ll	ll	ll	lm	ll	lm	lm	lm	lm	ll	ll	lm	ll	lm	ll	ll	lm	lm	ll	lm	ll	lm	lm	ll	ll	ll	lm	lm	ll	lm	ll	ll	lm	ll	ll	ll
Marker116096	<nnxnp>	{-1}	nn	np	nn	np	np	np	np	np	nn	np	np	np	np	np	nn	np	np	np	np	nn	nn	np	np	nn	nn	np	nn	nn	np	nn	nn	nn	nn	nn	np	nn	nn	nn	np	np	nn	nn	nn	np	np	np	np
Marker14290	<lmxll>	{1-}	ll	lm	lm	lm	lm	lm	lm	lm	ll	lm	lm	lm	lm	ll	ll	ll	ll	ll	ll	ll	lm	lm	ll	lm	ll	lm	lm	ll	ll	lm	ll	lm	ll	ll	lm	lm	lm	ll	ll	ll	ll	lm	lm	ll	lm	lm	lm
Marker112647	<lmxll>	{1-}	ll	lm	lm	lm	lm	lm	lm	lm	ll	lm	lm	lm	lm	ll	ll	ll	ll	ll	ll	ll	lm	lm	ll	lm	ll	lm	lm	ll	ll	lm	ll	lm	ll	ll	lm	lm	lm	ll	ll	ll	ll	lm	lm	ll	lm	lm	lm
Marker8721	<lmxll>	{1-}	ll	lm	lm	lm	lm	lm	lm	lm	ll	lm	lm	lm	lm	ll	ll	ll	ll	ll	ll	ll	lm	lm	ll	lm	ll	lm	lm	ll	ll	lm	ll	lm	ll	ll	lm	lm	lm	ll	ll	ll	ll	lm	lm	ll	lm	lm	lm
Marker107732	<lmxll>	{1-}	ll	lm	lm	lm	lm	lm	lm	lm	ll	lm	lm	lm	lm	ll	ll	ll	ll	ll	ll	ll	lm	lm	ll	lm	ll	lm	lm	ll	ll	lm	ll	lm	ll	ll	lm	lm	lm	ll	ll	ll	ll	lm	lm	ll	lm	lm	lm
Marker115530	<lmxll>	{0-}	lm	ll	ll	ll	ll	ll	ll	ll	lm	ll	ll	ll	ll	lm	lm	lm	lm	lm	lm	lm	ll	ll	lm	ll	lm	ll	ll	lm	lm	ll	lm	ll	lm	lm	ll	ll	ll	lm	lm	lm	lm	ll	ll	lm	ll	ll	ll
Marker113261	<hkxhk>	{11}	hh	kk	hk	kk	kk	kk	kk	kk	hh	kk	kk	kk	kk	hk	hh	hk	hk	hk	hk	hh	hk	kk	hk	hk	hh	kk	hk	hh	hk	hk	hh	hk	hh	hh	kk	hk	hk	hh	hk	hk	hh	hk	hk	hk	kk	kk	kk
Marker105708	<nnxnp>	{-1}	nn	np	nn	np	np	np	np	np	nn	np	np	np	np	np	nn	np	np	np	np	nn	nn	np	np	nn	nn	np	nn	nn	np	nn	nn	nn	nn	nn	np	nn	nn	nn	np	np	nn	nn	nn	np	np	np	np
Marker114187	<nnxnp>	{-0}	np	nn	np	nn	nn	nn	nn	nn	np	nn	nn	nn	nn	nn	np	nn	nn	nn	nn	np	np	nn	nn	np	np	nn	np	np	nn	np	np	np	np	np	nn	np	np	np	nn	nn	np	np	np	nn	nn	nn	nn
Marker6072	<nnxnp>	{-1}	nn	np	nn	np	np	np	np	np	nn	np	np	np	np	np	nn	np	np	np	np	nn	nn	np	np	nn	nn	np	nn	nn	np	nn	nn	nn	nn	nn	np	nn	nn	nn	np	np	nn	nn	nn	np	np	np	np
Marker106824	<hkxhk>	{00}	kk	hh	hk	hh	hh	hh	hh	hh	kk	hh	hh	hh	hh	hk	kk	hk	hk	hk	hk	kk	hk	hh	hk	hk	kk	hk	hk	kk	hk	hk	kk	hk	kk	kk	hh	hk	hk	kk	hk	hk	kk	hk	hk	hk	hh	hh	hh
Marker120184	<lmxll>	{0-}	lm	ll	ll	ll	ll	ll	ll	ll	lm	ll	ll	ll	ll	lm	lm	lm	lm	lm	lm	lm	ll	ll	lm	ll	lm	ll	ll	lm	lm	ll	lm	ll	lm	lm	ll	ll	ll	lm	lm	lm	lm	ll	ll	lm	ll	ll	ll
Marker46200	<nnxnp>	{-0}	np	nn	np	nn	nn	nn	nn	nn	np	nn	nn	nn	nn	nn	np	nn	nn	nn	nn	np	np	nn	nn	np	np	np	np	np	nn	np	np	np	np	np	nn	np	np	np	nn	nn	np	np	np	nn	nn	nn	nn
Marker2518	<nnxnp>	{-0}	np	nn	np	nn	nn	nn	nn	nn	np	nn	nn	nn	nn	nn	np	nn	nn	nn	nn	np	np	nn	nn	np	np	np	np	np	nn	np	np	np	np	np	nn	np	np	np	nn	nn	np	np	np	nn	nn	nn	nn
Marker5631	<hkxhk>	{11}	hh	hk	hk	kk	kk	kk	kk	kk	hh	kk	kk	kk	kk	hk	hh	hk	hk	hk	hk	hh	hk	kk	hk	hk	hh	hk	hk	hh	hk	hk	hh	hk	hh	hh	kk	hk	hk	hh	hk	hk	hh	hk	hk	hk	kk	kk	kk
Marker117357	<nnxnp>	{-0}	np	np	np	nn	nn	nn	nn	nn	np	nn	nn	nn	nn	nn	np	nn	nn	nn	nn	np	np	nn	nn	np	np	np	np	np	nn	np	np	np	np	np	nn	np	np	np	nn	nn	np	np	np	nn	nn	nn	nn
Marker3608	<nnxnp>	{-1}	nn	nn	nn	np	nn	np	np	np	nn	np	np	np	np	np	nn	np	np	np	np	nn	nn	np	np	nn	nn	np	nn	nn	np	nn	nn	nn	nn	nn	np	nn	nn	nn	np	np	nn	nn	nn	np	np	np	np
Marker31622	<nnxnp>	{-0}	np	np	np	nn	np	nn	nn	nn	np	nn	nn	nn	nn	nn	np	nn	nn	nn	nn	np	np	nn	nn	np	np	nn	np	np	nn	np	np	np	np	np	nn	np	np	np	nn	nn	np	np	np	nn	nn	nn	nn
Marker22815	<nnxnp>	{-0}	np	np	np	nn	np	nn	nn	nn	np	nn	nn	nn	nn	nn	np	nn	nn	nn	nn	np	np	nn	nn	np	np	nn	np	np	nn	np	np	np	np	np	nn	np	np	np	nn	nn	np	np	np	nn	nn	nn	nn
Marker119860	<nnxnp>	{-0}	np	np	np	nn	nn	nn	nn	nn	np	nn	nn	nn	nn	nn	np	nn	nn	nn	nn	np	np	nn	nn	np	np	np	np	np	nn	np	np	np	np	np	nn	np	np	np	nn	nn	np	np	np	nn	nn	nn	nn
Marker46183	<nnxnp>	{-0}	np	np	np	nn	nn	nn	nn	nn	np	nn	nn	nn	nn	nn	np	nn	nn	nn	nn	np	np	nn	nn	np	np	np	np	np	nn	np	np	np	np	np	nn	np	np	np	nn	nn	np	np	np	nn	nn	nn	nn
Marker115248	<hkxhk>	{00}	kk	kk	hk	hh	hh	hh	hh	hh	kk	hh	hh	hh	hh	hk	kk	hk	hk	hk	hk	kk	hk	hh	hk	hk	kk	hk	hk	kk	hk	hk	kk	hk	kk	kk	hh	hk	hk	kk	hk	hk	kk	hk	hk	hk	hh	hh	hh
Marker5636	<lmxll>	{0-}	lm	lm	ll	ll	ll	ll	ll	ll	lm	ll	ll	ll	ll	lm	lm	lm	lm	lm	lm	lm	ll	ll	lm	ll	lm	ll	ll	lm	lm	ll	lm	ll	lm	lm	ll	ll	ll	lm	lm	lm	lm	ll	ll	lm	ll	ll	ll
Marker107996	<lmxll>	{0-}	lm	lm	ll	ll	ll	ll	ll	ll	lm	ll	ll	ll	ll	lm	lm	lm	lm	lm	lm	lm	ll	ll	lm	ll	lm	ll	ll	lm	lm	ll	lm	ll	lm	lm	ll	ll	ll	lm	lm	lm	lm	ll	ll	lm	ll	ll	ll
Marker116336	<lmxll>	{1-}	ll	ll	lm	lm	lm	lm	lm	lm	ll	lm	lm	lm	lm	ll	ll	ll	ll	ll	ll	ll	lm	lm	ll	lm	ll	lm	lm	ll	ll	lm	ll	lm	ll	ll	lm	lm	lm	ll	ll	ll	ll	lm	lm	ll	lm	lm	lm
Marker35808	<nnxnp>	{-0}	np	np	np	nn	nn	nn	nn	nn	np	nn	nn	nn	nn	nn	np	nn	nn	nn	nn	np	np	nn	nn	np	np	np	np	np	nn	np	np	np	np	np	nn	np	np	np	nn	nn	np	np	np	nn	nn	nn	nn
Marker19710	<nnxnp>	{-0}	np	np	np	nn	nn	nn	nn	nn	np	nn	nn	nn	nn	nn	np	nn	nn	nn	nn	np	np	nn	nn	np	np	np	np	np	nn	np	np	np	np	np	nn	np	np	np	nn	nn	np	np	np	nn	nn	nn	nn
Marker22186	<nnxnp>	{-0}	np	np	np	nn	nn	nn	nn	nn	np	nn	nn	nn	nn	nn	np	nn	nn	nn	nn	np	np	nn	nn	np	np	np	np	np	nn	np	np	np	np	np	nn	np	np	np	nn	nn	np	np	np	nn	nn	nn	nn
Marker118107	<nnxnp>	{-1}	nn	np	nn	np	np	np	np	np	nn	np	np	np	nn	np	nn	np	np	np	np	nn	nn	np	np	nn	nn	nn	nn	nn	np	nn	nn	nn	nn	nn	np	nn	nn	nn	np	np	nn	nn	nn	np	np	np	np
Marker113058	<nnxnp>	{-0}	np	nn	np	nn	nn	nn	nn	nn	np	nn	nn	nn	np	nn	np	nn	nn	nn	nn	np	np	nn	nn	np	np	np	np	np	nn	np	np	np	np	np	nn	np	np	np	nn	nn	np	np	np	nn	nn	nn	nn
Marker26411	<nnxnp>	{-1}	nn	nn	nn	np	np	np	np	np	nn	np	np	np	nn	np	nn	np	np	np	np	nn	nn	np	np	nn	nn	nn	nn	nn	np	nn	nn	nn	nn	nn	np	nn	nn	nn	np	np	nn	np	nn	np	np	np	np
Marker26415	<nnxnp>	{-0}	np	np	np	nn	nn	nn	nn	nn	np	nn	nn	nn	np	nn	np	nn	nn	nn	nn	np	np	nn	nn	nn	np	np	np	np	nn	np	np	np	np	np	nn	np	np	np	nn	nn	np	nn	np	nn	nn	nn	nn
Marker4604	<nnxnp>	{-0}	np	np	np	nn	nn	nn	nn	nn	np	nn	nn	nn	np	nn	np	nn	nn	nn	nn	np	np	nn	nn	nn	np	np	np	np	nn	np	np	np	np	np	nn	np	np	np	nn	nn	np	nn	np	nn	nn	nn	nn
Marker35031	<nnxnp>	{-0}	np	np	np	nn	nn	nn	nn	nn	np	nn	nn	nn	np	nn	np	nn	nn	nn	nn	np	np	nn	nn	nn	np	np	np	np	nn	np	np	np	np	np	nn	np	np	np	nn	nn	np	nn	np	nn	nn	nn	nn
Marker118752	<lmxll>	{0-}	lm	lm	ll	ll	ll	ll	ll	lm	lm	ll	ll	ll	ll	lm	lm	lm	lm	lm	lm	lm	ll	ll	lm	ll	lm	ll	ll	lm	lm	ll	lm	ll	lm	lm	ll	ll	ll	lm	lm	lm	ll	ll	ll	lm	lm	ll	ll
Marker113562	<lmxll>	{0-}	lm	lm	ll	ll	ll	ll	ll	lm	lm	ll	ll	ll	ll	lm	lm	lm	lm	lm	lm	lm	ll	ll	lm	ll	lm	ll	ll	lm	lm	ll	lm	ll	lm	lm	ll	ll	ll	lm	lm	lm	ll	ll	ll	lm	lm	ll	ll
Marker11748	<lmxll>	{0-}	lm	lm	ll	ll	ll	ll	ll	lm	lm	ll	ll	ll	ll	lm	lm	lm	lm	lm	lm	lm	ll	ll	lm	ll	lm	ll	ll	lm	lm	ll	lm	ll	lm	lm	ll	ll	ll	lm	lm	lm	ll	ll	ll	lm	lm	ll	ll
Marker118839	<lmxll>	{0-}	lm	lm	ll	ll	ll	ll	ll	lm	lm	ll	ll	ll	ll	lm	lm	lm	lm	lm	lm	lm	ll	ll	lm	ll	lm	ll	ll	lm	lm	ll	lm	ll	lm	lm	ll	ll	ll	lm	lm	lm	ll	ll	ll	lm	lm	ll	ll
Marker121092	<lmxll>	{0-}	lm	lm	ll	ll	ll	ll	ll	lm	lm	ll	ll	ll	ll	lm	lm	lm	lm	lm	lm	lm	ll	ll	lm	ll	lm	ll	ll	lm	lm	ll	lm	ll	lm	lm	ll	ll	ll	lm	lm	lm	ll	ll	ll	lm	lm	ll	ll
Marker5791	<lmxll>	{1-}	ll	ll	lm	lm	lm	lm	lm	ll	ll	lm	lm	lm	lm	ll	ll	ll	ll	ll	ll	ll	lm	lm	ll	lm	ll	lm	lm	ll	ll	lm	ll	lm	ll	ll	lm	lm	lm	ll	ll	ll	lm	lm	lm	ll	ll	lm	lm
Marker118221	<lmxll>	{0-}	lm	lm	ll	ll	ll	ll	ll	lm	lm	ll	ll	ll	ll	lm	lm	lm	lm	lm	lm	lm	ll	ll	lm	ll	lm	ll	ll	lm	lm	ll	lm	ll	lm	lm	ll	ll	ll	lm	lm	lm	ll	ll	ll	lm	lm	ll	ll
Marker20942	<lmxll>	{0-}	lm	lm	ll	ll	ll	ll	ll	lm	lm	ll	ll	ll	ll	lm	lm	lm	lm	lm	lm	lm	ll	ll	lm	ll	lm	ll	ll	lm	lm	ll	lm	ll	lm	lm	ll	ll	ll	lm	lm	lm	ll	ll	ll	lm	lm	ll	ll
Marker6079	<lmxll>	{0-}	lm	lm	ll	ll	ll	ll	ll	lm	lm	ll	ll	ll	ll	lm	lm	lm	lm	lm	lm	lm	ll	ll	lm	ll	lm	ll	ll	lm	lm	ll	lm	ll	lm	lm	ll	ll	ll	lm	lm	lm	ll	ll	ll	lm	lm	ll	ll
Marker118938	<lmxll>	{0-}	lm	lm	ll	ll	ll	ll	ll	lm	lm	ll	ll	ll	ll	lm	lm	lm	lm	lm	lm	lm	ll	ll	lm	ll	lm	ll	ll	lm	lm	ll	lm	ll	lm	lm	ll	ll	ll	lm	lm	lm	ll	ll	ll	lm	lm	ll	ll
Marker121956	<hkxhk>	{00}	kk	hk	hk	hh	hh	hh	hh	hk	kk	hh	hh	hh	hk	hk	kk	kk	hk	hk	hk	kk	hk	hk	hk	hh	kk	hk	hk	kk	hk	hh	kk	hk	kk	kk	hh	hk	hk	kk	hk	hk	hk	hh	hk	hk	hk	hh	hh
Marker10186	<lmxll>	{0-}	lm	lm	ll	ll	ll	ll	ll	lm	lm	ll	ll	ll	ll	lm	lm	lm	lm	lm	lm	lm	ll	ll	lm	ll	lm	ll	ll	lm	lm	ll	lm	ll	lm	lm	ll	ll	ll	lm	lm	lm	ll	ll	ll	lm	lm	ll	ll
Marker13915	<lmxll>	{0-}	lm	lm	ll	ll	ll	ll	ll	lm	lm	ll	ll	ll	ll	lm	lm	lm	lm	lm	lm	lm	ll	ll	lm	ll	lm	ll	ll	lm	lm	ll	lm	ll	lm	lm	ll	ll	ll	lm	lm	lm	ll	ll	ll	lm	lm	ll	ll
Marker6459	<lmxll>	{0-}	lm	lm	ll	ll	ll	ll	ll	lm	lm	ll	ll	ll	ll	lm	lm	lm	lm	lm	lm	lm	ll	ll	lm	ll	lm	ll	ll	lm	lm	ll	lm	ll	lm	lm	ll	ll	ll	lm	lm	lm	ll	ll	ll	lm	lm	ll	ll
Marker4168	<lmxll>	{0-}	lm	lm	ll	ll	ll	ll	ll	lm	lm	ll	ll	ll	ll	lm	lm	lm	lm	lm	lm	lm	ll	ll	lm	ll	lm	ll	ll	lm	lm	ll	lm	ll	lm	lm	ll	ll	ll	lm	lm	lm	ll	ll	ll	lm	lm	ll	ll
Marker7319	<lmxll>	{0-}	lm	lm	ll	ll	ll	ll	ll	lm	lm	ll	ll	ll	ll	lm	lm	lm	lm	lm	lm	lm	ll	ll	lm	ll	lm	ll	ll	lm	lm	ll	lm	ll	lm	lm	ll	ll	ll	lm	lm	lm	ll	ll	ll	lm	lm	ll	ll
Marker13099	<nnxnp>	{-1}	nn	np	nn	np	np	np	np	np	nn	np	np	np	nn	np	nn	nn	np	np	np	nn	nn	nn	np	np	nn	nn	nn	nn	np	np	nn	nn	nn	nn	np	nn	nn	nn	np	np	nn	np	nn	np	np	np	np
Marker120043	<nnxnp>	{-0}	np	nn	np	nn	nn	nn	nn	nn	np	nn	nn	nn	np	nn	np	np	nn	nn	nn	np	np	np	nn	nn	np	np	np	np	nn	nn	np	np	np	np	nn	np	np	np	nn	nn	np	nn	np	nn	nn	nn	nn
Marker33733	<nnxnp>	{-0}	np	nn	np	nn	nn	nn	nn	nn	np	nn	nn	nn	np	nn	np	np	nn	nn	nn	np	np	np	nn	nn	np	np	np	np	nn	nn	np	np	np	np	nn	np	np	np	nn	nn	np	nn	np	nn	nn	nn	nn
Marker16405	<lmxll>	{1-}	ll	ll	lm	lm	lm	lm	lm	ll	ll	lm	lm	ll	lm	ll	ll	ll	ll	ll	ll	ll	lm	lm	ll	lm	ll	lm	lm	ll	ll	lm	ll	lm	ll	ll	lm	lm	lm	ll	ll	ll	lm	lm	lm	lm	ll	lm	lm
Marker6613	<lmxll>	{1-}	ll	ll	lm	lm	lm	lm	lm	ll	ll	lm	lm	ll	lm	ll	ll	ll	ll	ll	ll	ll	lm	lm	ll	lm	ll	lm	lm	ll	ll	lm	ll	lm	ll	ll	lm	lm	lm	ll	ll	ll	lm	lm	lm	lm	ll	lm	lm
Marker118605	<hkxhk>	{01}	hk	kk	hh	hk	hk	hk	hk	kk	hk	hk	hk	hk	hh	kk	hk	hk	kk	kk	kk	hk	hh	hh	hk	hk	hk	hh	hh	hk	kk	hk	hk	hh	hk	hk	hk	hh	hk	hk	kk	kk	hh	hk	hh	kk	kk	hk	hk
Marker106971	<lmxll>	{0-}	lm	lm	ll	ll	ll	ll	ll	lm	lm	ll	ll	ll	ll	lm	lm	lm	lm	lm	lm	lm	ll	ll	lm	ll	lm	ll	ll	lm	lm	ll	lm	ll	lm	lm	ll	ll	ll	lm	lm	lm	ll	ll	ll	lm	lm	ll	ll
Marker26544	<lmxll>	{0-}	lm	lm	ll	ll	ll	ll	ll	lm	lm	ll	ll	ll	ll	lm	lm	lm	lm	lm	lm	lm	ll	ll	lm	ll	lm	ll	ll	lm	lm	ll	lm	ll	lm	lm	ll	ll	ll	lm	lm	lm	ll	ll	ll	lm	lm	ll	ll
Marker10547	<lmxll>	{0-}	lm	lm	ll	ll	ll	ll	ll	lm	lm	ll	ll	ll	ll	lm	lm	lm	lm	lm	lm	lm	ll	ll	lm	ll	lm	ll	ll	lm	lm	ll	lm	ll	lm	lm	ll	ll	ll	lm	lm	lm	ll	ll	ll	lm	lm	ll	ll
Marker37833	<lmxll>	{0-}	lm	lm	ll	ll	ll	ll	ll	lm	lm	ll	ll	lm	ll	ll	lm	lm	lm	lm	lm	lm	ll	ll	lm	ll	lm	ll	ll	lm	lm	ll	lm	ll	lm	lm	ll	ll	ll	lm	lm	lm	ll	ll	ll	lm	lm	ll	ll
Marker11909	<lmxll>	{0-}	lm	lm	ll	ll	ll	ll	ll	lm	lm	ll	ll	lm	ll	ll	lm	lm	lm	lm	lm	lm	ll	ll	lm	ll	lm	ll	ll	lm	lm	ll	lm	ll	lm	lm	ll	ll	ll	lm	lm	lm	ll	ll	ll	lm	lm	ll	ll
Marker30772	<lmxll>	{0-}	lm	lm	ll	ll	ll	ll	ll	lm	lm	ll	ll	lm	ll	ll	lm	lm	lm	lm	lm	lm	ll	ll	lm	ll	lm	ll	ll	lm	lm	ll	lm	ll	lm	lm	ll	ll	ll	lm	lm	lm	ll	ll	ll	ll	lm	ll	ll
Marker30773	<lmxll>	{0-}	lm	lm	ll	ll	ll	ll	ll	lm	lm	ll	ll	lm	ll	ll	lm	lm	lm	lm	lm	lm	ll	ll	lm	ll	lm	ll	ll	lm	lm	ll	lm	ll	lm	lm	ll	ll	ll	lm	lm	lm	ll	ll	ll	ll	lm	ll	ll
Marker106488	<nnxnp>	{-1}	nn	np	nn	np	np	np	np	np	nn	np	np	np	nn	np	nn	nn	np	np	np	nn	nn	nn	nn	np	nn	nn	nn	nn	np	np	nn	nn	nn	nn	np	nn	np	nn	np	np	nn	np	nn	np	np	np	np
Marker109051	<nnxnp>	{-0}	np	nn	np	nn	nn	nn	nn	nn	np	nn	nn	nn	np	nn	np	np	nn	nn	nn	np	np	np	np	nn	np	np	np	np	nn	nn	np	np	np	np	nn	np	nn	np	nn	nn	np	nn	np	nn	nn	nn	nn
Marker116426	<nnxnp>	{-0}	np	nn	np	nn	nn	nn	nn	nn	np	nn	nn	nn	np	nn	np	np	nn	nn	nn	np	np	np	np	nn	np	np	np	np	nn	nn	np	np	np	np	nn	np	nn	np	nn	nn	np	nn	np	nn	nn	nn	nn
Marker107174	<nnxnp>	{-0}	np	nn	np	nn	nn	nn	nn	nn	np	nn	nn	nn	np	nn	np	np	nn	nn	nn	np	np	np	np	nn	np	np	np	np	nn	nn	np	np	np	np	nn	np	nn	np	nn	nn	np	nn	np	nn	nn	nn	nn
Marker27696	<nnxnp>	{-1}	nn	np	nn	np	np	np	np	np	nn	np	np	np	nn	np	nn	nn	np	np	np	nn	nn	nn	nn	np	nn	nn	nn	nn	np	np	nn	nn	nn	nn	np	nn	np	nn	np	np	nn	np	nn	np	np	np	np
Marker104952	<nnxnp>	{-1}	nn	np	nn	np	np	np	np	np	nn	np	np	np	nn	np	nn	nn	np	np	np	nn	nn	nn	nn	np	nn	nn	nn	nn	np	np	nn	nn	nn	nn	np	nn	np	nn	np	np	nn	np	nn	np	np	np	np
Marker43900	<lmxll>	{1-}	ll	ll	lm	lm	lm	lm	lm	ll	ll	lm	lm	ll	lm	lm	ll	ll	ll	ll	ll	ll	lm	lm	ll	lm	lm	lm	lm	ll	ll	lm	ll	lm	ll	ll	lm	lm	lm	ll	ll	ll	lm	lm	lm	lm	ll	lm	lm
Marker111480	<lmxll>	{0-}	lm	lm	ll	ll	ll	ll	ll	lm	lm	ll	ll	lm	ll	ll	lm	lm	lm	lm	lm	lm	ll	ll	lm	ll	ll	ll	ll	lm	lm	ll	lm	ll	lm	lm	ll	ll	ll	lm	lm	lm	ll	ll	ll	ll	lm	ll	ll
Marker11218	<nnxnp>	{-0}	np	nn	np	nn	nn	nn	nn	nn	np	nn	nn	nn	np	nn	np	np	nn	nn	nn	np	np	np	np	nn	np	np	np	np	nn	nn	np	np	np	np	nn	np	nn	np	nn	np	np	nn	np	nn	nn	nn	nn
Marker15195	<nnxnp>	{-0}	np	nn	np	nn	nn	nn	nn	nn	np	nn	nn	nn	np	nn	np	np	nn	nn	nn	np	np	np	np	nn	np	np	np	np	nn	nn	np	np	np	np	nn	np	nn	np	nn	np	np	nn	np	nn	nn	nn	nn
Marker115916	<nnxnp>	{-0}	np	nn	np	nn	nn	nn	nn	nn	np	nn	nn	nn	np	nn	np	np	nn	nn	nn	np	np	np	np	nn	np	np	np	np	nn	nn	np	np	np	np	nn	np	nn	np	nn	np	np	nn	np	nn	nn	nn	nn
Marker34480	<nnxnp>	{-1}	nn	np	nn	np	np	np	np	np	nn	np	np	np	nn	np	nn	nn	np	np	np	nn	nn	nn	nn	np	nn	nn	nn	nn	np	np	nn	nn	nn	nn	np	nn	np	nn	np	nn	nn	np	nn	np	np	np	np
Marker15984	<nnxnp>	{-1}	nn	np	nn	np	np	np	np	np	nn	np	np	np	nn	np	nn	nn	np	np	np	nn	nn	nn	nn	np	nn	nn	nn	nn	np	np	nn	nn	nn	nn	np	nn	np	nn	np	nn	nn	np	nn	np	np	np	np
Marker13812	<nnxnp>	{-0}	np	nn	np	nn	nn	nn	nn	nn	np	nn	nn	nn	np	nn	np	np	nn	nn	nn	np	np	np	np	nn	np	np	np	np	nn	nn	np	np	np	np	nn	np	nn	np	nn	np	np	nn	np	nn	nn	nn	nn
Marker113519	<nnxnp>	{-1}	nn	np	nn	np	np	np	np	np	nn	np	np	np	nn	np	nn	nn	np	np	np	nn	nn	nn	nn	np	nn	nn	nn	nn	np	np	nn	nn	nn	nn	np	nn	np	nn	np	nn	nn	np	nn	np	np	np	np
Marker113505	<nnxnp>	{-1}	nn	np	nn	np	np	np	np	np	nn	np	np	np	nn	np	nn	nn	np	np	np	nn	nn	nn	nn	np	nn	nn	nn	nn	np	np	nn	nn	nn	nn	np	nn	np	nn	np	nn	nn	np	nn	np	np	np	np
Marker118704	<nnxnp>	{-1}	nn	np	nn	np	np	np	np	np	nn	np	np	np	nn	np	nn	nn	np	np	np	nn	nn	nn	nn	np	nn	nn	nn	nn	np	np	nn	nn	nn	nn	np	nn	np	nn	np	nn	nn	np	nn	np	np	np	np
Marker110098	<nnxnp>	{-1}	nn	np	nn	np	np	np	np	np	nn	np	np	np	nn	np	nn	nn	np	np	np	nn	nn	nn	nn	np	nn	nn	nn	nn	np	np	nn	nn	nn	nn	np	nn	np	nn	np	nn	nn	np	nn	np	np	np	np
Marker55871	<nnxnp>	{-0}	np	nn	np	nn	nn	nn	nn	nn	np	nn	nn	nn	np	nn	np	np	nn	nn	nn	np	np	np	np	nn	np	np	np	np	nn	nn	np	np	np	np	nn	np	nn	np	nn	np	np	nn	np	nn	nn	nn	nn
Marker5234	<nnxnp>	{-0}	np	nn	np	nn	nn	nn	nn	nn	np	nn	nn	nn	np	nn	np	np	nn	nn	nn	np	np	np	np	nn	np	np	np	np	nn	nn	np	np	np	np	nn	np	nn	np	nn	np	np	nn	np	nn	nn	nn	nn
Marker784	<nnxnp>	{-1}	nn	np	nn	np	np	np	np	np	nn	np	np	np	nn	np	nn	nn	np	np	np	nn	nn	nn	nn	np	nn	nn	nn	nn	np	np	nn	nn	nn	nn	np	nn	np	nn	np	nn	nn	np	nn	np	np	np	np
Marker3731	<lmxll>	{0-}	lm	lm	ll	ll	ll	ll	ll	lm	lm	ll	ll	lm	ll	ll	lm	lm	lm	lm	lm	lm	ll	ll	lm	ll	ll	ll	ll	lm	lm	ll	lm	ll	lm	lm	ll	ll	ll	lm	lm	lm	ll	ll	ll	ll	lm	ll	ll
Marker119805	<nnxnp>	{-0}	np	nn	np	nn	nn	nn	nn	nn	np	nn	nn	nn	np	nn	np	np	nn	nn	nn	np	np	np	np	nn	np	np	np	np	nn	nn	np	np	np	np	nn	np	nn	np	nn	np	np	nn	np	nn	nn	nn	nn
Marker20775	<lmxll>	{0-}	lm	lm	ll	ll	ll	ll	ll	lm	lm	ll	ll	lm	ll	ll	lm	lm	lm	lm	lm	lm	ll	ll	lm	ll	ll	ll	ll	lm	lm	ll	lm	ll	lm	lm	ll	ll	ll	lm	lm	lm	ll	ll	ll	ll	lm	ll	ll
Marker114805	<hkxhk>	{10}	hk	hh	kk	hk	hk	hk	hk	hh	hk	hk	hk	hh	kk	hk	hk	hk	hh	hh	hh	hk	kk	kk	hk	hk	kk	kk	kk	hk	hh	hk	hk	kk	hk	hk	hk	kk	hk	hk	hh	hk	kk	hk	kk	hk	hh	hk	hk
Marker22914	<nnxnp>	{-1}	nn	np	nn	np	np	np	np	np	nn	np	np	np	nn	np	nn	nn	np	np	np	nn	nn	nn	nn	np	nn	nn	nn	nn	np	np	nn	nn	nn	nn	np	nn	np	nn	np	nn	nn	np	nn	np	np	np	np
Marker17158	<nnxnp>	{-1}	nn	np	nn	np	np	np	np	np	nn	np	np	np	nn	np	nn	nn	np	np	np	nn	nn	nn	nn	np	nn	nn	nn	nn	np	np	nn	nn	nn	nn	np	nn	np	nn	np	nn	nn	np	nn	np	np	np	np
Marker71627	<nnxnp>	{-0}	np	nn	np	nn	nn	nn	nn	nn	np	nn	nn	nn	np	nn	np	np	nn	nn	nn	np	np	np	np	nn	np	np	np	np	nn	nn	np	np	np	np	nn	np	nn	np	nn	np	np	nn	np	nn	nn	nn	nn
Marker29050	<nnxnp>	{-0}	np	nn	np	nn	nn	nn	nn	nn	np	nn	nn	nn	np	nn	np	np	nn	nn	nn	np	np	np	np	nn	np	np	np	np	nn	nn	np	np	np	np	nn	np	nn	np	nn	np	np	nn	np	nn	nn	nn	nn
Marker46739	<lmxll>	{1-}	ll	ll	lm	lm	lm	lm	lm	ll	ll	lm	lm	ll	lm	lm	ll	ll	ll	ll	ll	ll	lm	lm	ll	lm	lm	lm	lm	ll	ll	lm	ll	lm	ll	ll	lm	lm	lm	ll	ll	ll	lm	lm	lm	lm	ll	lm	lm
Marker12529	<lmxll>	{1-}	ll	ll	lm	lm	lm	lm	lm	ll	ll	lm	lm	ll	lm	lm	ll	ll	ll	ll	ll	ll	lm	lm	ll	lm	lm	lm	lm	ll	ll	lm	ll	lm	ll	ll	lm	lm	lm	ll	ll	ll	lm	lm	lm	lm	ll	lm	lm
Marker111671	<lmxll>	{1-}	ll	ll	lm	lm	lm	lm	lm	ll	ll	lm	lm	ll	lm	lm	ll	ll	ll	ll	ll	ll	lm	lm	ll	lm	lm	lm	lm	ll	ll	lm	ll	lm	ll	ll	lm	lm	lm	ll	ll	ll	lm	lm	lm	lm	ll	lm	lm
Marker118080	<lmxll>	{1-}	ll	ll	lm	lm	lm	lm	lm	ll	ll	lm	lm	ll	lm	lm	ll	ll	ll	ll	ll	ll	lm	lm	ll	lm	lm	lm	lm	ll	ll	lm	ll	lm	ll	ll	lm	lm	lm	ll	ll	ll	lm	lm	lm	lm	ll	lm	lm
Marker115219	<hkxhk>	{10}	hk	hh	kk	hk	hk	hk	hk	hh	hk	hk	hk	hh	kk	hk	hk	hk	hh	hh	hh	hk	kk	kk	hk	hk	kk	kk	kk	hk	hh	hk	hk	kk	hk	hk	hk	kk	hk	hk	hh	hk	kk	hk	kk	hk	hh	hk	hk
Marker16238	<nnxnp>	{-1}	nn	np	nn	np	np	np	np	np	nn	np	np	np	nn	np	nn	nn	np	np	np	nn	nn	nn	nn	np	nn	nn	nn	nn	np	np	nn	nn	nn	nn	np	nn	np	nn	np	np	nn	np	nn	np	np	np	np
Marker303	<nnxnp>	{-0}	np	nn	np	nn	nn	nn	nn	nn	np	nn	nn	nn	np	nn	np	np	nn	nn	nn	np	np	np	np	nn	np	np	np	np	nn	nn	np	np	np	np	nn	np	nn	np	nn	nn	np	nn	np	nn	nn	nn	nn
Marker109826	<nnxnp>	{-0}	np	nn	np	nn	nn	nn	nn	nn	np	nn	nn	nn	np	nn	np	np	nn	nn	nn	np	np	np	np	nn	np	np	np	np	nn	nn	np	np	np	np	nn	np	nn	np	nn	nn	np	nn	np	nn	nn	nn	nn
Marker111394	<nnxnp>	{-1}	nn	np	nn	np	np	np	np	np	nn	np	np	np	nn	np	nn	nn	np	np	np	nn	nn	nn	nn	np	nn	nn	nn	nn	np	np	nn	nn	nn	nn	np	nn	np	nn	np	np	nn	np	nn	np	np	np	np
Marker46535	<nnxnp>	{-0}	np	nn	np	nn	nn	nn	nn	nn	np	nn	nn	nn	np	nn	np	np	nn	nn	nn	np	np	np	np	nn	np	np	np	np	nn	nn	np	np	np	np	nn	np	nn	np	nn	nn	np	nn	np	nn	nn	nn	nn
Marker117904	<nnxnp>	{-0}	np	nn	np	nn	nn	nn	nn	nn	np	nn	nn	nn	np	nn	np	np	nn	nn	nn	np	np	np	np	nn	np	np	np	np	nn	nn	np	np	np	np	nn	np	nn	np	nn	nn	np	nn	np	nn	nn	nn	nn
Marker120410	<nnxnp>	{-0}	np	nn	np	nn	nn	nn	nn	nn	np	nn	nn	nn	np	nn	np	np	nn	nn	nn	np	np	np	np	nn	np	np	np	np	nn	nn	np	np	np	np	nn	np	nn	np	nn	nn	np	nn	np	nn	nn	nn	nn
Marker20720	<nnxnp>	{-1}	nn	np	nn	np	np	np	np	np	nn	np	np	np	nn	np	nn	nn	np	np	np	nn	nn	nn	nn	np	nn	nn	nn	nn	np	np	nn	nn	nn	nn	np	nn	np	nn	np	np	nn	np	nn	np	np	np	np
Marker4957	<lmxll>	{1-}	ll	ll	lm	lm	lm	lm	lm	ll	ll	lm	lm	ll	lm	lm	ll	ll	ll	ll	ll	ll	lm	lm	ll	lm	lm	lm	lm	ll	ll	lm	ll	lm	ll	ll	lm	lm	lm	ll	ll	ll	lm	lm	lm	lm	ll	lm	lm
Marker112460	<lmxll>	{0-}	lm	lm	ll	ll	ll	ll	ll	lm	lm	ll	ll	lm	ll	ll	lm	lm	lm	lm	lm	lm	ll	ll	lm	ll	ll	ll	ll	lm	lm	ll	lm	ll	lm	lm	ll	ll	ll	lm	lm	lm	ll	ll	ll	ll	lm	ll	ll
Marker113692	<lmxll>	{0-}	lm	lm	ll	ll	ll	ll	ll	lm	lm	ll	ll	lm	ll	ll	lm	lm	lm	lm	lm	lm	ll	ll	lm	ll	ll	ll	ll	lm	lm	ll	lm	ll	lm	lm	ll	ll	ll	lm	lm	lm	ll	ll	ll	ll	lm	ll	ll
Marker114166	<lmxll>	{0-}	lm	lm	ll	ll	ll	ll	ll	lm	lm	ll	ll	lm	ll	ll	lm	lm	lm	lm	lm	lm	ll	ll	lm	ll	ll	ll	ll	lm	lm	ll	lm	ll	lm	lm	ll	ll	ll	lm	lm	lm	ll	ll	ll	ll	lm	ll	ll
Marker113688	<lmxll>	{0-}	lm	lm	ll	ll	ll	ll	ll	lm	lm	ll	ll	lm	ll	ll	lm	lm	lm	lm	lm	lm	ll	ll	lm	ll	ll	ll	ll	lm	lm	ll	lm	ll	lm	lm	ll	ll	ll	lm	lm	lm	ll	ll	ll	ll	lm	ll	ll
Marker109870	<lmxll>	{0-}	lm	lm	ll	ll	ll	ll	ll	lm	lm	ll	ll	lm	ll	ll	lm	lm	lm	lm	lm	lm	ll	ll	lm	ll	ll	ll	ll	lm	lm	ll	lm	ll	lm	lm	ll	ll	ll	lm	lm	lm	ll	ll	ll	ll	lm	ll	ll
Marker46743	<lmxll>	{1-}	ll	ll	lm	lm	lm	lm	lm	ll	ll	lm	lm	ll	lm	lm	ll	ll	ll	ll	ll	ll	lm	lm	ll	lm	lm	lm	lm	ll	ll	lm	ll	lm	ll	ll	lm	lm	lm	ll	ll	ll	lm	lm	lm	lm	ll	lm	lm
Marker6744	<lmxll>	{1-}	lm	ll	lm	ll	ll	lm	lm	ll	lm	lm	ll	ll	ll	lm	ll	ll	lm	lm	lm	ll	lm	lm	lm	lm	ll	ll	lm	ll	ll	ll	lm	lm	lm	lm	lm	lm	lm	lm	lm	lm	lm	ll	lm	ll	lm	lm	ll
Marker11091	<hkxhk>	{11}	kk	hk	hk	hh	hk	hk	kk	hk	kk	kk	hk	hh	hh	hk	hk	hh	hk	kk	hk	hh	kk	kk	hk	hk	hk	hk	kk	hh	hk	hh	kk	kk	hk	hk	hk	kk	kk	kk	hk	hk	hk	hh	kk	hk	kk	kk	hh
Marker120366	<nnxnp>	{-1}	np	np	nn	nn	np	nn	np	np	np	np	np	nn	nn	nn	np	nn	nn	np	nn	nn	np	np	nn	nn	np	np	np	nn	np	nn	np	np	nn	nn	nn	np	np	np	nn	nn	nn	nn	np	np	np	np	nn
Marker120372	<nnxnp>	{-1}	np	np	nn	nn	np	nn	np	np	np	np	np	nn	nn	nn	np	nn	nn	np	nn	nn	np	np	nn	nn	np	np	np	nn	np	nn	np	np	nn	nn	nn	np	np	np	nn	nn	nn	nn	np	np	np	np	nn
Marker121980	<nnxnp>	{-1}	np	np	nn	nn	np	nn	np	np	np	np	np	nn	nn	nn	np	nn	nn	np	nn	nn	np	np	nn	nn	np	np	np	nn	np	nn	np	np	nn	nn	nn	np	np	np	nn	nn	nn	nn	np	np	np	np	nn
Marker5625	<lmxll>	{0-}	ll	lm	ll	lm	lm	ll	ll	lm	ll	ll	lm	lm	lm	ll	lm	lm	ll	ll	ll	lm	ll	ll	ll	ll	lm	lm	ll	lm	lm	lm	ll	ll	ll	ll	ll	ll	ll	ll	ll	ll	ll	lm	ll	lm	ll	ll	lm
Marker6651	<lmxll>	{0-}	ll	lm	ll	lm	lm	ll	ll	lm	ll	ll	lm	lm	lm	ll	lm	lm	ll	ll	ll	lm	ll	ll	ll	ll	lm	lm	ll	lm	lm	lm	ll	ll	ll	ll	ll	ll	ll	ll	ll	ll	ll	lm	ll	lm	ll	ll	lm
Marker107334	<hkxhk>	{01}	hk	kk	hh	hk	kk	hh	hk	kk	hk	hk	kk	hk	hk	hh	kk	hk	hh	hk	hh	hk	hk	hk	hh	hh	kk	kk	hk	hk	kk	hk	hk	hk	hh	hh	hh	hk	hk	hk	hh	hh	hh	hk	hk	kk	hk	hk	hk
Marker112157	<hkxhk>	{01}	hk	kk	hh	hk	kk	hh	hk	kk	hk	hk	kk	hk	hk	hh	kk	hk	hh	hk	hh	hk	hk	hk	hh	hh	kk	kk	hk	hk	kk	hk	hk	hk	hh	hh	hh	hk	hk	hk	hh	hh	hh	hk	hk	kk	hk	hk	hk
Marker48395	<nnxnp>	{-1}	np	np	nn	nn	np	nn	np	np	np	np	np	nn	nn	nn	np	nn	nn	np	nn	nn	np	np	nn	nn	np	np	np	nn	np	nn	np	np	nn	nn	nn	np	np	np	nn	nn	nn	nn	np	np	np	np	nn
Marker8579	<lmxll>	{1-}	lm	ll	lm	ll	ll	lm	lm	ll	lm	lm	ll	ll	ll	lm	ll	ll	lm	lm	lm	ll	lm	lm	lm	lm	ll	ll	lm	ll	ll	ll	lm	lm	lm	lm	lm	lm	lm	lm	lm	lm	lm	ll	lm	ll	lm	lm	ll
Marker117297	<hkxhk>	{00}	hh	hk	hk	kk	hk	hk	hh	hk	hh	hh	hk	kk	kk	hk	hk	kk	hk	hh	hk	kk	hh	hh	hk	hk	hk	hk	hh	kk	hk	kk	hh	hh	hk	hk	hk	hh	hh	hh	hk	hk	hk	kk	hh	hk	hh	hh	kk
Marker42316	<lmxll>	{0-}	ll	lm	ll	lm	lm	ll	ll	lm	ll	ll	lm	lm	lm	ll	lm	lm	ll	ll	ll	lm	ll	ll	ll	ll	lm	lm	ll	lm	lm	lm	ll	ll	ll	ll	ll	ll	ll	ll	ll	ll	ll	lm	ll	lm	ll	ll	lm
Marker7563	<nnxnp>	{-1}	np	np	nn	nn	np	nn	np	np	np	np	np	nn	nn	nn	np	nn	nn	np	nn	nn	np	np	nn	nn	np	np	np	nn	np	nn	np	np	nn	nn	nn	np	np	np	nn	nn	nn	nn	np	np	np	np	nn
Marker111068	<nnxnp>	{-0}	nn	nn	np	np	nn	np	nn	nn	nn	nn	nn	np	np	np	nn	np	np	nn	np	np	nn	nn	np	np	nn	nn	nn	np	nn	np	nn	nn	np	np	np	nn	nn	nn	np	np	np	np	nn	nn	nn	nn	np
Marker26975	<nnxnp>	{-0}	nn	nn	np	np	nn	np	nn	nn	nn	nn	nn	np	np	np	nn	np	np	nn	np	np	nn	nn	np	np	nn	nn	nn	np	nn	np	nn	nn	np	np	np	nn	nn	nn	np	np	np	np	nn	nn	nn	nn	np
Marker119014	<hkxhk>	{00}	hh	hk	hk	kk	hk	hk	hh	hk	hh	hh	hk	kk	kk	hk	hk	kk	hk	hh	hk	kk	hh	hh	hk	hk	hk	hk	hh	kk	hk	kk	hh	hh	hk	hk	hk	hk	hh	hk	hk	hk	hk	kk	hh	hk	hh	hh	kk
Marker15990	<lmxll>	{1-}	lm	ll	lm	ll	ll	lm	lm	ll	lm	lm	ll	ll	ll	lm	ll	ll	lm	lm	lm	ll	lm	lm	lm	lm	ll	ll	lm	ll	ll	ll	lm	lm	lm	lm	lm	lm	lm	lm	lm	lm	lm	ll	lm	ll	lm	lm	ll
Marker5427	<lmxll>	{0-}	ll	lm	ll	lm	lm	ll	ll	lm	ll	ll	lm	lm	lm	ll	lm	lm	ll	ll	ll	lm	ll	ll	ll	ll	lm	lm	ll	lm	lm	lm	ll	ll	ll	ll	ll	ll	ll	ll	ll	ll	ll	lm	ll	lm	ll	ll	lm
Marker106710	<lmxll>	{1-}	lm	ll	lm	ll	ll	lm	lm	ll	lm	lm	ll	ll	ll	lm	ll	ll	lm	lm	lm	ll	lm	lm	lm	lm	ll	ll	lm	ll	ll	ll	lm	lm	lm	lm	lm	lm	lm	lm	lm	lm	lm	ll	lm	ll	lm	lm	ll
Marker107728	<nnxnp>	{-0}	nn	nn	np	np	nn	np	nn	nn	nn	nn	nn	np	np	np	nn	np	np	nn	np	np	nn	nn	np	np	nn	nn	nn	np	nn	np	nn	nn	np	np	np	np	nn	np	np	np	np	np	nn	nn	nn	nn	np
Marker3176	<nnxnp>	{-0}	nn	nn	np	np	nn	np	nn	nn	nn	nn	nn	np	np	np	nn	np	np	nn	np	np	nn	nn	np	np	nn	nn	nn	np	nn	np	nn	nn	np	np	np	np	nn	np	np	np	np	np	nn	nn	nn	nn	np
Marker114397	<lmxll>	{1-}	lm	ll	lm	ll	ll	lm	lm	ll	lm	lm	ll	ll	ll	lm	ll	ll	lm	lm	lm	ll	lm	lm	lm	lm	ll	ll	lm	ll	ll	ll	lm	lm	lm	lm	lm	lm	lm	lm	lm	lm	lm	ll	lm	ll	lm	lm	ll
Marker121692	<hkxhk>	{11}	kk	hk	hk	hh	hk	hk	kk	hk	kk	kk	hk	hh	hh	hk	hk	hh	hk	kk	hk	hh	kk	kk	hk	hk	hk	hk	kk	hh	hk	hh	kk	kk	hk	hk	hk	hk	kk	hk	hk	hk	hk	hh	kk	hk	kk	kk	hh
Marker5626	<nnxnp>	{-0}	nn	nn	np	np	nn	np	nn	nn	nn	nn	nn	np	np	np	nn	np	np	nn	np	np	nn	nn	np	np	nn	nn	nn	np	nn	np	nn	nn	np	np	np	np	nn	np	np	np	np	np	nn	nn	nn	nn	np
Marker113989	<lmxll>	{1-}	lm	ll	lm	ll	ll	lm	lm	ll	lm	lm	ll	ll	ll	lm	ll	ll	lm	lm	lm	ll	lm	lm	lm	lm	ll	ll	lm	ll	ll	ll	lm	lm	lm	lm	lm	lm	lm	lm	lm	lm	lm	ll	lm	ll	lm	lm	ll
Marker3709	<lmxll>	{0-}	ll	lm	ll	lm	lm	ll	ll	lm	ll	ll	lm	lm	lm	ll	lm	lm	ll	ll	ll	lm	ll	ll	ll	ll	lm	lm	ll	lm	lm	lm	ll	ll	ll	ll	ll	ll	ll	ll	ll	ll	ll	lm	ll	lm	ll	ll	lm
Marker109271	<lmxll>	{0-}	ll	lm	ll	lm	lm	ll	ll	lm	ll	ll	lm	lm	lm	ll	lm	lm	ll	ll	ll	lm	ll	ll	ll	ll	lm	lm	ll	lm	lm	lm	ll	ll	ll	ll	ll	ll	ll	ll	ll	ll	ll	lm	ll	lm	ll	ll	lm
Marker119082	<lmxll>	{1-}	lm	ll	lm	ll	ll	lm	lm	ll	lm	lm	ll	ll	ll	lm	ll	ll	lm	lm	lm	ll	lm	lm	lm	lm	ll	ll	lm	ll	ll	ll	lm	lm	lm	lm	lm	lm	lm	lm	lm	lm	lm	ll	lm	ll	lm	lm	ll
Marker107228	<hkxhk>	{10}	hk	hh	kk	hk	hh	kk	hk	hh	hk	hk	hh	hk	hk	kk	hh	hk	kk	hk	kk	hk	hk	hk	kk	kk	hh	hh	hk	hk	hh	hk	hk	hk	kk	kk	kk	kk	hk	kk	kk	kk	kk	hk	hk	hh	hk	hk	hk
Marker121398	<lmxll>	{1-}	lm	ll	lm	ll	ll	lm	ll	ll	lm	lm	ll	ll	ll	lm	ll	ll	lm	lm	lm	ll	lm	lm	lm	lm	ll	ll	lm	ll	ll	ll	lm	lm	lm	lm	lm	lm	lm	lm	lm	lm	lm	ll	lm	ll	lm	lm	ll
Marker11419	<lmxll>	{0-}	ll	lm	ll	lm	lm	ll	lm	lm	ll	ll	lm	lm	lm	ll	lm	lm	ll	ll	ll	lm	ll	ll	ll	ll	ll	lm	ll	lm	lm	lm	ll	ll	ll	ll	ll	ll	ll	ll	ll	ll	ll	lm	ll	lm	ll	ll	lm
Marker9669	<lmxll>	{1-}	lm	ll	lm	ll	ll	lm	ll	ll	lm	lm	ll	ll	ll	lm	ll	ll	lm	lm	lm	ll	lm	lm	lm	lm	lm	ll	lm	ll	ll	ll	lm	lm	lm	lm	lm	lm	lm	lm	lm	lm	lm	ll	lm	ll	lm	lm	ll
Marker16791	<lmxll>	{0-}	ll	lm	ll	lm	lm	ll	lm	lm	ll	ll	lm	lm	lm	ll	lm	lm	ll	ll	ll	lm	ll	ll	ll	ll	ll	lm	ll	lm	lm	lm	ll	ll	ll	ll	ll	ll	ll	ll	ll	ll	ll	lm	ll	lm	ll	ll	lm
Marker53209	<lmxll>	{0-}	ll	lm	ll	lm	lm	ll	lm	lm	ll	lm	lm	lm	lm	ll	lm	lm	ll	ll	ll	lm	ll	ll	ll	ll	ll	lm	ll	lm	lm	lm	ll	ll	ll	ll	ll	ll	ll	ll	ll	ll	ll	lm	ll	lm	ll	ll	lm
Marker1718	<lmxll>	{1-}	lm	ll	lm	ll	lm	lm	ll	ll	lm	ll	ll	ll	ll	lm	ll	ll	lm	lm	lm	ll	lm	lm	lm	lm	lm	ll	lm	ll	ll	ll	lm	lm	lm	lm	lm	lm	lm	lm	lm	lm	lm	ll	lm	ll	lm	lm	ll
Marker113542	<nnxnp>	{-1}	np	np	nn	nn	np	nn	np	np	np	np	np	nn	nn	nn	np	nn	nn	nn	nn	nn	np	np	nn	nn	np	np	np	nn	np	nn	np	np	nn	nn	nn	nn	np	nn	nn	nn	nn	nn	np	np	np	np	nn
Marker9083	<nnxnp>	{-1}	np	np	nn	nn	np	nn	np	np	np	np	np	nn	nn	nn	np	nn	nn	nn	nn	nn	np	np	nn	nn	np	np	np	nn	np	nn	np	np	nn	nn	nn	nn	np	nn	nn	nn	nn	nn	np	np	np	np	nn
Marker115748	<lmxll>	{0-}	ll	lm	ll	lm	ll	ll	lm	lm	ll	lm	lm	lm	lm	ll	lm	lm	ll	ll	ll	lm	lm	ll	ll	ll	ll	lm	ll	lm	lm	lm	ll	ll	ll	ll	ll	ll	ll	ll	ll	ll	ll	lm	ll	lm	ll	ll	lm
Marker19795	<nnxnp>	{-1}	np	np	nn	nn	np	nn	np	np	np	np	np	nn	nn	nn	np	nn	nn	nn	nn	nn	np	np	nn	nn	np	np	np	nn	np	nn	np	np	nn	nn	nn	nn	np	nn	nn	nn	nn	nn	np	np	np	np	nn
Marker77406	<lmxll>	{0-}	ll	lm	ll	lm	ll	ll	lm	lm	ll	lm	lm	lm	lm	ll	lm	lm	ll	ll	ll	lm	lm	ll	ll	ll	ll	lm	ll	lm	lm	lm	ll	lm	ll	ll	ll	ll	ll	ll	ll	ll	ll	lm	ll	lm	ll	ll	lm
Marker8344	<lmxll>	{0-}	ll	lm	ll	lm	ll	ll	lm	lm	ll	lm	lm	lm	lm	ll	lm	lm	ll	ll	ll	lm	lm	ll	ll	ll	ll	lm	ll	lm	lm	lm	ll	lm	ll	ll	ll	ll	ll	ll	ll	ll	ll	lm	ll	lm	ll	ll	lm
Marker4594	<nnxnp>	{-1}	np	np	nn	nn	np	nn	np	np	np	np	np	nn	nn	np	np	nn	nn	np	nn	nn	np	np	nn	nn	np	np	np	nn	np	nn	np	np	nn	nn	nn	nn	nn	nn	nn	nn	nn	nn	np	np	np	np	nn
Marker4179	<nnxnp>	{-1}	np	np	nn	nn	np	nn	np	np	np	np	np	nn	nn	np	np	nn	nn	np	nn	nn	np	np	nn	nn	np	np	np	nn	np	nn	np	np	nn	nn	nn	nn	nn	nn	nn	nn	nn	nn	np	np	np	np	nn
Marker11655	<lmxll>	{1-}	lm	lm	lm	ll	lm	lm	ll	ll	lm	ll	ll	ll	ll	lm	ll	ll	lm	lm	lm	ll	ll	lm	lm	lm	lm	ll	ll	ll	ll	ll	ll	ll	lm	lm	lm	lm	lm	lm	lm	lm	lm	ll	lm	ll	lm	lm	ll
Marker121210	<hkxhk>	{00}	hh	hh	hk	kk	hh	hk	hk	hk	hh	hk	hk	kk	kk	hh	hk	kk	hk	hh	hk	kk	hk	hh	hk	hk	hh	hk	hk	kk	hk	kk	hk	hk	hk	hk	hk	hk	hk	hk	hk	hk	hk	kk	hh	hk	hh	hh	kk
Marker6951	<nnxnp>	{-0}	nn	nn	np	np	nn	np	nn	nn	nn	nn	nn	np	np	nn	nn	np	np	nn	np	np	nn	nn	np	np	nn	nn	nn	np	nn	np	nn	nn	np	np	np	np	np	np	np	np	np	np	nn	nn	nn	nn	np
Marker11533	<lmxll>	{0-}	ll	ll	ll	lm	ll	ll	lm	lm	ll	lm	lm	lm	lm	ll	lm	lm	ll	ll	ll	lm	lm	ll	ll	ll	ll	lm	lm	lm	lm	lm	lm	lm	ll	ll	ll	ll	ll	ll	ll	ll	ll	lm	ll	lm	ll	ll	lm
Marker116201	<nnxnp>	{-1}	np	np	nn	nn	np	nn	np	np	np	np	np	nn	nn	np	np	nn	nn	np	nn	nn	np	np	nn	nn	np	np	np	nn	np	nn	np	np	nn	nn	nn	nn	nn	nn	nn	nn	nn	nn	np	np	np	np	nn
Marker111557	<nnxnp>	{-1}	np	np	nn	nn	np	nn	np	np	np	np	np	nn	nn	np	np	nn	nn	np	np	nn	np	np	nn	nn	np	np	np	nn	np	nn	np	np	nn	np	nn	nn	nn	nn	nn	nn	nn	nn	np	np	np	np	nn
Marker8610	<nnxnp>	{-1}	np	np	nn	nn	np	nn	np	np	np	np	np	nn	nn	np	np	nn	nn	np	np	nn	np	np	nn	nn	np	np	np	nn	np	nn	np	np	nn	np	nn	nn	nn	nn	nn	nn	nn	nn	np	np	np	np	nn
Marker2432	<nnxnp>	{-1}	np	np	nn	nn	np	nn	np	np	np	np	np	nn	nn	np	np	nn	nn	np	np	nn	np	np	nn	nn	np	np	np	nn	np	nn	np	np	nn	np	nn	nn	nn	nn	nn	nn	nn	nn	np	np	np	np	nn
Marker1929	<nnxnp>	{-1}	np	np	nn	nn	np	nn	np	np	np	np	np	nn	nn	np	np	nn	nn	np	np	nn	np	np	nn	nn	np	np	np	nn	np	nn	np	np	nn	np	nn	nn	nn	nn	nn	nn	nn	nn	np	np	np	np	nn
Marker37622	<lmxll>	{1-}	lm	lm	lm	ll	lm	lm	ll	ll	lm	ll	ll	ll	ll	lm	ll	ll	lm	lm	lm	ll	ll	lm	lm	lm	lm	ll	ll	ll	ll	ll	ll	ll	lm	lm	lm	lm	lm	lm	lm	lm	lm	ll	lm	ll	lm	lm	ll
Marker109321	<lmxll>	{0-}	ll	ll	ll	lm	ll	ll	lm	lm	ll	lm	lm	lm	lm	ll	lm	lm	ll	ll	ll	lm	lm	ll	ll	ll	ll	lm	lm	lm	lm	lm	lm	lm	ll	ll	ll	ll	ll	ll	ll	ll	ll	lm	ll	lm	ll	ll	lm
Marker75542	<lmxll>	{1-}	lm	lm	lm	ll	lm	lm	ll	ll	lm	ll	ll	ll	ll	lm	ll	ll	lm	lm	lm	ll	ll	lm	lm	lm	lm	ll	ll	ll	ll	ll	ll	ll	lm	lm	lm	lm	lm	lm	lm	lm	lm	ll	lm	ll	lm	lm	ll
Marker122301	<lmxll>	{0-}	ll	ll	ll	lm	ll	ll	lm	lm	ll	lm	lm	lm	lm	ll	lm	lm	ll	ll	ll	lm	lm	ll	ll	ll	ll	lm	lm	lm	lm	lm	lm	lm	ll	ll	ll	ll	ll	ll	ll	ll	ll	lm	ll	lm	ll	ll	lm
Marker572	<lmxll>	{0-}	ll	ll	ll	lm	ll	ll	lm	lm	ll	lm	lm	lm	lm	ll	lm	lm	ll	ll	ll	lm	lm	ll	ll	ll	ll	lm	lm	lm	lm	lm	lm	lm	ll	ll	ll	ll	ll	ll	ll	ll	ll	lm	ll	lm	ll	ll	lm
Marker110459	<lmxll>	{1-}	lm	lm	lm	ll	lm	lm	ll	ll	lm	ll	ll	ll	ll	lm	ll	ll	lm	lm	lm	ll	ll	lm	lm	lm	lm	ll	ll	ll	ll	ll	ll	ll	lm	lm	lm	lm	lm	lm	lm	lm	lm	ll	lm	ll	lm	lm	ll
Marker21698	<lmxll>	{0-}	ll	ll	ll	lm	ll	ll	lm	lm	ll	lm	lm	lm	lm	ll	lm	lm	ll	ll	ll	lm	lm	ll	ll	ll	ll	lm	lm	lm	lm	lm	lm	lm	ll	ll	ll	ll	ll	ll	ll	ll	ll	lm	ll	lm	ll	ll	lm
Marker113846	<hkxhk>	{01}	hk	hk	hh	hk	hk	hh	kk	kk	hk	kk	kk	hk	hk	hk	kk	hk	hh	hk	hk	hk	kk	hk	hh	hh	hk	kk	kk	hk	kk	hk	kk	kk	hh	hk	hh	hh	hh	hh	hh	hh	hh	hk	hk	kk	hk	hk	hk
Marker109946	<nnxnp>	{-0}	nn	nn	np	np	nn	np	nn	nn	nn	nn	nn	np	np	nn	nn	np	np	nn	nn	np	nn	nn	np	np	nn	nn	nn	np	nn	np	nn	nn	np	nn	np	np	np	np	np	np	np	np	nn	nn	nn	nn	np
Marker26677	<nnxnp>	{-1}	np	np	nn	nn	np	nn	np	np	np	np	np	nn	nn	np	np	nn	nn	np	np	nn	np	np	nn	nn	np	np	np	nn	np	nn	np	np	nn	np	nn	nn	nn	nn	nn	nn	nn	nn	np	np	np	np	nn
Marker120524	<nnxnp>	{-1}	np	np	nn	nn	np	nn	np	np	np	np	np	nn	nn	np	np	nn	nn	np	np	nn	np	np	nn	nn	np	np	np	nn	np	nn	np	np	nn	np	nn	nn	nn	nn	nn	nn	nn	nn	np	np	np	np	nn
Marker4155	<nnxnp>	{-1}	np	np	nn	nn	np	nn	np	np	np	np	np	nn	nn	np	np	nn	nn	np	np	nn	np	np	nn	nn	np	np	np	nn	np	nn	np	np	nn	np	nn	nn	nn	nn	nn	nn	nn	nn	np	np	np	np	nn
Marker110966	<nnxnp>	{-0}	nn	nn	np	np	nn	np	nn	nn	nn	nn	nn	np	np	nn	nn	np	np	nn	nn	np	nn	nn	np	np	nn	nn	nn	np	nn	np	nn	nn	np	nn	np	np	np	np	np	np	np	np	nn	nn	nn	nn	np
Marker108931	<nnxnp>	{-1}	np	np	nn	nn	np	nn	np	np	np	np	np	nn	nn	np	np	nn	nn	np	np	nn	np	np	nn	nn	np	np	np	nn	np	nn	np	np	nn	np	nn	nn	nn	nn	nn	nn	nn	nn	np	np	np	np	nn
Marker116420	<lmxll>	{0-}	ll	ll	ll	lm	ll	ll	lm	lm	ll	lm	lm	lm	lm	ll	lm	lm	ll	ll	ll	lm	lm	ll	ll	ll	ll	lm	lm	lm	lm	lm	lm	lm	lm	ll	ll	ll	ll	ll	ll	ll	ll	lm	ll	lm	ll	ll	lm
Marker482	<nnxnp>	{-1}	np	np	nn	nn	np	nn	np	np	np	np	np	nn	nn	np	np	nn	nn	np	np	nn	np	np	nn	nn	np	np	np	nn	np	nn	np	np	nn	np	nn	nn	nn	nn	nn	nn	nn	nn	np	np	np	np	nn
Marker118772	<nnxnp>	{-1}	np	np	nn	nn	np	nn	np	np	np	np	np	nn	nn	np	np	nn	nn	np	np	nn	np	np	nn	nn	np	np	np	nn	np	nn	np	np	nn	np	nn	nn	nn	nn	nn	nn	nn	nn	np	np	np	np	nn
Marker108391	<lmxll>	{0-}	ll	ll	ll	lm	ll	ll	lm	lm	ll	lm	lm	lm	lm	ll	lm	lm	ll	ll	ll	lm	lm	ll	ll	ll	ll	lm	lm	lm	lm	lm	lm	lm	lm	ll	ll	ll	ll	ll	ll	ll	ll	lm	ll	lm	ll	ll	lm
Marker112854	<lmxll>	{1-}	lm	lm	lm	ll	lm	lm	ll	ll	lm	ll	ll	ll	ll	lm	ll	ll	lm	lm	lm	ll	ll	lm	lm	lm	lm	ll	ll	ll	ll	ll	ll	ll	ll	lm	ll	lm	lm	lm	lm	lm	lm	ll	lm	ll	lm	lm	ll
Marker22922	<lmxll>	{1-}	lm	lm	lm	ll	lm	lm	ll	ll	lm	ll	ll	ll	ll	lm	ll	ll	lm	lm	lm	ll	ll	lm	lm	lm	lm	ll	ll	ll	ll	ll	ll	ll	ll	lm	ll	lm	lm	lm	lm	lm	lm	ll	lm	ll	lm	lm	ll
Marker120428	<lmxll>	{1-}	lm	lm	lm	ll	lm	lm	ll	ll	lm	ll	ll	ll	ll	lm	ll	ll	lm	lm	lm	ll	ll	lm	lm	lm	lm	ll	ll	ll	ll	ll	ll	ll	ll	lm	ll	lm	lm	lm	lm	lm	lm	ll	lm	ll	lm	lm	ll
Marker11201	<lmxll>	{1-}	lm	lm	lm	ll	lm	lm	ll	ll	lm	ll	ll	ll	ll	lm	ll	ll	lm	lm	lm	ll	ll	lm	lm	lm	lm	ll	ll	ll	ll	ll	ll	ll	ll	lm	ll	lm	lm	lm	lm	lm	lm	ll	lm	ll	lm	lm	ll
Marker4508	<lmxll>	{1-}	lm	lm	lm	ll	lm	lm	ll	ll	lm	ll	ll	ll	ll	lm	ll	ll	lm	lm	lm	ll	ll	lm	lm	lm	lm	ll	ll	ll	ll	ll	ll	ll	ll	lm	ll	lm	lm	lm	lm	lm	lm	ll	lm	ll	lm	lm	ll
Marker115150	<nnxnp>	{-1}	np	np	nn	nn	np	nn	np	np	np	np	np	nn	nn	np	np	nn	nn	np	np	nn	np	np	nn	nn	np	np	np	nn	np	nn	np	np	nn	np	nn	nn	nn	nn	nn	nn	nn	nn	np	np	np	np	nn
Marker13065	<nnxnp>	{-1}	np	np	nn	nn	np	nn	np	np	np	np	np	nn	nn	np	np	nn	nn	np	np	nn	np	np	nn	nn	np	np	np	nn	np	nn	np	np	nn	np	nn	nn	nn	nn	nn	nn	nn	nn	np	np	np	np	nn
Marker21574	<lmxll>	{1-}	lm	lm	lm	ll	lm	lm	ll	ll	lm	ll	ll	ll	ll	ll	ll	ll	lm	lm	lm	ll	ll	lm	lm	lm	lm	ll	ll	ll	ll	ll	ll	ll	ll	lm	ll	lm	lm	lm	lm	lm	lm	ll	lm	ll	lm	lm	ll
Marker107770	<lmxll>	{1-}	lm	lm	lm	ll	lm	lm	ll	ll	lm	ll	ll	ll	ll	lm	ll	ll	lm	lm	lm	ll	ll	lm	lm	lm	lm	ll	ll	ll	ll	ll	ll	ll	ll	lm	ll	lm	lm	lm	lm	lm	lm	ll	lm	ll	lm	lm	ll
Marker110692	<nnxnp>	{-1}	np	np	nn	nn	np	nn	np	np	np	np	np	nn	nn	np	np	nn	nn	np	np	nn	np	np	nn	nn	np	np	np	nn	np	nn	np	np	nn	np	nn	nn	nn	nn	nn	nn	nn	nn	np	np	np	np	nn
Marker115451	<lmxll>	{1-}	lm	lm	lm	ll	lm	lm	ll	ll	lm	ll	ll	ll	ll	ll	ll	ll	lm	lm	lm	ll	ll	lm	ll	lm	lm	ll	ll	ll	ll	ll	ll	ll	ll	lm	ll	lm	lm	lm	lm	lm	lm	ll	lm	ll	lm	lm	ll
Marker31894	<nnxnp>	{-0}	nn	nn	nn	np	nn	np	nn	nn	nn	nn	nn	np	np	nn	nn	np	np	nn	nn	np	nn	nn	np	np	nn	np	nn	np	nn	np	nn	nn	np	nn	np	np	np	np	np	np	np	np	nn	nn	nn	nn	np
Marker110171	<nnxnp>	{-0}	nn	nn	nn	np	nn	np	nn	nn	nn	nn	nn	np	np	nn	nn	np	np	nn	nn	np	nn	nn	np	np	nn	np	nn	np	nn	np	nn	nn	np	nn	np	np	np	np	np	np	np	np	nn	nn	nn	nn	np
Marker61279	<nnxnp>	{-1}	np	np	np	nn	np	nn	np	np	np	np	np	nn	nn	np	np	nn	nn	np	np	nn	np	np	nn	nn	np	nn	np	nn	np	nn	np	np	nn	np	nn	nn	nn	nn	nn	nn	nn	nn	np	np	np	np	nn
Marker107202	<nnxnp>	{-1}	np	np	np	nn	np	nn	np	np	np	np	np	nn	nn	np	np	nn	nn	np	np	nn	np	np	nn	nn	np	nn	np	nn	np	nn	np	np	nn	np	nn	nn	nn	nn	nn	nn	nn	nn	np	np	np	np	nn
Marker9439	<hkxhk>	{11}	kk	kk	kk	hh	kk	hk	hk	hk	kk	hk	hk	hh	hh	hk	hk	hh	hk	kk	kk	hh	hk	kk	hh	hk	kk	hh	hk	hh	hk	hh	hk	hk	hh	kk	hh	hk	hk	hk	hk	hk	hk	hh	kk	hk	kk	kk	hk
Marker28515	<hkxhk>	{00}	hh	hh	hh	kk	hh	hk	hk	hk	hh	hk	hk	kk	kk	hk	hk	kk	hk	hh	hh	kk	hk	hh	kk	hk	hh	kk	hk	kk	hk	kk	hk	hk	kk	hh	kk	hk	hk	hk	hk	hk	hk	kk	hh	hk	hh	hh	hk
Marker15907	<lmxll>	{1-}	lm	lm	lm	ll	lm	lm	ll	ll	lm	ll	ll	ll	ll	ll	ll	ll	lm	lm	lm	ll	ll	lm	ll	lm	lm	ll	ll	ll	ll	ll	ll	ll	ll	lm	ll	lm	lm	lm	lm	lm	lm	ll	lm	ll	lm	lm	lm
Marker113156	<lmxll>	{0-}	ll	ll	ll	lm	ll	ll	lm	lm	ll	lm	lm	lm	lm	lm	lm	lm	ll	ll	ll	lm	lm	ll	lm	ll	ll	lm	lm	lm	lm	lm	lm	lm	lm	ll	lm	ll	ll	ll	ll	ll	ll	lm	ll	lm	ll	ll	ll
Marker8602	<lmxll>	{0-}	ll	ll	ll	lm	ll	ll	lm	lm	ll	lm	lm	lm	lm	lm	lm	lm	ll	ll	ll	lm	lm	ll	lm	ll	ll	lm	lm	lm	lm	lm	lm	lm	lm	ll	lm	ll	ll	ll	ll	ll	ll	lm	ll	lm	ll	ll	ll
Marker43395	<nnxnp>	{-1}	np	np	np	nn	np	nn	np	np	np	np	np	nn	nn	np	np	nn	nn	np	np	nn	np	np	nn	nn	np	nn	np	nn	np	nn	np	np	nn	np	nn	nn	nn	nn	nn	nn	nn	nn	np	np	np	np	nn
Marker9436	<hkxhk>	{11}	kk	kk	kk	hh	kk	hk	hk	hk	kk	hk	hk	hh	hh	hk	hk	hh	hk	kk	kk	hh	hk	kk	hh	hk	kk	hh	hk	hh	hk	hh	hk	hk	hh	kk	hh	hk	hk	hk	hk	hk	hk	hh	kk	hk	kk	kk	hk
Marker112245	<hkxhk>	{11}	kk	kk	kk	hh	kk	hk	hk	hk	kk	hk	hk	hh	hh	hk	hk	hh	hk	kk	kk	hh	hk	kk	hh	hk	kk	hh	hk	hh	hk	hh	hk	hk	hh	kk	hh	hk	hk	hk	hk	hk	hk	hh	kk	hk	kk	kk	hk
Marker119035	<hkxhk>	{00}	hh	hh	hh	kk	hh	hk	hk	hk	hh	hk	hk	kk	kk	hk	hk	kk	hk	hh	hh	kk	hk	hh	kk	hk	hh	kk	hk	kk	hk	kk	hk	hk	kk	hh	kk	hk	hk	hk	hk	hk	hk	kk	hh	hk	hh	hh	hk
Marker111759	<lmxll>	{0-}	ll	ll	ll	lm	ll	ll	lm	lm	ll	lm	lm	lm	lm	lm	lm	lm	ll	ll	ll	lm	lm	ll	lm	ll	ll	lm	lm	lm	lm	lm	lm	lm	lm	ll	lm	ll	ll	ll	ll	ll	ll	lm	ll	lm	ll	ll	ll
Marker14504	<nnxnp>	{-1}	np	np	np	nn	np	nn	np	np	np	np	np	nn	nn	np	np	nn	nn	np	np	nn	np	np	nn	nn	np	nn	np	nn	np	nn	np	np	nn	np	nn	nn	nn	nn	nn	nn	nn	nn	np	np	np	np	nn
Marker120060	<nnxnp>	{-0}	nn	nn	nn	np	nn	np	nn	nn	nn	nn	nn	np	np	nn	nn	np	np	nn	nn	np	nn	nn	np	np	nn	np	nn	np	nn	np	nn	nn	np	nn	np	np	np	np	np	np	np	np	nn	nn	nn	nn	np
Marker120739	<lmxll>	{1-}	lm	lm	lm	ll	lm	lm	ll	ll	lm	ll	ll	ll	ll	ll	ll	ll	lm	lm	lm	ll	ll	lm	ll	lm	lm	ll	ll	lm	ll	ll	ll	ll	ll	lm	ll	lm	lm	lm	lm	lm	lm	lm	lm	ll	lm	lm	lm
Marker13725	<lmxll>	{1-}	lm	lm	lm	ll	lm	lm	ll	ll	lm	ll	ll	ll	ll	ll	ll	ll	lm	lm	lm	ll	ll	lm	ll	lm	lm	ll	ll	lm	ll	ll	ll	ll	ll	lm	ll	lm	lm	lm	lm	lm	lm	lm	lm	ll	lm	lm	lm
Marker106408	<lmxll>	{1-}	lm	lm	lm	ll	lm	lm	ll	ll	lm	ll	ll	ll	ll	ll	ll	ll	lm	lm	lm	ll	ll	lm	ll	lm	lm	ll	ll	lm	ll	ll	ll	ll	ll	lm	ll	lm	lm	lm	lm	lm	lm	lm	lm	ll	lm	lm	lm
Marker108127	<lmxll>	{0-}	ll	ll	ll	lm	ll	ll	lm	lm	ll	lm	lm	lm	lm	lm	lm	lm	ll	ll	ll	lm	lm	ll	lm	ll	ll	lm	lm	ll	lm	lm	lm	lm	lm	ll	lm	ll	ll	ll	ll	ll	ll	ll	ll	lm	ll	ll	ll
Marker109431	<lmxll>	{0-}	ll	ll	ll	lm	ll	ll	lm	lm	ll	lm	lm	lm	lm	lm	lm	lm	ll	ll	ll	lm	lm	ll	lm	ll	ll	lm	lm	ll	lm	lm	lm	lm	lm	ll	lm	ll	ll	ll	ll	ll	ll	ll	ll	lm	ll	ll	ll
Marker7799	<lmxll>	{1-}	lm	lm	lm	ll	lm	lm	ll	ll	lm	ll	ll	ll	ll	ll	ll	ll	lm	lm	lm	ll	ll	lm	ll	lm	lm	ll	ll	lm	ll	ll	ll	ll	ll	lm	ll	lm	lm	lm	lm	lm	lm	lm	lm	ll	lm	lm	lm
Marker112220	<lmxll>	{1-}	lm	lm	lm	ll	lm	lm	ll	ll	lm	ll	ll	ll	ll	ll	ll	ll	lm	lm	lm	ll	ll	lm	ll	lm	lm	ll	ll	lm	ll	ll	ll	ll	ll	lm	ll	lm	lm	lm	lm	lm	lm	lm	lm	ll	lm	lm	lm
Marker114765	<lmxll>	{1-}	lm	lm	lm	ll	lm	lm	ll	ll	lm	ll	ll	ll	ll	ll	ll	ll	lm	lm	lm	ll	ll	lm	ll	lm	lm	ll	ll	lm	ll	ll	ll	ll	ll	lm	ll	lm	lm	lm	lm	lm	lm	lm	lm	ll	lm	lm	lm
Marker23298	<nnxnp>	{-0}	nn	nn	nn	np	nn	np	nn	nn	nn	nn	nn	np	np	nn	nn	np	np	nn	nn	np	nn	nn	np	np	nn	np	nn	np	nn	np	nn	nn	np	nn	np	np	np	np	np	np	np	np	nn	nn	nn	nn	np
Marker118100	<lmxll>	{1-}	lm	lm	lm	ll	lm	lm	ll	ll	lm	ll	ll	ll	ll	ll	ll	ll	lm	lm	lm	ll	ll	lm	ll	lm	lm	ll	ll	lm	ll	ll	ll	ll	ll	lm	ll	lm	lm	lm	lm	lm	lm	lm	lm	ll	lm	lm	lm
Marker114768	<hkxhk>	{11}	kk	kk	kk	hh	kk	hk	hk	hk	kk	hk	hk	hh	hh	hk	hk	hh	hk	kk	kk	hh	hk	kk	hh	hk	kk	hh	hk	hk	hk	hh	hk	hk	hh	kk	hh	hk	hk	hk	hk	hk	hk	hk	kk	hk	kk	kk	hk
Marker1271	<lmxll>	{1-}	lm	lm	lm	ll	lm	lm	ll	ll	lm	ll	ll	ll	ll	ll	ll	ll	lm	lm	lm	ll	ll	lm	ll	lm	lm	ll	ll	lm	ll	ll	ll	ll	ll	lm	ll	lm	lm	lm	lm	lm	lm	lm	lm	ll	lm	lm	lm
Marker117024	<lmxll>	{0-}	ll	ll	ll	lm	ll	ll	lm	lm	ll	lm	lm	lm	lm	lm	lm	lm	ll	ll	ll	lm	lm	ll	lm	ll	ll	lm	lm	ll	lm	lm	lm	lm	lm	ll	lm	ll	ll	ll	ll	ll	ll	ll	ll	lm	ll	ll	ll
Marker634	<nnxnp>	{-1}	np	np	np	nn	np	nn	np	np	np	np	np	nn	nn	np	np	nn	nn	np	np	nn	np	np	nn	nn	np	nn	np	nn	np	nn	np	np	nn	np	nn	nn	nn	nn	nn	nn	nn	nn	np	np	np	np	nn
Marker115846	<lmxll>	{0-}	ll	ll	ll	lm	ll	ll	lm	lm	ll	lm	lm	lm	lm	lm	lm	lm	ll	ll	ll	lm	lm	ll	lm	ll	ll	ll	lm	ll	lm	lm	lm	lm	lm	ll	lm	ll	ll	ll	ll	ll	ll	ll	ll	lm	ll	ll	ll
Marker121366	<lmxll>	{0-}	ll	ll	ll	lm	ll	ll	lm	lm	ll	lm	lm	lm	lm	lm	lm	lm	ll	ll	ll	lm	lm	ll	lm	ll	ll	ll	lm	ll	lm	lm	lm	lm	lm	ll	lm	ll	ll	ll	ll	ll	ll	ll	ll	lm	ll	ll	ll
Marker118067	<lmxll>	{1-}	lm	lm	lm	ll	lm	lm	ll	ll	lm	ll	ll	ll	ll	ll	ll	ll	lm	lm	lm	ll	ll	lm	ll	lm	lm	lm	ll	lm	ll	ll	ll	ll	ll	lm	ll	lm	lm	lm	lm	lm	lm	lm	lm	ll	lm	lm	lm
Marker24634	<lmxll>	{0-}	ll	ll	ll	lm	ll	ll	lm	lm	ll	lm	lm	lm	lm	lm	lm	lm	ll	ll	ll	lm	lm	ll	lm	ll	ll	ll	lm	ll	lm	lm	lm	lm	lm	ll	lm	ll	ll	ll	ll	ll	ll	ll	ll	lm	ll	ll	ll
Marker113375	<lmxll>	{1-}	lm	lm	lm	ll	lm	lm	ll	ll	lm	ll	ll	ll	ll	ll	ll	ll	lm	lm	lm	ll	ll	lm	ll	lm	lm	lm	ll	lm	ll	ll	ll	ll	ll	lm	ll	lm	lm	lm	lm	lm	lm	lm	lm	ll	lm	lm	lm
Marker114629	<lmxll>	{1-}	lm	lm	lm	ll	lm	lm	ll	ll	lm	ll	ll	ll	ll	ll	ll	ll	lm	lm	lm	ll	ll	lm	ll	lm	lm	lm	ll	lm	ll	ll	ll	ll	ll	lm	ll	lm	lm	lm	lm	lm	lm	lm	lm	ll	lm	lm	lm
Marker41923	<nnxnp>	{-1}	np	np	np	nn	np	nn	np	np	np	np	np	nn	nn	np	np	nn	nn	np	np	nn	np	np	nn	nn	np	nn	np	nn	np	np	np	np	nn	np	nn	nn	nn	nn	nn	nn	nn	nn	np	np	np	np	nn
Marker112893	<nnxnp>	{-0}	nn	nn	nn	np	nn	np	nn	nn	nn	nn	nn	np	np	nn	nn	np	np	nn	nn	np	nn	nn	np	np	nn	np	nn	np	nn	nn	nn	nn	np	nn	np	np	np	np	np	np	np	np	nn	nn	nn	nn	np
Marker25471	<nnxnp>	{-1}	np	np	np	nn	np	nn	np	np	np	np	np	nn	nn	np	np	nn	nn	np	np	nn	np	np	nn	nn	np	nn	np	nn	np	np	np	np	nn	np	nn	nn	nn	nn	nn	nn	nn	nn	np	np	np	np	nn
Marker112899	<nnxnp>	{-0}	nn	nn	nn	np	nn	np	nn	nn	nn	nn	nn	np	np	nn	nn	np	np	nn	nn	np	nn	nn	np	np	nn	np	nn	np	nn	nn	nn	nn	np	nn	np	np	np	np	np	np	np	np	nn	nn	nn	nn	np
Marker13796	<nnxnp>	{-0}	nn	nn	nn	np	nn	np	nn	nn	nn	nn	nn	np	np	nn	nn	np	np	nn	nn	np	nn	nn	np	np	nn	np	nn	np	nn	nn	nn	nn	np	nn	np	np	np	np	np	np	np	np	nn	nn	nn	nn	np
Marker114656	<nnxnp>	{-0}	nn	nn	nn	np	nn	np	nn	nn	nn	nn	nn	np	np	nn	nn	np	np	nn	nn	np	nn	nn	np	np	nn	np	nn	np	nn	nn	nn	nn	np	nn	np	np	np	np	np	np	np	np	nn	nn	nn	nn	np
Marker9067	<nnxnp>	{-0}	nn	nn	nn	np	nn	np	nn	nn	nn	nn	nn	np	np	nn	nn	np	np	nn	nn	np	nn	nn	np	np	nn	np	nn	np	nn	nn	nn	nn	np	nn	np	np	np	np	np	np	np	np	nn	nn	nn	nn	np
Marker40193	<nnxnp>	{-1}	np	np	np	nn	np	nn	np	np	np	np	np	nn	nn	np	np	nn	nn	np	np	nn	np	np	nn	nn	np	nn	np	nn	np	np	np	np	nn	np	nn	nn	nn	nn	nn	nn	nn	nn	np	np	np	np	nn
Marker104810	<hkxhk>	{01}	hk	hk	hk	hk	hk	hh	kk	kk	hk	kk	kk	hk	hk	kk	kk	hk	hh	hk	hk	hk	kk	hk	hk	hh	hk	hh	kk	hh	kk	kk	kk	kk	hk	hk	hk	hh	hh	hh	hh	hh	hh	hk	hk	kk	hk	hk	hh
Marker35143	<nnxnp>	{-1}	np	np	np	nn	np	nn	np	np	np	np	np	nn	nn	np	np	nn	nn	np	np	nn	np	np	nn	nn	np	nn	np	nn	np	np	np	np	nn	np	nn	nn	nn	nn	nn	nn	nn	nn	np	np	np	nn	nn
Marker114719	<nnxnp>	{-1}	np	np	np	nn	np	nn	np	np	np	np	np	nn	nn	np	np	nn	nn	np	np	nn	np	np	nn	nn	np	nn	np	nn	np	np	np	np	nn	np	nn	nn	nn	nn	nn	nn	nn	nn	np	np	np	nn	nn
Marker107995	<lmxll>	{0-}	ll	ll	ll	lm	ll	ll	lm	lm	ll	lm	lm	lm	lm	lm	lm	lm	ll	ll	ll	ll	lm	ll	lm	ll	ll	ll	lm	ll	lm	lm	lm	lm	lm	ll	lm	ll	ll	ll	ll	ll	ll	lm	ll	lm	ll	ll	ll
Marker3245	<lmxll>	{0-}	ll	ll	ll	lm	ll	ll	lm	lm	ll	lm	lm	lm	lm	lm	lm	lm	ll	ll	ll	ll	lm	ll	lm	ll	ll	ll	lm	ll	lm	lm	lm	lm	lm	ll	lm	ll	ll	ll	ll	ll	ll	lm	ll	lm	ll	ll	ll
Marker114861	<lmxll>	{0-}	ll	ll	ll	lm	ll	ll	lm	lm	ll	lm	lm	lm	lm	lm	lm	lm	lm	ll	ll	ll	lm	ll	lm	ll	ll	ll	lm	ll	lm	ll	lm	lm	lm	ll	lm	ll	ll	ll	ll	ll	ll	lm	ll	lm	ll	ll	ll
Marker115606	<lmxll>	{1-}	lm	lm	lm	ll	lm	lm	ll	ll	lm	ll	ll	ll	ll	ll	ll	ll	ll	lm	lm	lm	ll	lm	ll	lm	lm	lm	ll	lm	ll	lm	ll	ll	ll	lm	ll	lm	lm	lm	lm	lm	lm	ll	lm	ll	lm	lm	lm
Marker25220	<lmxll>	{0-}	ll	ll	ll	lm	ll	ll	lm	lm	ll	lm	lm	lm	lm	lm	lm	lm	lm	ll	ll	ll	lm	ll	lm	ll	ll	ll	lm	ll	lm	ll	lm	lm	lm	ll	lm	ll	ll	ll	ll	ll	ll	lm	ll	lm	ll	ll	ll
Marker26360	<lmxll>	{0-}	ll	ll	ll	lm	ll	ll	lm	lm	ll	lm	lm	lm	lm	lm	lm	lm	lm	ll	ll	ll	lm	ll	lm	ll	ll	ll	lm	ll	lm	ll	lm	lm	lm	ll	lm	ll	ll	ll	ll	ll	ll	lm	ll	lm	ll	ll	ll
Marker112896	<nnxnp>	{-0}	nn	nn	nn	np	nn	np	nn	nn	nn	nn	nn	np	np	nn	nn	np	np	nn	nn	np	nn	nn	np	np	nn	np	nn	np	nn	nn	nn	nn	np	nn	np	np	np	np	np	np	np	np	nn	nn	nn	nn	np
Marker7702	<nnxnp>	{-0}	nn	nn	nn	np	nn	np	nn	nn	nn	nn	nn	np	np	nn	nn	np	np	nn	nn	np	nn	nn	np	np	nn	np	nn	np	nn	nn	nn	nn	np	nn	np	np	np	np	np	np	np	np	nn	nn	nn	nn	np
Marker10242	<nnxnp>	{-0}	nn	nn	nn	np	nn	np	nn	nn	nn	nn	nn	np	np	nn	nn	np	np	nn	nn	np	nn	nn	np	np	nn	np	nn	np	nn	nn	nn	nn	np	nn	np	np	np	np	np	np	np	np	nn	nn	nn	nn	np
Marker112890	<nnxnp>	{-0}	nn	nn	nn	np	nn	np	nn	nn	nn	nn	nn	np	np	nn	nn	np	np	nn	nn	np	nn	nn	np	np	nn	np	nn	np	nn	nn	nn	nn	np	nn	np	np	np	np	np	np	np	np	nn	nn	nn	nn	np
Marker41925	<nnxnp>	{-1}	np	np	np	nn	np	nn	np	np	np	np	np	nn	nn	np	np	nn	nn	np	np	nn	np	np	nn	nn	np	nn	np	nn	np	np	np	np	nn	np	nn	nn	nn	nn	nn	nn	nn	nn	np	np	np	np	nn
Marker8657	<nnxnp>	{-0}	nn	nn	nn	np	nn	np	nn	nn	nn	nn	nn	np	np	nn	nn	np	np	nn	nn	np	nn	nn	np	np	nn	np	nn	np	nn	nn	nn	nn	np	nn	np	np	np	np	np	np	np	np	nn	nn	nn	nn	np
Marker114637	<lmxll>	{0-}	ll	ll	ll	lm	ll	ll	lm	lm	ll	lm	lm	lm	lm	lm	lm	lm	lm	ll	ll	ll	lm	ll	lm	ll	ll	ll	lm	ll	lm	ll	lm	lm	lm	ll	lm	ll	ll	ll	ll	ll	ll	lm	ll	lm	ll	ll	ll
Marker5938	<lmxll>	{0-}	ll	ll	ll	lm	ll	ll	lm	lm	ll	lm	lm	lm	lm	lm	lm	lm	lm	ll	ll	ll	lm	ll	lm	ll	ll	ll	lm	ll	lm	ll	lm	lm	lm	ll	lm	ll	ll	ll	ll	ll	ll	lm	ll	lm	ll	ll	ll
Marker119572	<lmxll>	{1-}	lm	ll	lm	ll	lm	lm	ll	ll	lm	ll	ll	ll	ll	ll	ll	ll	ll	lm	lm	lm	ll	lm	ll	lm	lm	lm	ll	lm	ll	lm	ll	ll	ll	lm	ll	lm	lm	lm	lm	lm	lm	ll	lm	ll	lm	lm	lm
Marker12434	<lmxll>	{1-}	lm	ll	lm	ll	lm	lm	ll	ll	lm	ll	ll	ll	ll	ll	ll	ll	ll	lm	lm	lm	ll	lm	ll	lm	lm	lm	ll	lm	ll	lm	ll	ll	ll	lm	ll	lm	lm	lm	lm	lm	lm	ll	lm	ll	lm	lm	lm
Marker116226	<lmxll>	{0-}	ll	lm	ll	lm	ll	ll	lm	lm	ll	lm	lm	lm	lm	lm	lm	lm	lm	ll	ll	ll	lm	ll	lm	ll	ll	ll	lm	ll	lm	ll	lm	lm	lm	ll	lm	ll	ll	ll	ll	ll	ll	lm	ll	lm	ll	ll	ll
Marker2443	<lmxll>	{1-}	lm	lm	lm	ll	lm	lm	ll	ll	lm	ll	ll	ll	ll	ll	ll	ll	lm	lm	lm	lm	ll	lm	ll	lm	lm	lm	ll	lm	ll	ll	ll	ll	ll	lm	ll	lm	lm	lm	lm	lm	lm	ll	lm	ll	lm	lm	lm
Marker108970	<lmxll>	{0-}	ll	ll	ll	lm	ll	ll	lm	lm	ll	lm	lm	lm	lm	lm	lm	lm	ll	ll	ll	ll	lm	ll	lm	ll	ll	ll	lm	ll	lm	lm	lm	lm	lm	ll	lm	ll	ll	ll	ll	ll	ll	lm	ll	lm	ll	ll	ll
Marker114784	<lmxll>	{0-}	ll	ll	ll	lm	ll	ll	lm	lm	ll	lm	lm	lm	lm	lm	lm	lm	ll	ll	ll	ll	lm	ll	lm	ll	ll	ll	lm	ll	lm	lm	lm	lm	lm	ll	lm	ll	ll	ll	ll	ll	ll	lm	ll	lm	ll	ll	ll
Marker1071	<lmxll>	{1-}	lm	lm	lm	ll	lm	lm	ll	ll	lm	ll	ll	ll	ll	ll	ll	ll	lm	lm	lm	lm	ll	lm	ll	lm	lm	lm	ll	lm	ll	ll	ll	ll	ll	lm	ll	lm	lm	lm	lm	lm	lm	ll	lm	ll	lm	lm	lm
Marker119108	<nnxnp>	{-1}	np	np	np	nn	np	nn	np	np	np	np	np	nn	np	np	np	nn	np	np	np	nn	np	np	nn	nn	np	nn	np	nn	np	np	np	np	nn	np	np	nn	nn	nn	nn	nn	nn	np	np	np	np	nn	nn
Marker112827	<nnxnp>	{-0}	nn	nn	nn	np	nn	np	nn	nn	nn	nn	nn	np	nn	nn	nn	np	nn	nn	nn	np	nn	nn	np	np	nn	np	nn	np	nn	nn	nn	nn	np	nn	nn	np	np	np	np	np	np	nn	nn	nn	nn	np	np
Marker3329	<nnxnp>	{-1}	np	np	np	nn	np	nn	np	np	nn	np	np	nn	np	np	np	nn	np	np	np	nn	np	np	nn	nn	np	nn	np	nn	np	np	np	np	np	np	np	nn	nn	nn	nn	nn	nn	np	np	np	np	nn	nn
Marker119248	<nnxnp>	{-1}	np	np	np	nn	nn	nn	np	np	nn	np	np	nn	np	np	np	nn	np	np	np	nn	np	np	nn	nn	np	nn	np	nn	np	np	np	np	np	np	np	nn	nn	np	nn	nn	nn	np	np	np	np	nn	nn
Marker97437	<nnxnp>	{-1}	np	np	np	nn	nn	nn	np	np	nn	np	np	nn	np	np	np	nn	np	np	np	nn	np	np	nn	nn	np	nn	np	nn	np	np	np	np	np	np	np	nn	nn	np	nn	nn	nn	np	np	nn	np	nn	nn
Marker50817	<nnxnp>	{-1}	np	np	np	nn	nn	nn	np	np	nn	np	np	nn	np	np	np	nn	np	np	np	nn	np	np	nn	nn	np	nn	np	nn	np	np	np	np	np	np	np	nn	nn	np	nn	nn	nn	np	np	nn	np	nn	nn
Marker50820	<nnxnp>	{-1}	np	np	np	nn	nn	nn	np	np	nn	np	np	nn	np	np	np	nn	np	np	np	nn	np	np	nn	nn	np	nn	np	nn	np	np	np	np	np	np	np	nn	nn	np	nn	nn	nn	np	np	nn	np	nn	nn
Marker97441	<nnxnp>	{-1}	np	np	np	nn	nn	nn	np	np	nn	np	np	nn	np	np	np	nn	np	np	np	nn	np	np	nn	nn	np	nn	np	nn	np	np	np	np	np	np	np	nn	nn	np	nn	nn	nn	np	np	nn	np	nn	nn
Marker120414	<nnxnp>	{-1}	np	np	np	nn	nn	nn	np	np	nn	np	np	nn	np	np	np	nn	np	np	np	nn	np	np	nn	nn	np	nn	np	nn	np	np	np	np	np	np	np	nn	nn	np	nn	nn	nn	np	np	nn	np	nn	nn
Marker2060	<nnxnp>	{-0}	nn	nn	nn	np	np	np	nn	nn	np	nn	nn	np	nn	nn	nn	np	nn	nn	nn	np	nn	nn	np	np	nn	np	nn	np	nn	nn	nn	np	nn	nn	nn	np	np	nn	np	np	np	nn	nn	np	nn	np	np
Marker1130	<nnxnp>	{-0}	nn	nn	nn	np	np	np	nn	nn	np	nn	nn	np	nn	nn	nn	np	nn	nn	nn	np	nn	nn	np	np	nn	np	nn	np	np	nn	nn	np	nn	nn	nn	np	np	nn	np	np	np	nn	nn	np	nn	nn	np
Marker55195	<nnxnp>	{-1}	np	np	np	nn	nn	nn	np	np	nn	np	np	nn	np	np	np	nn	np	np	np	nn	np	np	nn	np	np	nn	np	nn	nn	np	np	nn	np	np	np	nn	nn	np	nn	nn	nn	np	np	nn	np	np	nn
Marker25831	<nnxnp>	{-0}	nn	nn	nn	np	np	np	nn	nn	np	nn	nn	np	nn	nn	nn	np	nn	nn	nn	np	nn	nn	np	nn	nn	np	nn	np	np	nn	nn	np	nn	nn	nn	np	np	nn	np	np	np	nn	nn	np	nn	nn	np
Marker23771	<nnxnp>	{-1}	np	np	np	nn	nn	nn	np	np	nn	np	np	nn	np	np	np	nn	np	np	np	nn	np	np	nn	np	np	nn	np	nn	nn	np	np	nn	np	np	np	nn	nn	np	nn	nn	nn	np	np	nn	np	np	nn
Marker33408	<lmxll>	{0-}	ll	lm	ll	lm	lm	ll	lm	lm	ll	lm	lm	lm	lm	ll	lm	lm	lm	ll	ll	ll	lm	lm	lm	ll	ll	ll	lm	ll	lm	ll	lm	lm	ll	ll	lm	ll	ll	ll	ll	ll	ll	lm	ll	lm	ll	ll	ll
Marker116807	<lmxll>	{1-}	lm	ll	lm	ll	ll	lm	ll	ll	lm	ll	ll	ll	ll	lm	ll	ll	ll	lm	lm	lm	ll	ll	ll	lm	lm	lm	ll	lm	ll	lm	ll	ll	lm	lm	ll	lm	lm	lm	lm	lm	lm	ll	lm	ll	lm	lm	lm
Marker119143	<lmxll>	{0-}	ll	lm	ll	lm	lm	ll	lm	lm	ll	lm	lm	lm	lm	ll	lm	lm	lm	ll	ll	ll	lm	lm	lm	ll	ll	ll	lm	ll	lm	ll	lm	lm	ll	ll	lm	ll	ll	ll	ll	ll	ll	lm	ll	lm	ll	ll	ll
Marker25106	<lmxll>	{1-}	lm	ll	lm	ll	ll	lm	ll	ll	lm	ll	ll	ll	ll	lm	ll	ll	ll	lm	lm	lm	ll	ll	ll	lm	lm	lm	ll	lm	ll	lm	ll	ll	lm	lm	ll	lm	lm	lm	lm	lm	lm	ll	lm	ll	lm	lm	lm
Marker96151	<lmxll>	{1-}	lm	ll	lm	ll	ll	lm	ll	ll	lm	ll	ll	ll	ll	lm	ll	ll	ll	ll	lm	lm	ll	ll	ll	lm	lm	lm	ll	lm	ll	lm	ll	ll	lm	lm	ll	lm	lm	lm	lm	lm	lm	ll	lm	ll	lm	lm	lm
Marker108478	<nnxnp>	{-1}	np	nn	np	nn	nn	nn	np	np	nn	nn	np	nn	np	np	np	nn	np	nn	np	nn	np	np	nn	np	np	nn	np	nn	nn	np	np	nn	np	np	np	nn	np	np	nn	nn	nn	np	np	nn	np	np	nn
Marker109835	<nnxnp>	{-0}	nn	np	nn	np	np	np	nn	nn	np	np	nn	np	nn	nn	nn	np	nn	np	nn	np	nn	nn	np	nn	nn	np	nn	np	np	nn	nn	np	nn	nn	nn	np	nn	nn	np	np	np	nn	nn	np	nn	nn	np
Marker30246	<nnxnp>	{-1}	np	nn	np	nn	nn	nn	np	np	nn	nn	np	nn	np	np	np	nn	np	nn	np	nn	np	np	nn	np	np	nn	np	nn	nn	np	np	nn	np	np	np	nn	np	np	nn	nn	nn	np	np	nn	np	np	nn
Marker39838	<lmxll>	{0-}	ll	lm	lm	lm	lm	ll	lm	lm	ll	lm	lm	lm	lm	ll	lm	lm	lm	lm	ll	ll	lm	lm	lm	ll	ll	ll	lm	ll	lm	ll	lm	lm	ll	ll	lm	ll	ll	ll	ll	ll	ll	lm	ll	lm	ll	ll	ll
Marker112856	<nnxnp>	{-1}	np	nn	np	nn	nn	nn	np	np	nn	nn	np	nn	np	np	np	nn	np	nn	np	nn	np	np	nn	np	np	nn	np	nn	nn	np	np	nn	np	np	np	nn	np	np	nn	nn	nn	np	np	nn	np	np	nn
Marker110923	<nnxnp>	{-0}	nn	np	nn	np	np	np	nn	nn	np	np	nn	np	nn	nn	nn	np	nn	np	nn	np	nn	nn	np	nn	nn	np	nn	np	np	nn	nn	np	nn	nn	nn	np	nn	nn	np	np	np	nn	nn	np	nn	nn	np
Marker117577	<nnxnp>	{-0}	nn	np	nn	np	np	np	nn	nn	np	np	nn	np	nn	nn	nn	np	nn	np	nn	np	nn	nn	np	nn	nn	np	nn	np	np	nn	nn	np	nn	nn	nn	np	nn	nn	np	np	np	nn	nn	np	nn	nn	np
Marker4808	<lmxll>	{0-}	ll	lm	lm	lm	lm	ll	lm	lm	lm	ll	lm	lm	lm	ll	lm	lm	lm	lm	ll	ll	lm	lm	lm	ll	ll	ll	lm	ll	lm	ll	lm	lm	ll	ll	lm	ll	ll	ll	ll	ll	ll	lm	ll	lm	ll	ll	ll
Marker10141	<lmxll>	{0-}	ll	lm	lm	lm	lm	ll	lm	lm	lm	ll	lm	lm	lm	ll	lm	lm	lm	lm	ll	ll	lm	lm	lm	ll	ll	ll	lm	ll	lm	ll	lm	lm	ll	ll	lm	ll	ll	ll	ll	ll	ll	lm	ll	lm	ll	ll	ll
Marker113854	<lmxll>	{0-}	ll	lm	lm	lm	lm	ll	lm	lm	lm	ll	lm	lm	lm	ll	lm	lm	lm	lm	ll	ll	lm	lm	lm	ll	ll	ll	lm	ll	lm	ll	lm	lm	ll	ll	lm	ll	ll	ll	ll	ll	ll	lm	ll	lm	ll	ll	ll
Marker108863	<lmxll>	{1-}	lm	ll	ll	ll	ll	lm	ll	ll	ll	lm	ll	ll	ll	lm	ll	ll	ll	ll	lm	lm	ll	ll	ll	lm	lm	lm	ll	lm	ll	lm	ll	ll	lm	lm	ll	lm	lm	lm	lm	lm	lm	ll	lm	ll	lm	lm	lm
Marker120662	<lmxll>	{0-}	ll	lm	lm	lm	lm	ll	lm	lm	lm	ll	lm	lm	lm	ll	lm	lm	lm	lm	ll	ll	lm	lm	lm	ll	ll	ll	lm	ll	lm	ll	lm	lm	ll	ll	lm	ll	ll	ll	ll	ll	ll	lm	ll	lm	ll	ll	ll
Marker114242	<lmxll>	{0-}	ll	lm	lm	lm	lm	ll	lm	lm	lm	ll	lm	lm	lm	ll	lm	lm	lm	lm	ll	ll	lm	lm	lm	ll	ll	ll	lm	ll	lm	ll	lm	lm	ll	ll	lm	ll	ll	ll	ll	ll	ll	lm	ll	lm	ll	ll	ll
Marker2994	<lmxll>	{0-}	ll	lm	lm	lm	lm	ll	lm	lm	lm	ll	lm	lm	lm	ll	lm	lm	lm	lm	ll	ll	lm	lm	lm	ll	ll	ll	lm	ll	lm	ll	lm	lm	ll	ll	lm	ll	ll	ll	ll	ll	ll	lm	ll	lm	ll	ll	ll
Marker5972	<lmxll>	{0-}	ll	lm	lm	lm	lm	ll	lm	lm	lm	ll	lm	lm	lm	ll	lm	lm	lm	lm	ll	ll	lm	lm	lm	ll	ll	ll	lm	ll	lm	ll	lm	lm	ll	ll	lm	ll	ll	ll	ll	ll	ll	lm	ll	lm	ll	ll	ll
Marker394	<nnxnp>	{-0}	nn	np	nn	np	np	nn	nn	nn	np	np	nn	np	nn	nn	nn	np	nn	np	nn	np	nn	nn	np	nn	nn	np	nn	np	np	nn	nn	np	nn	nn	nn	np	nn	nn	np	np	np	nn	nn	np	nn	nn	np
Marker25092	<nnxnp>	{-1}	np	nn	np	nn	nn	np	np	np	nn	nn	np	nn	np	np	np	nn	np	nn	np	nn	np	np	nn	np	np	nn	np	nn	nn	np	np	nn	np	np	np	nn	np	np	nn	nn	nn	np	np	nn	np	np	nn
Marker107937	<hkxhk>	{00}	hh	kk	hk	kk	kk	hh	hk	hk	kk	hk	hk	kk	hk	hh	hk	kk	hk	kk	hh	hk	hk	hk	kk	hh	hh	hk	hk	hk	kk	hh	hk	kk	hh	hh	hk	hk	hh	hh	hk	hk	hk	hk	hh	kk	hh	hh	hk
Marker120075	<nnxnp>	{-0}	nn	np	nn	np	np	nn	nn	nn	np	np	nn	np	nn	nn	nn	np	nn	np	nn	np	nn	nn	np	nn	nn	np	nn	np	np	nn	nn	np	nn	nn	nn	np	nn	nn	np	np	np	nn	nn	np	nn	nn	np
Marker18363	<lmxll>	{0-}	ll	lm	lm	lm	lm	ll	lm	lm	lm	ll	lm	lm	lm	ll	lm	lm	lm	lm	ll	ll	lm	lm	lm	ll	ll	ll	lm	ll	lm	ll	lm	lm	ll	ll	lm	ll	ll	ll	ll	ll	ll	lm	ll	lm	ll	ll	ll
Marker18605	<lmxll>	{0-}	ll	lm	lm	lm	lm	ll	lm	lm	lm	ll	lm	lm	lm	ll	lm	lm	lm	lm	ll	ll	lm	lm	lm	ll	ll	ll	lm	ll	lm	ll	lm	lm	ll	ll	lm	ll	ll	ll	ll	ll	ll	lm	ll	lm	ll	ll	ll
Marker119680	<lmxll>	{0-}	ll	lm	lm	lm	lm	ll	lm	lm	lm	ll	lm	lm	lm	ll	lm	lm	lm	lm	ll	ll	lm	lm	lm	ll	ll	ll	lm	ll	lm	ll	lm	lm	ll	ll	lm	ll	ll	ll	ll	ll	ll	lm	ll	lm	ll	ll	ll
Marker104876	<hkxhk>	{11}	kk	hh	hk	hh	hh	kk	hk	hk	hh	hk	hk	hh	hk	kk	hk	hh	hk	hh	kk	hk	hk	hk	hh	kk	kk	hk	hk	hk	hh	kk	hk	hh	kk	kk	hk	hk	kk	kk	hk	hk	hk	hk	kk	hh	kk	kk	hk
Marker122639	<lmxll>	{1-}	lm	ll	ll	ll	ll	lm	ll	ll	ll	lm	ll	ll	ll	lm	ll	ll	ll	ll	lm	lm	ll	ll	ll	lm	lm	lm	ll	lm	ll	lm	ll	ll	lm	lm	ll	lm	lm	lm	lm	lm	lm	ll	lm	ll	lm	lm	lm
Marker10522	<nnxnp>	{-0}	nn	np	nn	np	np	nn	nn	nn	np	np	nn	np	nn	nn	nn	np	nn	np	nn	np	nn	nn	np	nn	nn	np	nn	np	np	nn	nn	np	nn	nn	nn	np	nn	nn	np	np	np	nn	nn	np	nn	nn	np
Marker107934	<nnxnp>	{-1}	np	nn	np	nn	nn	np	np	np	nn	nn	np	nn	np	np	np	nn	np	nn	np	nn	np	np	nn	np	np	nn	np	nn	nn	np	np	nn	np	np	np	nn	np	np	nn	nn	nn	np	np	nn	np	np	nn
Marker120051	<nnxnp>	{-1}	np	nn	np	nn	nn	np	np	np	nn	nn	np	nn	np	np	np	nn	np	nn	np	nn	np	np	nn	np	np	nn	np	np	nn	np	np	nn	np	np	np	nn	np	np	nn	nn	nn	np	np	nn	np	np	nn
Marker122784	<nnxnp>	{-0}	nn	np	nn	np	np	nn	nn	nn	np	np	nn	np	nn	nn	nn	np	nn	np	nn	np	nn	nn	np	nn	nn	np	nn	nn	np	nn	nn	np	nn	nn	nn	np	nn	nn	np	np	np	nn	nn	np	nn	nn	np
Marker5205	<lmxll>	{0-}	ll	lm	lm	lm	lm	ll	lm	lm	lm	ll	lm	lm	lm	ll	lm	lm	lm	lm	ll	ll	lm	lm	lm	ll	ll	ll	lm	ll	lm	ll	lm	lm	ll	ll	lm	ll	ll	ll	ll	ll	ll	lm	ll	lm	ll	ll	ll
Marker7124	<lmxll>	{0-}	ll	lm	lm	lm	lm	ll	lm	lm	lm	ll	lm	lm	lm	ll	lm	lm	lm	lm	ll	ll	lm	lm	lm	ll	ll	ll	lm	ll	lm	ll	lm	lm	ll	ll	lm	ll	ll	ll	ll	ll	ll	lm	ll	lm	ll	ll	ll
Marker107043	<nnxnp>	{-1}	np	nn	np	nn	nn	np	np	np	nn	nn	np	nn	np	np	np	nn	np	nn	np	nn	np	np	nn	np	np	nn	np	np	nn	np	np	nn	np	np	np	nn	np	np	nn	nn	nn	np	np	nn	np	np	nn
Marker304	<nnxnp>	{-1}	np	nn	np	nn	nn	np	np	np	nn	nn	np	nn	np	np	np	nn	np	nn	np	nn	np	np	nn	np	np	nn	np	np	nn	np	np	nn	np	np	np	nn	np	np	nn	nn	nn	np	np	nn	np	np	nn
Marker111149	<lmxll>	{0-}	lm	lm	lm	lm	lm	ll	lm	lm	lm	ll	lm	lm	lm	ll	lm	lm	lm	lm	ll	ll	lm	lm	lm	ll	ll	ll	lm	ll	lm	ll	lm	lm	ll	ll	lm	ll	ll	ll	ll	ll	ll	lm	ll	lm	ll	ll	ll
Marker109150	<lmxll>	{0-}	lm	lm	lm	lm	lm	ll	lm	lm	lm	ll	lm	lm	lm	ll	lm	lm	lm	lm	ll	ll	lm	lm	lm	ll	ll	ll	lm	ll	lm	ll	lm	lm	ll	ll	lm	ll	ll	ll	ll	ll	ll	lm	ll	lm	ll	ll	ll
Marker113437	<hkxhk>	{10}	hh	hk	hh	hk	hk	hk	hh	hh	hk	kk	hh	hk	hh	hk	hh	hk	hh	hk	hk	kk	hh	hh	hk	hk	hk	kk	hh	hk	hk	hk	hh	hk	hk	hk	hh	kk	hk	hk	kk	kk	kk	hh	hk	hk	hk	hk	kk
Marker117449	<nnxnp>	{-1}	np	nn	np	nn	nn	np	np	np	nn	nn	np	nn	np	np	np	nn	np	nn	np	nn	np	np	nn	np	np	nn	np	np	nn	np	np	nn	np	np	np	nn	np	np	nn	nn	nn	np	np	nn	np	np	nn
Marker107237	<lmxll>	{0-}	lm	lm	lm	lm	lm	ll	lm	lm	lm	ll	lm	lm	lm	ll	lm	lm	lm	lm	ll	ll	lm	lm	lm	ll	ll	ll	lm	ll	lm	ll	lm	lm	ll	ll	lm	ll	ll	ll	ll	ll	ll	lm	ll	lm	ll	ll	ll
Marker108495	<nnxnp>	{-1}	np	nn	np	nn	nn	np	np	np	nn	nn	np	nn	np	np	np	nn	np	nn	np	nn	np	np	nn	np	np	nn	np	np	nn	np	np	nn	np	np	np	nn	np	np	nn	nn	nn	np	np	nn	np	np	nn
Marker8489	<lmxll>	{1-}	ll	ll	ll	ll	ll	lm	ll	ll	ll	lm	ll	ll	ll	lm	ll	ll	ll	ll	lm	lm	ll	ll	ll	lm	lm	lm	ll	lm	ll	lm	ll	ll	lm	lm	ll	lm	lm	lm	lm	lm	lm	ll	lm	ll	lm	lm	lm
Marker1754	<lmxll>	{1-}	ll	ll	ll	ll	ll	lm	ll	ll	ll	lm	ll	ll	ll	lm	ll	ll	ll	ll	lm	lm	ll	ll	ll	lm	lm	lm	ll	lm	ll	lm	ll	ll	lm	lm	ll	lm	lm	lm	lm	lm	lm	ll	lm	ll	lm	lm	lm
Marker109734	<lmxll>	{1-}	ll	ll	ll	ll	ll	lm	ll	ll	ll	lm	ll	ll	ll	lm	ll	ll	ll	ll	lm	lm	ll	ll	ll	lm	lm	lm	ll	lm	ll	lm	ll	ll	lm	lm	ll	lm	lm	lm	lm	lm	lm	ll	lm	ll	lm	lm	lm
Marker119421	<lmxll>	{1-}	ll	ll	ll	ll	ll	lm	ll	ll	ll	lm	ll	ll	ll	lm	ll	ll	ll	ll	lm	lm	ll	ll	ll	lm	lm	lm	ll	lm	ll	lm	ll	ll	lm	lm	ll	lm	lm	lm	lm	lm	lm	ll	lm	ll	lm	lm	lm
Marker111580	<lmxll>	{0-}	lm	lm	lm	lm	lm	ll	lm	lm	lm	ll	lm	lm	lm	ll	lm	lm	lm	lm	ll	ll	lm	lm	lm	ll	ll	ll	lm	ll	lm	ll	lm	lm	ll	ll	lm	ll	ll	ll	ll	ll	ll	lm	ll	lm	lm	ll	ll
Marker13214	<lmxll>	{0-}	lm	lm	lm	lm	lm	ll	lm	lm	lm	ll	lm	lm	lm	ll	lm	lm	lm	lm	ll	ll	lm	lm	lm	ll	ll	ll	lm	ll	lm	ll	lm	lm	ll	ll	lm	lm	ll	ll	ll	ll	ll	lm	ll	lm	lm	ll	ll
Marker8036	<lmxll>	{0-}	lm	lm	lm	lm	lm	ll	lm	lm	lm	ll	lm	lm	lm	ll	lm	lm	lm	lm	ll	ll	lm	lm	lm	ll	ll	ll	lm	ll	lm	ll	lm	lm	ll	ll	lm	lm	ll	ll	ll	ll	ll	lm	ll	lm	lm	ll	ll
Marker108021	<lmxll>	{0-}	lm	lm	lm	lm	lm	ll	lm	lm	lm	ll	lm	lm	lm	ll	lm	lm	lm	lm	ll	ll	lm	lm	lm	ll	ll	ll	lm	ll	lm	ll	lm	lm	ll	ll	lm	lm	ll	ll	ll	ll	ll	lm	ll	lm	lm	ll	ll
Marker107533	<lmxll>	{0-}	lm	lm	lm	lm	lm	ll	lm	lm	lm	ll	lm	lm	lm	ll	lm	lm	lm	lm	ll	ll	lm	lm	lm	ll	ll	ll	lm	ll	lm	ll	lm	lm	ll	ll	lm	lm	ll	ll	ll	ll	ll	lm	ll	lm	lm	ll	ll
Marker111583	<nnxnp>	{-1}	nn	nn	np	nn	nn	np	np	np	nn	nn	np	nn	np	np	np	nn	np	nn	np	nn	np	np	nn	np	np	nn	np	np	nn	np	np	nn	np	np	nn	nn	np	np	nn	nn	nn	np	np	nn	np	np	nn
Marker30640	<nnxnp>	{-0}	np	np	nn	np	np	nn	nn	nn	np	np	nn	np	nn	nn	nn	np	nn	np	nn	np	nn	nn	np	nn	nn	np	nn	nn	np	nn	nn	np	nn	nn	np	np	nn	nn	np	np	np	nn	nn	np	nn	nn	np
Marker114032	<lmxll>	{1-}	ll	ll	ll	ll	ll	lm	ll	ll	ll	lm	ll	ll	ll	lm	ll	ll	ll	ll	lm	lm	ll	ll	ll	lm	lm	lm	ll	lm	ll	lm	ll	ll	lm	lm	ll	ll	lm	lm	ll	lm	lm	ll	lm	ll	ll	lm	lm
Marker109	<lmxll>	{0-}	lm	lm	lm	lm	lm	ll	lm	lm	lm	ll	lm	lm	lm	ll	lm	lm	lm	lm	ll	ll	lm	lm	lm	ll	ll	ll	lm	ll	lm	ll	lm	lm	ll	ll	lm	lm	ll	ll	lm	ll	ll	lm	ll	lm	lm	ll	ll
Marker8163	<nnxnp>	{-0}	np	np	nn	np	np	nn	nn	nn	np	np	nn	np	nn	nn	nn	np	nn	np	nn	np	nn	nn	np	nn	nn	np	nn	nn	np	nn	nn	np	nn	nn	np	np	nn	nn	np	np	np	nn	nn	np	nn	nn	np
Marker4416	<lmxll>	{1-}	ll	ll	ll	ll	ll	lm	ll	ll	ll	lm	ll	ll	ll	lm	ll	ll	ll	ll	lm	lm	lm	ll	ll	lm	lm	lm	ll	lm	ll	lm	ll	ll	lm	lm	ll	ll	lm	lm	ll	lm	lm	ll	lm	ll	ll	lm	lm
Marker110426	<hkxhk>	{00}	kk	kk	hk	kk	kk	hh	hk	hk	kk	hk	hk	kk	hk	hh	hk	kk	hk	kk	hh	hk	hh	hk	kk	hh	hh	hk	hk	hh	kk	hh	hk	kk	hh	hh	kk	kk	hh	hh	kk	hk	hk	hk	hh	kk	hk	hh	hk
Marker21603	<nnxnp>	{-1}	nn	nn	np	nn	nn	np	np	np	nn	nn	np	nn	np	np	np	nn	np	nn	np	nn	np	np	nn	np	np	nn	np	np	nn	np	np	nn	np	np	nn	nn	np	np	nn	nn	nn	np	np	nn	np	np	nn
Marker512	<lmxll>	{0-}	lm	lm	lm	lm	lm	ll	lm	lm	lm	ll	lm	lm	lm	ll	lm	lm	lm	lm	ll	ll	ll	lm	lm	ll	ll	ll	lm	ll	lm	ll	lm	lm	ll	ll	lm	lm	ll	ll	lm	ll	ll	lm	ll	lm	lm	ll	ll
Marker45498	<nnxnp>	{-1}	nn	nn	np	nn	nn	np	np	np	nn	nn	np	nn	np	np	np	nn	np	nn	np	nn	np	np	nn	np	np	nn	np	np	nn	np	np	nn	np	np	nn	nn	np	np	nn	nn	nn	np	np	nn	np	np	nn
Marker68360	<nnxnp>	{-0}	np	np	nn	np	np	nn	nn	nn	np	np	nn	np	nn	nn	nn	np	nn	np	nn	np	nn	nn	np	nn	nn	np	nn	nn	np	nn	nn	np	nn	nn	np	np	nn	nn	np	np	np	nn	nn	np	nn	nn	np
Marker40285	<nnxnp>	{-1}	nn	nn	np	nn	nn	np	np	np	nn	nn	np	nn	np	np	np	nn	np	nn	np	nn	np	np	nn	np	np	nn	np	np	nn	np	np	nn	np	np	nn	nn	np	np	nn	nn	nn	np	np	nn	np	np	nn
Marker110052	<nnxnp>	{-0}	np	np	nn	np	np	nn	nn	nn	np	np	nn	np	nn	nn	nn	np	nn	np	nn	np	nn	nn	np	nn	nn	np	nn	nn	np	nn	nn	np	nn	nn	np	np	nn	nn	np	np	np	nn	nn	np	nn	nn	np
Marker111249	<hkxhk>	{11}	hh	hh	hk	hh	hh	kk	hk	hk	hh	hk	hk	hh	hk	kk	hk	hh	hk	hh	kk	hk	kk	hk	hh	kk	kk	hk	hk	kk	hh	kk	hk	hh	kk	kk	hh	hh	kk	kk	hh	hk	hk	hk	kk	hh	hk	kk	hk
Marker4705	<lmxll>	{0-}	lm	lm	lm	lm	lm	ll	lm	lm	lm	ll	lm	lm	lm	ll	lm	lm	lm	lm	ll	ll	ll	lm	lm	ll	ll	ll	lm	ll	lm	ll	lm	lm	ll	ll	lm	lm	ll	ll	lm	ll	ll	lm	ll	lm	lm	ll	ll
Marker119841	<nnxnp>	{-0}	np	np	nn	np	np	nn	nn	nn	np	np	nn	np	nn	nn	nn	np	nn	np	nn	np	nn	nn	np	nn	nn	np	np	nn	np	nn	nn	np	nn	nn	np	np	nn	nn	np	np	np	nn	nn	np	nn	nn	np
Marker107469	<lmxll>	{1-}	ll	ll	ll	ll	ll	lm	ll	ll	ll	lm	ll	ll	ll	lm	ll	ll	ll	ll	lm	lm	lm	ll	ll	lm	lm	lm	ll	lm	ll	lm	ll	ll	lm	lm	lm	ll	lm	lm	ll	lm	lm	ll	lm	ll	ll	lm	ll
Marker118118	<nnxnp>	{-0}	np	np	nn	np	np	nn	nn	nn	np	np	nn	np	nn	nn	nn	np	nn	np	nn	np	nn	nn	np	nn	nn	np	np	nn	np	nn	nn	np	nn	nn	np	np	nn	nn	np	np	np	nn	nn	np	nn	nn	np
Marker121423	<hkxhk>	{11}	hh	hh	hk	hh	hh	kk	hk	hk	hh	hk	hk	hh	hk	kk	hk	hh	hk	hh	kk	hk	kk	hk	hh	kk	kk	hk	hh	kk	hh	kk	hk	hh	kk	kk	hk	hh	kk	kk	hh	hk	hk	hk	kk	hh	hk	kk	hh
Marker17236	<lmxll>	{0-}	lm	lm	lm	lm	lm	ll	lm	lm	lm	ll	lm	lm	lm	ll	lm	lm	lm	lm	ll	ll	ll	lm	lm	ll	ll	ll	lm	ll	lm	ll	lm	lm	ll	ll	ll	lm	ll	ll	lm	ll	ll	lm	ll	lm	lm	ll	lm
Marker114471	<lmxll>	{0-}	lm	lm	lm	lm	lm	ll	lm	lm	lm	ll	lm	lm	lm	ll	lm	lm	lm	lm	ll	ll	ll	lm	lm	ll	ll	ll	lm	ll	lm	ll	lm	lm	ll	ll	ll	lm	ll	ll	lm	ll	ll	lm	ll	lm	lm	ll	lm
Marker21535	<lmxll>	{0-}	lm	lm	lm	lm	lm	ll	lm	lm	lm	ll	lm	lm	ll	ll	lm	lm	lm	lm	ll	ll	ll	ll	lm	ll	ll	ll	ll	ll	lm	ll	lm	lm	ll	ll	ll	lm	ll	ll	lm	ll	ll	lm	ll	ll	lm	ll	lm
Marker118235	<lmxll>	{1-}	ll	ll	ll	ll	ll	lm	ll	ll	ll	lm	ll	ll	lm	lm	ll	ll	ll	ll	lm	lm	lm	lm	ll	lm	lm	lm	lm	lm	ll	lm	ll	ll	lm	lm	lm	ll	lm	lm	ll	lm	lm	ll	lm	lm	ll	lm	ll
Marker4543	<lmxll>	{1-}	ll	ll	ll	ll	ll	lm	ll	ll	ll	lm	ll	ll	lm	lm	ll	ll	ll	ll	lm	lm	lm	lm	ll	lm	lm	lm	lm	lm	ll	lm	ll	ll	lm	lm	lm	ll	lm	lm	ll	lm	lm	ll	lm	lm	ll	lm	ll
Marker1294	<lmxll>	{1-}	ll	ll	ll	ll	ll	lm	ll	ll	ll	lm	ll	ll	lm	lm	ll	ll	ll	ll	lm	lm	lm	lm	ll	lm	lm	lm	lm	lm	ll	lm	ll	ll	lm	lm	lm	ll	lm	lm	ll	lm	lm	ll	lm	lm	ll	lm	ll
Marker10673	<lmxll>	{1-}	ll	ll	ll	ll	ll	lm	ll	ll	ll	lm	ll	ll	lm	lm	ll	ll	ll	ll	lm	lm	lm	lm	ll	lm	lm	lm	lm	lm	ll	lm	ll	ll	lm	lm	lm	ll	lm	lm	ll	lm	lm	ll	lm	lm	ll	lm	ll
Marker43	<lmxll>	{1-}	ll	ll	ll	ll	ll	lm	ll	ll	ll	lm	ll	ll	lm	lm	ll	ll	ll	ll	lm	lm	lm	lm	ll	lm	lm	lm	lm	lm	ll	lm	ll	ll	lm	lm	lm	ll	lm	ll	ll	lm	lm	ll	lm	lm	ll	lm	ll
Marker21928	<lmxll>	{1-}	ll	ll	ll	ll	ll	lm	ll	ll	ll	lm	ll	ll	lm	lm	ll	ll	ll	ll	lm	lm	lm	lm	ll	lm	lm	lm	lm	lm	ll	lm	ll	ll	lm	lm	lm	ll	lm	ll	ll	lm	lm	ll	lm	lm	ll	lm	ll
Marker2199	<lmxll>	{1-}	ll	ll	ll	ll	ll	lm	ll	ll	ll	lm	ll	ll	lm	lm	ll	ll	ll	ll	lm	lm	lm	lm	ll	lm	lm	lm	lm	lm	ll	lm	ll	ll	lm	lm	lm	ll	lm	ll	ll	lm	lm	ll	lm	lm	ll	lm	ll
Marker12059	<lmxll>	{1-}	ll	ll	ll	ll	ll	lm	ll	ll	ll	lm	ll	ll	lm	lm	ll	ll	ll	ll	lm	lm	lm	lm	ll	lm	lm	lm	lm	lm	ll	lm	ll	ll	lm	lm	lm	ll	lm	ll	ll	lm	lm	ll	lm	lm	ll	lm	ll
Marker113651	<lmxll>	{0-}	lm	lm	lm	lm	lm	ll	lm	lm	lm	ll	lm	lm	ll	ll	lm	lm	lm	lm	ll	ll	ll	ll	lm	ll	ll	ll	ll	ll	lm	ll	lm	lm	ll	ll	ll	lm	ll	lm	lm	ll	ll	lm	ll	ll	lm	ll	lm
Marker10254	<lmxll>	{0-}	lm	lm	lm	lm	lm	ll	lm	lm	lm	ll	lm	lm	ll	ll	lm	lm	lm	lm	ll	ll	ll	ll	lm	ll	ll	ll	ll	ll	lm	ll	lm	lm	ll	ll	ll	lm	lm	lm	lm	ll	ll	lm	ll	ll	lm	ll	lm
Marker4420	<lmxll>	{0-}	lm	lm	lm	lm	lm	ll	lm	lm	lm	ll	lm	lm	ll	ll	lm	lm	ll	lm	ll	ll	ll	ll	lm	ll	ll	ll	ll	ll	lm	ll	lm	lm	ll	ll	ll	lm	lm	lm	lm	ll	ll	lm	ll	ll	lm	ll	lm
Marker2622	<lmxll>	{1-}	ll	ll	ll	ll	ll	lm	ll	ll	ll	lm	ll	ll	lm	lm	ll	ll	lm	ll	lm	lm	lm	lm	ll	lm	lm	lm	lm	lm	ll	lm	ll	ll	lm	lm	lm	ll	ll	ll	ll	lm	lm	ll	lm	lm	ll	lm	ll
Marker111197	<lmxll>	{1-}	ll	ll	ll	ll	ll	lm	ll	ll	ll	lm	ll	ll	lm	lm	ll	ll	lm	ll	lm	lm	lm	lm	ll	lm	lm	lm	lm	lm	ll	lm	ll	ll	lm	lm	lm	ll	ll	ll	ll	lm	lm	ll	lm	lm	ll	lm	ll
Marker22468	<lmxll>	{0-}	lm	lm	lm	lm	lm	ll	lm	lm	lm	ll	lm	lm	ll	ll	lm	lm	ll	lm	ll	ll	ll	ll	lm	ll	ll	ll	ll	ll	lm	ll	lm	lm	ll	ll	ll	lm	lm	lm	lm	ll	ll	lm	ll	ll	lm	ll	lm
Marker25547	<lmxll>	{0-}	lm	lm	lm	lm	lm	ll	lm	lm	lm	ll	lm	lm	ll	ll	lm	lm	ll	lm	ll	ll	ll	ll	lm	ll	ll	ll	ll	ll	lm	ll	lm	lm	ll	ll	ll	lm	lm	lm	lm	ll	ll	lm	ll	ll	lm	ll	lm
Marker110904	<nnxnp>	{-0}	np	np	nn	np	np	nn	nn	nn	np	np	nn	np	nn	nn	nn	np	nn	np	nn	np	nn	nn	np	nn	nn	np	np	nn	np	nn	nn	np	nn	np	np	np	nn	nn	np	np	np	nn	nn	np	nn	nn	np
Marker116433	<nnxnp>	{-0}	np	np	nn	np	np	nn	nn	nn	np	np	nn	np	nn	nn	nn	np	nn	np	nn	np	nn	nn	np	nn	nn	np	np	nn	np	nn	nn	np	nn	np	np	np	nn	nn	np	np	np	nn	nn	np	nn	nn	np
Marker36430	<nnxnp>	{-0}	np	np	nn	np	np	nn	nn	nn	np	np	nn	np	nn	nn	nn	np	nn	np	nn	np	nn	nn	np	nn	nn	np	np	nn	np	nn	nn	np	nn	np	np	np	nn	nn	np	np	np	nn	nn	np	nn	nn	np
Marker10161	<nnxnp>	{-0}	np	np	nn	np	np	nn	nn	nn	np	np	nn	np	nn	nn	nn	np	nn	np	nn	np	nn	nn	np	nn	nn	np	np	nn	np	nn	nn	np	nn	np	np	np	nn	nn	np	np	np	nn	nn	np	nn	nn	np
Marker9148	<nnxnp>	{-0}	np	np	nn	np	np	nn	nn	nn	np	np	nn	np	nn	nn	nn	np	nn	np	nn	np	nn	nn	np	nn	nn	np	np	nn	np	nn	nn	np	nn	np	np	np	nn	nn	np	np	np	nn	nn	np	nn	nn	np
Marker8778	<lmxll>	{0-}	lm	ll	lm	lm	lm	ll	lm	lm	lm	ll	lm	lm	ll	ll	lm	lm	ll	lm	lm	ll	ll	ll	lm	ll	ll	ll	lm	ll	lm	ll	lm	lm	ll	ll	ll	lm	lm	lm	lm	ll	lm	lm	ll	ll	lm	ll	ll
Marker43788	<nnxnp>	{-0}	np	np	nn	np	np	nn	nn	nn	np	np	nn	np	nn	nn	nn	np	nn	np	nn	np	nn	nn	np	nn	np	np	np	nn	np	nn	nn	np	nn	np	np	np	nn	nn	np	np	np	nn	nn	np	nn	nn	np
Marker111537	<nnxnp>	{-1}	nn	nn	np	nn	nn	np	np	np	nn	nn	np	nn	np	np	np	nn	np	nn	np	nn	np	np	nn	np	nn	nn	nn	np	nn	np	np	nn	np	nn	nn	nn	np	np	nn	nn	nn	np	np	nn	np	np	nn
Marker19988	<nnxnp>	{-0}	np	np	nn	np	np	nn	nn	nn	np	np	nn	np	nn	nn	nn	np	nn	np	nn	np	nn	nn	np	nn	np	np	np	nn	np	nn	nn	np	nn	np	np	np	nn	nn	np	np	np	nn	nn	np	nn	nn	np
Marker11905	<nnxnp>	{-0}	np	np	nn	np	np	nn	nn	nn	np	np	nn	np	nn	nn	nn	np	nn	np	nn	np	nn	nn	np	nn	np	np	np	nn	np	nn	nn	np	nn	np	np	np	nn	nn	np	np	np	nn	nn	np	nn	nn	np
Marker105819	<nnxnp>	{-1}	nn	nn	np	nn	nn	np	np	np	nn	nn	np	nn	np	np	np	nn	np	nn	np	nn	np	np	nn	np	nn	nn	nn	np	nn	np	np	nn	np	nn	nn	nn	np	np	nn	nn	nn	np	np	nn	np	np	nn
Marker30181	<lmxll>	{0-}	lm	lm	lm	lm	lm	ll	lm	lm	lm	ll	lm	lm	ll	ll	lm	lm	ll	lm	lm	ll	ll	ll	lm	ll	ll	ll	ll	lm	ll	ll	lm	lm	lm	ll	ll	lm	lm	lm	lm	ll	lm	lm	lm	ll	lm	ll	ll
Marker120595	<lmxll>	{1-}	ll	ll	ll	ll	ll	lm	ll	ll	ll	lm	ll	ll	lm	lm	ll	ll	lm	ll	ll	lm	lm	lm	ll	lm	lm	lm	lm	ll	lm	lm	ll	ll	ll	lm	lm	ll	ll	ll	ll	lm	ll	ll	ll	lm	ll	lm	lm
Marker14952	<lmxll>	{0-}	lm	lm	lm	lm	lm	ll	lm	ll	lm	ll	lm	lm	ll	ll	lm	lm	ll	lm	lm	ll	ll	ll	lm	ll	ll	ll	ll	lm	lm	ll	lm	lm	lm	ll	ll	lm	lm	lm	lm	ll	lm	lm	lm	ll	lm	ll	ll
Marker118019	<lmxll>	{0-}	lm	lm	lm	lm	lm	ll	lm	ll	lm	ll	lm	lm	ll	ll	lm	lm	ll	lm	lm	ll	ll	ll	lm	ll	ll	ll	ll	lm	lm	ll	lm	lm	lm	ll	ll	lm	lm	lm	lm	ll	lm	lm	lm	ll	lm	ll	ll
Marker3304	<nnxnp>	{-0}	np	np	nn	np	np	nn	nn	nn	np	np	nn	np	nn	nn	nn	np	nn	np	nn	np	nn	nn	np	nn	np	np	np	nn	np	nn	nn	np	nn	np	np	np	nn	nn	np	np	np	nn	nn	np	nn	nn	np
Marker110287	<hkxhk>	{10}	hk	hk	hh	hk	hk	hk	hh	hh	hk	kk	hh	hk	hk	hk	hh	hk	hk	hk	hh	kk	hk	hk	hk	hk	kk	kk	kk	hh	hk	hk	hh	hk	hk	kk	kk	hk	hh	hh	hk	kk	kk	hh	hh	kk	hh	hk	hk
Marker110119	<nnxnp>	{-0}	np	np	nn	np	np	nn	nn	nn	np	np	nn	np	nn	nn	nn	np	nn	np	nn	np	nn	nn	np	nn	np	np	np	nn	np	nn	nn	np	nn	np	np	np	nn	nn	np	np	np	nn	nn	np	nn	nn	np
Marker6653	<lmxll>	{0-}	lm	lm	lm	lm	lm	ll	lm	lm	lm	ll	lm	lm	ll	ll	lm	lm	ll	lm	lm	ll	ll	ll	lm	ll	ll	ll	ll	lm	lm	ll	lm	lm	ll	ll	ll	lm	lm	lm	lm	ll	ll	lm	lm	ll	lm	ll	lm
Marker648	<nnxnp>	{-0}	np	np	nn	np	np	nn	nn	nn	np	np	nn	np	nn	nn	nn	np	nn	np	nn	np	nn	nn	np	nn	np	np	np	nn	np	nn	nn	np	nn	np	np	np	nn	nn	np	np	np	nn	nn	np	nn	nn	np
Marker1553	<nnxnp>	{-0}	np	np	nn	np	np	nn	nn	nn	np	np	nn	np	nn	nn	nn	np	nn	np	nn	np	nn	nn	np	nn	np	np	np	nn	np	nn	nn	np	nn	np	np	np	nn	nn	np	np	np	nn	nn	np	nn	nn	np
Marker110825	<hkxhk>	{10}	hk	hk	hh	hk	hk	hk	hh	hh	hk	kk	hh	hk	hk	hk	hh	hk	hk	hk	hh	kk	hk	hk	hk	hk	kk	kk	kk	hh	hk	hk	hh	hk	hk	kk	kk	hk	hh	hh	hk	kk	kk	hh	hh	kk	hh	hk	hk
Marker14728	<lmxll>	{0-}	lm	lm	lm	lm	lm	ll	lm	lm	lm	ll	lm	lm	ll	ll	lm	lm	ll	lm	lm	ll	ll	ll	lm	ll	ll	ll	ll	lm	lm	ll	lm	lm	ll	ll	ll	lm	lm	lm	lm	ll	ll	lm	lm	ll	lm	ll	lm
Marker10766	<lmxll>	{0-}	lm	lm	lm	lm	lm	ll	lm	lm	lm	ll	lm	lm	ll	ll	lm	lm	ll	lm	lm	ll	ll	ll	lm	ll	ll	ll	ll	lm	lm	ll	lm	lm	ll	ll	ll	lm	lm	lm	lm	ll	ll	lm	lm	ll	lm	ll	lm
Marker108471	<lmxll>	{0-}	lm	lm	lm	lm	ll	ll	lm	lm	lm	ll	lm	lm	ll	ll	lm	lm	ll	lm	lm	ll	ll	ll	lm	ll	ll	ll	ll	lm	lm	ll	lm	lm	lm	ll	ll	lm	lm	lm	lm	ll	ll	lm	lm	ll	lm	ll	lm
Marker11324	<lmxll>	{0-}	lm	lm	lm	lm	ll	ll	lm	lm	lm	ll	lm	lm	ll	ll	lm	lm	ll	lm	lm	ll	ll	ll	lm	ll	ll	ll	ll	lm	lm	ll	lm	lm	lm	ll	ll	lm	lm	lm	lm	ll	ll	lm	lm	ll	lm	ll	lm
Marker108335	<nnxnp>	{-1}	nn	nn	np	nn	nn	np	np	np	nn	nn	np	nn	np	np	np	nn	np	nn	np	nn	np	np	nn	np	nn	nn	nn	np	np	np	np	nn	np	nn	nn	nn	np	np	nn	nn	nn	np	np	nn	np	np	nn
Marker116181	<nnxnp>	{-0}	np	np	nn	np	np	nn	nn	nn	np	np	nn	np	nn	nn	nn	np	nn	np	nn	np	nn	nn	np	nn	np	np	np	nn	nn	nn	nn	np	nn	np	np	np	nn	nn	np	np	np	nn	nn	np	nn	nn	np
Marker106770	<lmxll>	{0-}	lm	lm	lm	lm	ll	ll	lm	lm	lm	ll	lm	lm	ll	ll	lm	lm	ll	lm	lm	ll	ll	ll	lm	ll	ll	ll	ll	lm	lm	ll	lm	lm	lm	ll	ll	lm	lm	lm	lm	ll	ll	lm	lm	ll	lm	ll	lm
Marker119533	<lmxll>	{1-}	ll	ll	ll	ll	lm	lm	ll	ll	ll	lm	ll	ll	lm	lm	ll	ll	lm	ll	ll	lm	lm	lm	ll	lm	lm	lm	lm	ll	ll	lm	ll	ll	ll	lm	lm	ll	ll	ll	ll	lm	lm	ll	ll	lm	ll	lm	ll
Marker15122	<lmxll>	{0-}	lm	lm	lm	lm	ll	ll	lm	lm	lm	ll	lm	lm	ll	ll	lm	lm	ll	lm	lm	ll	ll	ll	lm	ll	ll	ll	ll	lm	lm	ll	lm	lm	lm	ll	ll	lm	lm	lm	lm	ll	ll	lm	lm	ll	lm	ll	lm
Marker22936	<nnxnp>	{-0}	np	np	nn	np	np	nn	nn	nn	np	np	nn	np	nn	nn	nn	np	nn	np	nn	np	nn	nn	np	nn	np	np	np	nn	np	nn	nn	np	nn	np	np	np	nn	nn	np	np	np	nn	nn	np	nn	nn	np
Marker119301	<lmxll>	{1-}	ll	ll	ll	ll	lm	lm	ll	ll	ll	lm	ll	ll	lm	lm	ll	ll	lm	ll	ll	lm	lm	lm	ll	lm	lm	lm	lm	ll	ll	lm	lm	ll	ll	lm	lm	ll	ll	ll	ll	lm	lm	ll	ll	lm	ll	lm	ll
Marker118696	<lmxll>	{0-}	lm	lm	lm	lm	ll	ll	lm	lm	lm	ll	lm	lm	ll	ll	lm	lm	ll	lm	lm	ll	ll	ll	lm	ll	ll	ll	ll	lm	lm	ll	ll	lm	lm	ll	ll	lm	lm	lm	lm	ll	ll	lm	lm	ll	lm	ll	lm
Marker996	<lmxll>	{1-}	ll	ll	ll	ll	lm	lm	ll	ll	ll	lm	ll	ll	lm	lm	ll	ll	lm	ll	ll	lm	lm	lm	ll	lm	lm	lm	lm	ll	ll	lm	lm	ll	ll	lm	lm	ll	ll	ll	ll	lm	lm	ll	ll	lm	ll	lm	ll
Marker27707	<nnxnp>	{-0}	np	np	nn	np	np	nn	nn	nn	np	np	nn	np	nn	nn	nn	np	nn	np	nn	np	nn	nn	np	nn	np	np	np	nn	np	nn	nn	np	nn	np	np	np	nn	nn	np	np	np	nn	nn	np	nn	nn	np
Marker6250	<nnxnp>	{-0}	np	np	nn	np	np	nn	nn	nn	np	np	nn	np	nn	nn	nn	np	nn	np	nn	np	nn	nn	np	nn	np	np	np	nn	np	nn	nn	np	nn	np	np	np	nn	nn	np	np	np	nn	nn	np	nn	nn	np
Marker113385	<nnxnp>	{-0}	np	np	nn	np	np	nn	nn	nn	np	np	nn	np	nn	nn	nn	np	nn	np	nn	np	nn	nn	np	nn	np	np	np	nn	np	nn	nn	np	nn	np	np	np	nn	nn	np	np	np	nn	nn	np	nn	nn	np
Marker111098	<lmxll>	{1-}	ll	ll	ll	ll	lm	lm	ll	ll	ll	lm	ll	ll	lm	lm	ll	ll	lm	ll	ll	lm	lm	lm	ll	lm	lm	lm	lm	ll	ll	lm	lm	ll	ll	lm	lm	ll	ll	ll	ll	lm	lm	ll	ll	lm	ll	lm	ll
Marker7318	<lmxll>	{1-}	ll	ll	ll	ll	lm	lm	ll	ll	ll	lm	ll	ll	lm	lm	ll	ll	lm	ll	ll	lm	lm	lm	ll	lm	lm	lm	lm	ll	ll	lm	lm	ll	ll	lm	lm	ll	ll	ll	ll	lm	lm	ll	ll	lm	ll	lm	ll
Marker119534	<hkxhk>	{00}	kk	kk	hk	kk	hk	hh	hk	hk	kk	hk	hk	kk	hh	hh	hk	kk	hh	kk	hk	hk	hh	hh	kk	hh	hk	hk	hk	hk	kk	hh	hh	kk	hk	hk	hk	kk	hk	hk	kk	hk	hk	hk	hk	hk	hk	hh	kk
Marker110467	<nnxnp>	{-1}	nn	nn	np	nn	nn	np	np	np	nn	nn	np	nn	np	np	np	nn	np	nn	np	nn	np	np	nn	np	nn	nn	nn	np	nn	np	np	nn	np	nn	nn	nn	np	np	nn	nn	nn	np	np	nn	np	np	nn
Marker16249	<lmxll>	{1-}	ll	ll	ll	ll	lm	lm	ll	ll	ll	lm	ll	ll	lm	lm	ll	ll	lm	ll	ll	lm	lm	lm	ll	lm	lm	lm	lm	ll	ll	lm	lm	ll	ll	lm	lm	ll	ll	ll	ll	lm	lm	ll	ll	lm	ll	lm	ll
Marker29116	<nnxnp>	{-0}	np	np	nn	np	np	nn	nn	nn	np	np	nn	np	nn	nn	nn	np	nn	np	nn	np	nn	nn	np	nn	np	np	np	nn	np	nn	nn	np	nn	np	np	np	nn	nn	np	np	np	nn	nn	np	nn	nn	np
Marker118604	<nnxnp>	{-0}	np	np	nn	np	np	nn	nn	nn	np	np	nn	np	nn	nn	nn	np	nn	np	nn	np	nn	nn	np	nn	np	np	np	nn	np	nn	nn	np	nn	np	np	np	nn	nn	np	np	np	nn	nn	np	nn	nn	np
Marker116471	<hkxhk>	{00}	kk	kk	hk	kk	hk	hh	hk	hk	kk	hk	hk	kk	hh	hh	hk	kk	hh	kk	hk	hk	hh	hh	kk	hh	hk	hk	hk	hk	kk	hh	hh	kk	hk	hk	hk	kk	hk	hk	kk	hk	hk	hk	hk	hk	hk	hh	kk
Marker5450	<nnxnp>	{-0}	np	np	nn	np	np	nn	nn	nn	np	np	nn	np	nn	nn	nn	np	nn	np	nn	np	nn	nn	np	nn	np	np	np	nn	np	nn	nn	np	nn	np	np	np	nn	nn	np	np	np	nn	nn	np	nn	nn	np
Marker18441	<nnxnp>	{-1}	nn	nn	np	nn	nn	np	np	np	nn	nn	np	nn	np	np	np	nn	np	nn	np	nn	np	np	nn	np	nn	nn	nn	np	nn	np	np	nn	np	nn	nn	nn	np	np	nn	nn	nn	np	np	nn	np	np	nn
Marker27605	<nnxnp>	{-1}	nn	nn	np	nn	nn	np	np	np	nn	nn	np	nn	np	np	np	nn	np	nn	np	nn	np	np	nn	np	nn	nn	nn	np	nn	np	np	nn	np	nn	nn	nn	np	np	nn	nn	nn	np	np	nn	np	np	nn
Marker33709	<lmxll>	{1-}	ll	ll	ll	ll	lm	lm	ll	ll	ll	lm	ll	ll	lm	lm	ll	ll	lm	ll	ll	lm	lm	lm	ll	lm	lm	lm	lm	ll	ll	lm	lm	ll	ll	lm	lm	ll	ll	ll	ll	lm	lm	ll	ll	lm	ll	lm	ll
Marker121296	<nnxnp>	{-0}	np	np	nn	np	np	nn	nn	nn	np	np	nn	np	nn	nn	nn	np	nn	np	nn	np	nn	nn	np	nn	np	np	np	nn	np	nn	nn	np	nn	np	np	np	nn	nn	np	np	np	nn	nn	np	nn	nn	np
Marker14408	<lmxll>	{0-}	lm	lm	lm	lm	ll	ll	lm	lm	lm	ll	lm	lm	ll	ll	lm	lm	ll	lm	lm	ll	ll	ll	lm	ll	ll	ll	ll	lm	lm	ll	ll	lm	lm	ll	ll	lm	lm	lm	lm	ll	ll	lm	lm	ll	lm	ll	lm
Marker3962	<nnxnp>	{-1}	nn	nn	np	nn	nn	np	np	np	nn	nn	np	nn	np	np	np	nn	np	nn	np	nn	np	np	nn	np	nn	nn	nn	np	nn	np	np	nn	np	nn	nn	nn	np	np	nn	nn	nn	np	np	nn	np	np	nn
Marker120988	<lmxll>	{1-}	ll	ll	ll	ll	lm	lm	ll	ll	ll	lm	ll	ll	lm	lm	ll	ll	lm	ll	ll	lm	lm	lm	ll	lm	lm	lm	lm	ll	ll	lm	lm	ll	ll	lm	lm	ll	ll	ll	ll	lm	lm	ll	ll	lm	ll	lm	ll
Marker21701	<nnxnp>	{-0}	np	np	nn	np	np	nn	nn	nn	np	np	nn	np	nn	nn	nn	np	nn	np	nn	np	nn	nn	np	nn	np	np	np	nn	np	nn	nn	np	nn	np	np	np	nn	nn	np	np	np	nn	nn	np	nn	nn	np
Marker44127	<nnxnp>	{-0}	np	np	nn	np	np	nn	nn	nn	np	np	nn	np	nn	nn	nn	np	nn	np	nn	np	nn	nn	np	nn	np	np	np	nn	np	nn	nn	np	nn	np	np	np	nn	nn	np	np	np	nn	nn	np	nn	nn	np
Marker27466	<nnxnp>	{-1}	nn	nn	np	nn	nn	np	np	np	nn	nn	np	nn	np	np	np	nn	np	nn	np	nn	np	np	nn	np	nn	nn	nn	np	nn	np	np	nn	np	nn	nn	nn	np	np	nn	nn	nn	np	np	nn	np	np	nn
Marker112240	<hkxhk>	{00}	kk	kk	hk	kk	hk	hh	hk	hk	kk	hk	hk	kk	hh	hh	hk	kk	hh	kk	hk	hk	hh	hh	kk	hh	hk	hk	hk	hk	hk	hh	hh	kk	hk	hk	hk	kk	hk	hk	kk	hk	hk	hk	hk	hk	hk	hh	kk
Marker53683	<nnxnp>	{-0}	np	np	nn	np	np	nn	nn	nn	np	np	nn	np	nn	nn	nn	np	nn	np	nn	np	nn	nn	np	nn	np	np	np	nn	nn	nn	nn	np	nn	np	np	np	nn	nn	np	np	np	nn	nn	np	nn	nn	np
Marker25627	<lmxll>	{0-}	lm	lm	lm	lm	ll	ll	lm	lm	lm	ll	lm	lm	ll	ll	lm	lm	ll	lm	lm	ll	ll	ll	lm	ll	ll	ll	ll	lm	lm	ll	ll	lm	lm	ll	ll	lm	lm	lm	lm	ll	ll	lm	lm	ll	lm	ll	lm
Marker28577	<nnxnp>	{-1}	nn	nn	np	nn	nn	np	np	np	nn	nn	np	nn	np	np	np	nn	np	nn	np	nn	np	np	nn	np	nn	nn	nn	np	np	np	np	nn	np	nn	nn	nn	np	np	nn	nn	nn	np	np	nn	np	np	nn
Marker108158	<nnxnp>	{-1}	nn	nn	np	nn	nn	np	np	np	nn	nn	np	nn	np	np	np	nn	np	nn	np	nn	np	np	nn	np	nn	nn	nn	np	np	np	np	nn	np	nn	nn	nn	np	np	nn	nn	nn	np	np	nn	np	np	nn
Marker114986	<nnxnp>	{-1}	nn	nn	np	nn	nn	np	np	np	nn	nn	np	nn	np	np	np	nn	np	nn	np	nn	np	np	nn	np	nn	nn	nn	np	np	np	np	nn	np	nn	nn	nn	np	np	nn	nn	nn	np	np	nn	np	np	nn
Marker106412	<nnxnp>	{-1}	nn	nn	np	nn	nn	np	np	np	nn	nn	np	nn	np	np	np	nn	np	nn	np	nn	np	np	nn	np	nn	nn	nn	np	np	np	np	nn	np	nn	nn	nn	np	np	nn	nn	nn	np	np	nn	np	np	nn
Marker4113	<hkxhk>	{01}	hk	hk	kk	hk	hh	hk	kk	kk	hk	hh	kk	hk	hk	hk	kk	hk	hk	hk	kk	hh	hk	hk	hk	hk	hh	hh	hh	kk	kk	hk	hk	hk	kk	hh	hh	hk	kk	kk	hk	hh	hh	kk	kk	hh	kk	hk	hk
Marker108764	<lmxll>	{1-}	ll	ll	ll	ll	lm	lm	ll	ll	ll	lm	ll	ll	lm	lm	ll	ll	lm	ll	ll	lm	lm	lm	ll	lm	lm	lm	lm	ll	ll	lm	lm	ll	ll	lm	lm	ll	ll	ll	ll	lm	lm	ll	ll	lm	ll	lm	ll
Marker1963	<lmxll>	{0-}	lm	lm	lm	lm	ll	ll	lm	lm	lm	ll	lm	lm	ll	ll	lm	lm	ll	lm	lm	ll	ll	ll	lm	ll	ll	ll	ll	lm	lm	ll	ll	lm	lm	ll	ll	lm	lm	lm	lm	ll	ll	lm	lm	ll	lm	ll	lm
Marker107797	<lmxll>	{0-}	lm	lm	lm	lm	ll	ll	lm	lm	lm	ll	lm	lm	ll	ll	lm	lm	ll	lm	lm	ll	ll	ll	lm	ll	ll	ll	ll	lm	lm	ll	ll	lm	lm	ll	ll	lm	lm	lm	lm	ll	ll	lm	lm	ll	lm	ll	lm
Marker111932	<hkxhk>	{01}	hk	hk	kk	hk	hh	hk	kk	kk	hk	hh	kk	hk	hk	hk	kk	hk	hk	hk	kk	hh	hk	hk	hk	hk	hh	hh	hh	kk	kk	hk	hk	hk	kk	hh	hh	hk	kk	kk	hk	hh	hh	kk	kk	hh	kk	hk	hk
Marker19207	<lmxll>	{1-}	ll	ll	ll	ll	lm	lm	ll	ll	ll	lm	ll	ll	lm	lm	ll	ll	lm	ll	ll	lm	lm	lm	ll	lm	lm	lm	lm	ll	ll	lm	lm	ll	ll	lm	lm	ll	ll	ll	ll	lm	lm	ll	ll	lm	ll	lm	ll
Marker3726	<nnxnp>	{-1}	nn	nn	np	nn	nn	np	np	np	nn	nn	np	nn	np	np	np	nn	np	nn	np	nn	np	np	nn	np	nn	nn	nn	np	np	np	np	nn	np	nn	nn	nn	np	np	nn	nn	nn	np	np	nn	np	np	nn
Marker4533	<hkxhk>	{10}	hk	hk	hh	hk	kk	hk	hh	hh	hk	kk	hh	hk	hk	hk	hh	hk	hk	hk	hh	kk	hk	hk	hk	hk	kk	kk	kk	hh	hh	hk	hk	hk	hh	kk	kk	hk	hh	hh	hk	kk	kk	hh	hh	kk	hh	hk	hk
Marker114290	<nnxnp>	{-0}	np	np	nn	np	np	nn	nn	nn	np	np	nn	np	nn	nn	nn	np	nn	np	nn	np	nn	nn	np	nn	np	np	np	nn	nn	nn	nn	np	nn	np	np	np	nn	nn	np	np	np	nn	nn	np	nn	nn	np
Marker36949	<lmxll>	{1-}	ll	ll	ll	ll	lm	lm	ll	ll	ll	lm	ll	ll	lm	lm	ll	ll	lm	ll	ll	lm	lm	lm	ll	lm	lm	lm	lm	ll	ll	lm	lm	ll	ll	lm	lm	ll	ll	ll	ll	lm	lm	ll	ll	lm	ll	lm	ll
Marker3665	<nnxnp>	{-0}	np	np	nn	np	np	nn	nn	nn	np	np	nn	np	nn	nn	nn	np	nn	np	nn	np	nn	nn	np	nn	np	np	np	nn	nn	nn	nn	np	nn	np	np	np	nn	nn	np	np	np	nn	nn	np	nn	nn	np
Marker2283	<nnxnp>	{-0}	np	np	nn	np	np	nn	nn	nn	np	np	nn	np	nn	nn	nn	np	nn	np	nn	np	nn	nn	np	nn	np	np	np	nn	nn	nn	nn	np	nn	np	np	np	nn	nn	np	np	np	nn	nn	np	nn	nn	np
Marker13046	<nnxnp>	{-1}	nn	nn	np	nn	nn	np	np	np	nn	nn	np	nn	np	np	np	nn	np	nn	np	nn	np	np	nn	np	nn	nn	nn	np	np	np	np	nn	np	nn	nn	nn	np	np	nn	nn	nn	np	np	nn	np	np	nn
Marker112093	<nnxnp>	{-0}	np	np	nn	np	np	nn	nn	nn	np	np	nn	np	nn	nn	nn	np	nn	np	nn	np	nn	nn	np	nn	np	np	np	nn	nn	nn	nn	np	nn	np	np	np	nn	nn	np	np	np	nn	nn	np	nn	nn	np
Marker6498	<hkxhk>	{10}	hk	hk	hh	hk	kk	hk	hh	hh	hk	kk	hh	hk	hk	hk	hh	hk	hk	hk	hh	kk	hk	hk	hk	hk	kk	kk	kk	hh	hh	hk	hk	hk	hh	kk	kk	hk	hh	hh	hk	kk	kk	hh	hh	kk	hh	hk	hk
Marker7158	<lmxll>	{0-}	lm	lm	lm	lm	ll	ll	lm	lm	lm	ll	lm	lm	ll	ll	lm	lm	ll	lm	lm	ll	ll	ll	lm	ll	ll	ll	ll	lm	lm	ll	ll	lm	lm	ll	ll	lm	lm	lm	lm	ll	ll	lm	lm	ll	lm	ll	lm
Marker29978	<lmxll>	{1-}	ll	ll	ll	ll	lm	lm	ll	ll	ll	lm	ll	ll	lm	lm	ll	ll	lm	ll	ll	lm	lm	lm	ll	lm	lm	lm	lm	ll	ll	lm	lm	ll	ll	lm	lm	ll	ll	ll	ll	lm	lm	ll	ll	lm	ll	lm	ll
Marker116929	<nnxnp>	{-0}	np	np	nn	np	np	nn	nn	nn	np	np	nn	np	nn	nn	nn	np	nn	np	nn	np	nn	nn	np	nn	np	np	np	nn	nn	nn	nn	np	nn	np	np	np	nn	nn	np	np	np	nn	nn	np	nn	nn	np
[truncated: 4,101 more rows]
[truncated: 98 more columns]
