# Supplementary material for: Genetic Mapping of Prince Rupprecht’s Larch (Larix principis-rupprechtii Mayr) by Specific-Locus Amplified Fragment Sequencing
Source: Genes (Basel). 2019 Jul 31;10(8):583. doi: 10.3390/genes10080583 (PMC6723236; doi:10.3390/genes10080583)
Supplement: Supplementary file 1 [file genes-10-00583-s001.zip › Table S5.xlsx]

## Sheet: Integrated map
Table S5. SNP markers and their genetic positions in each linkage group.
Marker name	LG number	Gentic position
Marker6744	1	0
Marker11091	1	0.694
Marker120366	1	0.694
Marker120372	1	0.694
Marker121980	1	0.694
Marker5625	1	0.694
Marker6651	1	0.694
Marker107334	1	0.694
Marker112157	1	0.694
Marker48395	1	0.694
Marker8579	1	0.694
Marker117297	1	1.389
Marker42316	1	1.389
Marker7563	1	1.804
Marker111068	1	1.804
Marker26975	1	1.804
Marker119014	1	3.502
Marker15990	1	3.502
Marker5427	1	3.502
Marker106710	1	3.502
Marker107728	1	3.502
Marker3176	1	3.502
Marker114397	1	4.906
Marker121692	1	4.906
Marker5626	1	4.906
Marker113989	1	4.906
Marker3709	1	5.837
Marker109271	1	5.837
Marker119082	1	5.837
Marker107228	1	6.3
Marker121398	1	6.3
Marker11419	1	8.019
Marker9669	1	8.019
Marker16791	1	8.872
Marker53209	1	10.591
Marker1718	1	12.31
Marker113542	1	12.555
Marker9083	1	12.555
Marker115748	1	14.029
Marker19795	1	14.337
Marker77406	1	15.748
Marker8344	1	17.467
Marker4594	1	21.272
Marker4179	1	21.272
Marker11655	1	21.857
Marker121210	1	21.857
Marker6951	1	21.857
Marker11533	1	21.857
Marker116201	1	22.298
Marker111557	1	23.637
Marker8610	1	24.077
Marker2432	1	24.077
Marker1929	1	24.077
Marker37622	1	25.17
Marker109321	1	25.17
Marker75542	1	25.17
Marker122301	1	26.815
Marker572	1	26.815
Marker110459	1	26.815
Marker21698	1	26.815
Marker113846	1	26.815
Marker109946	1	26.815
Marker26677	1	26.815
Marker120524	1	26.815
Marker4155	1	26.815
Marker110966	1	26.815
Marker108931	1	26.815
Marker116420	1	26.815
Marker482	1	26.815
Marker118772	1	26.815
Marker108391	1	27.229
Marker112854	1	27.643
Marker22922	1	27.643
Marker120428	1	28.057
Marker11201	1	28.471
Marker4508	1	31.048
Marker115150	1	31.14
Marker13065	1	31.14
Marker21574	1	31.462
Marker107770	1	32.722
Marker110692	1	33.287
Marker115451	1	34.853
Marker31894	1	37.613
Marker110171	1	37.613
Marker61279	1	37.613
Marker107202	1	39.76
Marker9439	1	39.76
Marker28515	1	39.76
Marker15907	1	39.76
Marker113156	1	39.76
Marker8602	1	39.76
Marker43395	1	39.76
Marker9436	1	39.76
Marker112245	1	39.76
Marker119035	1	39.76
Marker111759	1	39.76
Marker14504	1	39.76
Marker120060	1	39.76
Marker120739	1	41.516
Marker13725	1	41.516
Marker106408	1	41.516
Marker108127	1	41.516
Marker109431	1	41.516
Marker7799	1	41.516
Marker112220	1	41.516
Marker114765	1	41.516
Marker23298	1	41.516
Marker118100	1	41.516
Marker114768	1	41.516
Marker1271	1	41.516
Marker117024	1	41.516
Marker634	1	41.516
Marker115846	1	41.979
Marker121366	1	41.979
Marker118067	1	41.979
Marker24634	1	41.979
Marker113375	1	42.442
Marker114629	1	42.442
Marker41923	1	42.905
Marker112893	1	42.905
Marker25471	1	42.905
Marker112899	1	42.905
Marker13796	1	42.905
Marker114656	1	42.905
Marker9067	1	42.905
Marker40193	1	42.905
Marker104810	1	42.905
Marker35143	1	45.055
Marker114719	1	45.055
Marker107995	1	45.694
Marker3245	1	45.694
Marker114861	1	47.069
Marker115606	1	47.069
Marker25220	1	47.069
Marker26360	1	47.069
Marker112896	1	47.205
Marker7702	1	47.205
Marker10242	1	47.205
Marker112890	1	47.205
Marker41925	1	47.205
Marker8657	1	47.912
Marker114637	1	48.444
Marker5938	1	48.444
Marker119572	1	50.521
Marker12434	1	50.521
Marker116226	1	50.521
Marker2443	1	55.511
Marker108970	1	55.511
Marker114784	1	55.511
Marker1071	1	55.511
Marker119108	1	57.967
Marker112827	1	57.967
Marker3329	1	59.39
Marker119248	1	62.278
Marker97437	1	62.985
Marker50817	1	62.985
Marker50820	1	62.985
Marker97441	1	62.985
Marker120414	1	62.985
Marker2060	1	65.135
Marker1130	1	67.285
Marker55195	1	68.708
Marker25831	1	69.415
Marker23771	1	70.122
Marker33408	1	70.448
Marker116807	1	70.448
Marker119143	1	71.13
Marker25106	1	71.13
Marker96151	1	72.505
Marker108478	1	73.758
Marker109835	1	73.758
Marker30246	1	73.758
Marker39838	1	73.88
Marker112856	1	76.645
Marker110923	1	76.645
Marker117577	1	76.645
Marker4808	1	76.67
Marker10141	1	76.67
Marker113854	1	76.67
Marker108863	1	76.67
Marker120662	1	76.67
Marker114242	1	76.67
Marker2994	1	76.67
Marker5972	1	76.67
Marker394	1	77.352
Marker25092	1	77.352
Marker107937	1	77.352
Marker120075	1	77.352
Marker18363	1	77.699
Marker18605	1	77.699
Marker119680	1	77.699
Marker104876	1	77.699
Marker122639	1	77.699
Marker10522	1	78.61
Marker107934	1	78.61
Marker120051	1	79.521
Marker122784	1	79.521
Marker5205	1	80.586
Marker7124	1	80.586
Marker107043	1	82.293
Marker304	1	82.293
Marker111149	1	82.293
Marker109150	1	82.293
Marker113437	1	82.293
Marker117449	1	82.293
Marker107237	1	82.293
Marker108495	1	82.293
Marker8489	1	82.938
Marker1754	1	82.938
Marker109734	1	84.236
Marker119421	1	84.236
Marker111580	1	84.881
Marker13214	1	85.525
Marker8036	1	86.17
Marker108021	1	86.814
Marker107533	1	87.459
Marker111583	1	87.796
Marker30640	1	87.796
Marker114032	1	88.104
Marker109	1	88.104
Marker8163	1	88.549
Marker4416	1	90.065
Marker110426	1	90.065
Marker21603	1	90.065
Marker512	1	90.065
Marker45498	1	90.065
Marker68360	1	90.065
Marker40285	1	90.065
Marker110052	1	90.065
Marker111249	1	90.065
Marker4705	1	90.065
Marker119841	1	92.178
Marker107469	1	92.178
Marker118118	1	92.178
Marker121423	1	92.178
Marker17236	1	92.178
Marker114471	1	92.178
Marker21535	1	95.031
Marker118235	1	95.031
Marker4543	1	95.031
Marker1294	1	95.031
Marker10673	1	95.031
Marker43	1	97.039
Marker21928	1	97.039
Marker2199	1	97.039
Marker12059	1	97.039
Marker113651	1	97.039
Marker10254	1	97.43
Marker4420	1	97.82
Marker2622	1	97.82
Marker111197	1	97.82
Marker22468	1	97.82
Marker25547	1	97.82
Marker110904	1	98.513
Marker116433	1	98.513
Marker36430	1	98.513
Marker10161	1	101.659
Marker9148	1	101.659
Marker8778	1	106.89
Marker43788	1	107.994
Marker111537	1	107.994
Marker19988	1	111.14
Marker11905	1	111.14
Marker105819	1	111.14
Marker30181	1	114.91
Marker120595	1	115.301
Marker14952	1	116.087
Marker118019	1	116.087
Marker3304	1	120.711
Marker110287	1	120.711
Marker110119	1	120.711
Marker6653	1	120.711
Marker648	1	120.711
Marker1553	1	120.711
Marker110825	1	121.41
Marker14728	1	121.41
Marker10766	1	121.41
Marker108471	1	124.57
Marker11324	1	124.57
Marker108335	1	124.969
Marker116181	1	124.969
Marker106770	1	125.002
Marker119533	1	125.002
Marker15122	1	126.317
Marker22936	1	126.735
Marker119301	1	127.187
Marker118696	1	127.187
Marker996	1	127.187
Marker27707	1	128.502
Marker6250	1	128.502
Marker113385	1	128.502
Marker111098	1	128.502
Marker7318	1	128.502
Marker119534	1	128.502
Marker110467	1	128.502
Marker16249	1	128.502
Marker29116	1	128.502
Marker118604	1	128.502
Marker116471	1	128.502
Marker5450	1	128.502
Marker18441	1	128.502
Marker27605	1	128.502
Marker33709	1	128.502
Marker121296	1	128.502
Marker14408	1	128.502
Marker3962	1	128.502
Marker120988	1	128.502
Marker21701	1	128.502
Marker44127	1	128.502
Marker27466	1	128.502
Marker112240	1	129.201
Marker53683	1	129.201
Marker25627	1	129.201
Marker28577	1	129.201
Marker108158	1	129.201
Marker114986	1	129.201
Marker106412	1	129.201
Marker4113	1	129.201
Marker108764	1	129.201
Marker1963	1	129.201
Marker107797	1	129.201
Marker111932	1	129.201
Marker19207	1	129.201
Marker3726	1	129.201
Marker4533	1	129.201
Marker114290	1	129.201
Marker36949	1	129.201
Marker3665	1	129.201
Marker2283	1	129.201
Marker13046	1	129.201
Marker112093	1	129.201
Marker6498	1	129.201
Marker7158	1	129.201
Marker29978	1	129.201
Marker116929	1	129.201
Marker23164	1	129.201
Marker36318	1	129.201
Marker6792	1	129.201
Marker121499	1	129.201
Marker119795	1	129.201
Marker39070	1	129.201
Marker504	1	129.201
Marker9475	1	129.201
Marker112626	1	129.201
Marker32223	1	129.201
Marker120193	1	129.201
Marker119792	1	129.201
Marker113439	1	129.201
Marker116381	1	129.201
Marker117796	1	129.201
Marker4269	1	129.201
Marker112589	1	129.201
Marker112561	1	129.201
Marker13731	1	129.201
Marker10442	1	129.201
Marker1609	1	129.201
Marker110945	1	129.549
Marker110950	1	129.549
Marker119625	1	129.549
Marker114755	1	129.549
Marker122713	1	129.549
Marker107153	1	132.472
Marker106519	1	132.472
Marker118339	1	132.472
Marker105590	1	132.472
Marker113735	1	133.891
Marker121582	1	133.891
Marker25307	1	133.891
Marker24736	1	133.891
Marker9257	1	133.891
Marker1082	1	133.891
Marker884	1	133.891
Marker11233	1	133.891
Marker109085	1	133.891
Marker111309	1	133.891
Marker23670	1	133.891
Marker108988	1	138.831
Marker17838	1	139.178
Marker118058	1	139.178
Marker106534	1	139.178
Marker120775	1	139.178
Marker115413	1	139.525
Marker20253	1	139.525
Marker7315	1	139.525
Marker121849	1	142.064
Marker112760	1	142.064
Marker21693	1	142.064
Marker17083	1	144.622
Marker106716	1	145.249
Marker277	1	145.249
Marker106711	1	147.035
Marker112237	1	147.382
Marker118219	1	147.382
Marker27227	1	149.44
Marker4283	1	149.44
Marker116035	1	149.44
Marker31530	1	149.44
Marker114913	1	149.944
Marker7539	1	149.944
Marker21738	1	151.949
Marker1876	1	151.949
Marker9837	1	151.949
Marker6144	1	153.067
Marker21718	1	153.067
Marker2000	1	154.185
Marker107968	1	154.185
Marker109697	1	154.185
Marker107355	1	154.185
Marker108627	1	155.971
Marker108162	1	156.976
Marker121022	1	156.976
Marker23237	1	156.976
Marker7689	1	157.981
Marker25553	1	157.981
Marker116130	1	157.981
Marker109275	1	158.48
Marker6367	1	158.978
Marker110136	1	159.477
Marker105463	1	159.477
Marker2213	1	161.516
Marker116553	1	162.015
Marker26843	1	163.02
Marker112962	1	163.02
Marker109997	1	165.586
Marker109078	1	165.586
Marker1610	1	165.586
Marker43404	1	165.586
Marker2211	1	165.586
Marker112380	1	165.586
Marker1613	1	165.586
Marker111675	1	167.005
Marker109280	1	167.352
Marker109130	1	167.7
Marker109127	1	167.7
Marker113463	1	171.813
Marker1785	1	171.813
Marker114727	1	173.6
Marker86741	1	173.6
Marker5075	1	175.386
Marker53187	1	175.386
Marker111562	1	182.066
Marker116572	1	182.066
Marker121691	1	185.617
Marker3346	1	185.989
Marker116611	1	186.738
Marker44396	1	186.738
Marker31417	1	187.276
Marker24157	1	187.276
Marker101410	1	187.276
Marker3523	1	187.276
Marker118666	1	187.276
Marker19239	1	187.276
Marker103129	1	187.276
Marker5642	1	187.276
Marker109899	1	187.276
Marker16340	1	192.485
Marker23889	1	192.485
Marker112831	1	192.485
Marker13339	1	192.832
Marker108087	1	192.832
Marker59487	1	193.18
Marker54752	1	193.18
Marker121344	1	193.18
Marker107147	1	193.527
Marker120922	1	194.316
Marker2149	1	194.316
Marker34156	1	194.316
Marker110804	1	195.906
Marker12607	1	200.814
Marker1249	1	200.814
Marker12305	1	201.604
Marker10784	1	201.604
Marker107933	1	201.604
Marker10279	1	201.604
Marker118590	1	202.596
Marker110033	1	209.853
Marker19453	1	209.853
Marker19456	1	209.853
Marker7760	1	209.853
Marker27175	1	211.529
Marker110727	1	211.529
Marker22602	1	212.354
Marker55981	1	213.602
Marker110882	1	213.602
Marker55985	1	214.012
Marker118330	1	214.012
Marker24367	1	214.012
Marker102549	1	214.012
Marker55987	1	214.012
Marker114730	1	214.422
Marker116179	1	214.422
Marker44727	1	214.422
Marker116612	1	214.422
Marker7718	1	214.422
Marker117216	1	214.422
Marker96016	1	214.422
Marker113845	1	214.422
Marker51435	1	214.422
Marker9382	1	214.422
Marker115211	1	214.422
Marker4819	1	214.422
Marker44731	1	214.422
Marker22605	1	214.422
Marker44830	1	214.422
Marker110546	1	215.116
Marker35743	1	215.116
Marker96015	1	216.515
Marker38458	1	216.515
Marker6567	1	216.515
Marker110879	2	0
Marker105017	2	0
Marker5014	2	0
Marker113170	2	0.694
Marker122763	2	0.694
Marker111041	2	0.694
Marker117735	2	0.694
Marker110263	2	0.694
Marker114215	2	0.694
Marker113838	2	0.694
Marker116559	2	0.694
Marker118897	2	0.694
Marker11156	2	0.694
Marker121702	2	0.694
Marker114713	2	2.093
Marker110956	2	2.093
Marker120153	2	2.44
Marker2951	2	2.44
Marker117579	2	2.44
Marker110288	2	3.14
Marker121576	2	3.14
Marker120218	2	3.487
Marker120194	2	3.487
Marker108070	2	3.487
Marker106681	2	3.487
Marker109165	2	4.181
Marker368	2	4.181
Marker120215	2	4.181
Marker115641	2	4.876
Marker15944	2	4.876
Marker5666	2	4.876
Marker3706	2	4.876
Marker108159	2	4.876
Marker107239	2	4.876
Marker4619	2	4.876
Marker23469	2	4.876
Marker34053	2	5.57
Marker99901	2	5.57
Marker109219	2	5.57
Marker111446	2	5.57
Marker29638	2	5.57
Marker23543	2	5.57
Marker108641	2	5.57
Marker111578	2	6.165
Marker117957	2	6.165
Marker118957	2	6.404
Marker1722	2	6.404
Marker113642	2	6.404
Marker15856	2	6.76
Marker108984	2	6.76
Marker3547	2	7.238
Marker109998	2	7.238
Marker120212	2	7.238
Marker116754	2	7.356
Marker21472	2	7.356
Marker114503	2	9.787
Marker122627	2	9.787
Marker110438	2	16.146
Marker36756	2	16.146
Marker119696	2	16.146
Marker12997	2	16.146
Marker51902	2	16.146
Marker51905	2	16.146
Marker3474	2	16.146
Marker122598	2	16.146
Marker117551	2	17.853
Marker110278	2	17.853
Marker118863	2	18.206
Marker121370	2	19.559
Marker8047	2	20.266
Marker5271	2	22.326
Marker119580	2	23.545
Marker11797	2	24.386
Marker14915	2	24.386
Marker14919	2	24.386
Marker117989	2	24.386
Marker15886	2	24.386
Marker113313	2	24.386
Marker36760	2	25.051
Marker21355	2	25.113
Marker769	2	25.715
Marker120810	2	26.38
Marker61512	2	27.045
Marker113187	2	27.045
Marker108849	2	27.045
Marker50322	2	27.324
Marker118617	2	27.324
Marker111985	2	27.324
Marker20741	2	27.324
Marker118724	2	28.384
Marker109547	2	28.788
Marker22554	2	29.723
Marker117510	2	30.388
Marker116278	2	30.388
Marker42782	2	31
Marker120374	2	31
Marker119285	2	31
Marker8161	2	31.727
Marker10799	2	31.727
Marker61515	2	31.727
Marker112288	2	31.727
Marker3505	2	31.727
Marker111109	2	31.727
Marker61518	2	31.727
Marker108194	2	31.727
Marker112562	2	32.074
Marker6128	2	32.074
Marker121182	2	32.074
Marker108333	2	32.421
Marker112285	2	32.768
Marker20836	2	36.348
Marker2775	2	36.4
Marker17203	2	36.4
Marker14167	2	36.838
Marker114007	2	37.328
Marker118633	2	37.817
Marker35500	2	38.804
Marker119879	2	38.804
Marker4276	2	38.804
Marker10833	2	38.804
Marker121449	2	38.804
Marker120260	2	39.614
Marker9932	2	40.027
Marker107092	2	40.027
Marker20530	2	40.425
Marker119038	2	42.058
Marker12798	2	42.509
Marker30029	2	43.732
Marker110786	2	47.984
Marker39582	2	48.795
Marker108438	2	48.795
Marker34143	2	48.795
Marker34140	2	48.795
Marker29508	2	49.606
Marker118027	2	50.416
Marker4312	2	51.227
Marker111436	2	51.645
Marker7131	2	51.645
Marker1149	2	52.252
Marker108945	2	52.252
Marker949	2	52.86
Marker118250	2	52.86
Marker41095	2	58.776
Marker24650	2	61.714
Marker42565	2	61.714
Marker11452	2	64.258
Marker119714	2	64.651
Marker117637	2	64.651
Marker40310	2	65.351
Marker122411	2	65.698
Marker12688	2	65.698
Marker112716	2	65.698
Marker119411	2	65.698
Marker111924	2	65.698
Marker118552	2	65.698
Marker32273	2	65.698
Marker112874	2	65.698
Marker122537	2	67.06
Marker107760	2	67.06
Marker115421	2	67.06
Marker30476	2	67.06
Marker115442	2	67.06
Marker35576	2	67.06
Marker1194	2	67.06
Marker107685	2	68.596
Marker35633	2	69.062
Marker33108	2	69.062
Marker115423	2	69.062
Marker122101	2	69.597
Marker113796	2	70.239
Marker107203	2	70.881
Marker118136	2	72.174
Marker15317	2	72.816
Marker108783	2	73.458
Marker7405	2	74.1
Marker11557	2	74.301
Marker31151	2	74.301
Marker6777	2	74.301
Marker113192	2	74.301
Marker119148	2	74.742
Marker106418	2	75.825
Marker994	2	75.825
Marker114158	2	75.825
Marker113201	2	75.825
Marker18916	2	76.581
Marker35578	2	76.695
Marker119981	2	76.695
Marker108935	2	76.695
Marker22440	2	77.337
Marker106964	2	77.337
Marker111784	2	77.84
Marker501	2	77.84
Marker47	2	77.84
Marker116372	2	78.46
Marker105298	2	78.46
Marker11665	2	78.46
Marker120130	2	78.46
Marker4743	2	78.46
Marker116789	2	78.46
Marker107145	2	79.37
Marker109684	2	79.37
Marker109115	2	79.37
Marker107429	2	79.872
Marker12326	2	79.872
Marker107841	2	80.375
Marker109119	2	80.375
Marker110212	2	80.375
Marker119242	2	80.375
Marker120068	2	81.388
Marker115075	2	81.388
Marker111592	2	81.875
Marker4235	2	81.891
Marker13689	2	81.891
Marker121561	2	82.903
Marker107211	2	82.997
Marker88136	2	82.997
Marker106293	2	82.997
Marker113518	2	82.997
Marker15471	2	82.997
Marker120582	2	82.997
Marker122008	2	83.406
Marker120415	2	83.909
Marker8357	2	87.584
Marker107192	2	87.584
Marker110854	2	87.584
Marker16077	2	87.584
Marker121704	2	87.584
Marker120151	2	87.584
Marker58499	2	87.584
Marker107242	2	87.584
Marker16075	2	87.584
Marker62109	2	87.584
Marker33859	2	88.203
Marker107507	2	88.203
Marker43139	2	88.822
Marker58495	2	88.822
Marker58497	2	88.822
Marker13924	2	88.822
Marker110421	2	89.176
Marker117325	2	89.967
Marker120154	2	90.758
Marker8731	2	92.008
Marker15473	2	93.163
Marker109503	2	93.163
Marker22264	2	93.954
Marker108180	2	97.22
Marker119435	2	97.22
Marker1742	2	98.022
Marker11605	2	99.614
Marker402	2	100.405
Marker5939	2	100.405
Marker117465	2	100.405
Marker19840	2	100.971
Marker134	2	101.304
Marker17765	2	102.526
Marker115809	2	103.88
Marker8071	2	104.446
Marker107132	2	104.933
Marker121837	2	104.933
Marker106645	2	104.933
Marker103085	2	104.933
Marker8667	2	104.933
Marker109284	2	104.933
Marker6816	2	105.585
Marker2673	2	106.724
Marker118171	2	107.863
Marker118177	2	107.863
Marker113046	2	108.429
Marker109048	2	108.429
Marker7413	2	108.995
Marker7814	2	108.995
Marker121085	2	108.995
Marker3152	2	108.995
Marker2526	2	108.995
Marker107500	2	108.995
Marker118038	2	108.995
Marker121484	2	109.56
Marker5845	2	109.56
Marker106690	2	109.56
Marker23547	2	109.56
Marker48296	2	109.56
Marker109759	2	109.56
Marker118941	2	109.56
Marker111517	2	109.56
Marker57901	2	109.56
Marker16727	2	111.565
Marker613	2	111.565
Marker27442	2	112.75
Marker854	2	112.75
Marker111836	2	112.75
Marker110246	2	112.75
Marker107631	2	113.45
Marker122	2	117.111
Marker108156	2	117.111
Marker107314	2	117.111
Marker110008	2	119.27
Marker114367	2	120.307
Marker118079	2	120.307
Marker113775	2	120.307
Marker112008	2	121.559
Marker18642	2	121.963
Marker16537	2	121.963
Marker106730	2	122.777
Marker122024	2	122.777
Marker15991	2	123.929
Marker5486	2	125.08
Marker23078	2	125.08
Marker120543	2	125.842
Marker122080	2	126.605
Marker5661	2	126.983
Marker39513	2	126.983
Marker20794	2	126.983
Marker24197	2	126.983
Marker21639	2	126.983
Marker118629	2	126.983
Marker112102	2	126.983
Marker107997	2	126.983
Marker109610	2	126.983
Marker115744	2	126.983
Marker3117	2	126.983
Marker5319	2	126.983
Marker6207	2	126.983
Marker27437	2	126.983
Marker112009	2	126.983
Marker109594	2	126.983
Marker117394	2	126.983
Marker44979	2	126.983
Marker4949	2	126.983
Marker121647	2	126.983
Marker115909	2	126.983
Marker109045	2	126.983
Marker17834	2	126.983
Marker105224	2	126.983
Marker111433	2	126.983
Marker1810	2	126.983
Marker111699	2	131.972
Marker106776	2	133.392
Marker113490	2	135.794
Marker29162	2	137.215
Marker117905	2	138.998
Marker115980	2	139.171
Marker1563	2	141.263
Marker106862	2	142.686
Marker3557	2	142.686
Marker7883	2	142.686
Marker119309	2	143.849
Marker117912	2	145.333
Marker13136	2	149.363
Marker121708	2	149.81
Marker105479	2	154.227
Marker121705	2	154.287
Marker4970	2	154.287
Marker106496	2	155.391
Marker2704	2	155.391
Marker42112	2	155.391
Marker118734	2	155.391
Marker105809	2	155.391
Marker97461	2	155.391
Marker35184	2	156.555
Marker13579	2	157.132
Marker113880	2	158.89
Marker106360	2	160.648
Marker112083	2	160.648
Marker24231	2	161.345
Marker111757	2	162.042
Marker122044	2	162.042
Marker14251	2	162.042
Marker106512	2	162.042
Marker118853	2	162.042
Marker121318	2	162.042
Marker121612	2	162.042
Marker107129	2	162.833
Marker118584	2	162.833
Marker8244	2	165.226
Marker7901	2	165.226
Marker108697	2	165.226
Marker19446	2	167.754
Marker109348	2	167.754
Marker25518	2	168.545
Marker12986	2	171.777
Marker18668	2	172.568
Marker14485	2	172.568
Marker113589	2	172.568
Marker112970	2	172.568
Marker11977	2	173.359
Marker122406	2	174.031
Marker762	2	174.151
Marker121395	2	174.151
Marker114371	2	174.151
Marker29544	2	174.65
Marker121274	2	174.65
Marker22568	2	174.65
Marker4371	2	175.153
Marker29348	2	177.343
Marker104733	2	177.834
Marker121271	2	178.135
Marker108298	2	178.926
Marker116469	2	179.717
Marker58288	2	179.717
Marker759	2	180.411
Marker115701	2	181.115
Marker20274	2	182.514
Marker23262	2	182.524
Marker108870	2	183.219
Marker10505	2	183.219
Marker17391	2	183.913
Marker113211	2	183.913
Marker24884	2	188.99
Marker20724	3	0
Marker118951	3	0
Marker4748	3	0
Marker107882	3	0
Marker16439	3	0
Marker36421	3	0
Marker27182	3	0
Marker987	3	0
Marker4399	3	0.694
Marker41954	3	0.694
Marker9452	3	1.389
Marker1331	3	2.083
Marker12675	3	2.083
Marker19015	3	2.083
Marker5511	3	3.482
Marker106987	3	3.482
Marker19051	3	3.482
Marker44853	3	3.482
Marker29594	3	3.482
Marker51670	3	3.482
Marker107146	3	4.177
Marker120554	3	4.871
Marker28125	3	5.565
Marker12508	3	6.26
Marker20169	3	7.659
Marker7995	3	8.353
Marker109892	3	9.047
Marker12334	3	9.742
Marker13505	3	10.436
Marker52718	3	10.436
Marker107580	3	11.134
Marker2844	3	11.134
Marker116521	3	11.134
Marker118233	3	12.532
Marker106551	3	12.549
Marker44161	3	12.549
Marker9677	3	12.549
Marker12976	3	13.948
Marker108568	3	13.948
Marker3458	3	13.948
Marker108543	3	14.643
Marker43355	3	14.643
Marker112464	3	14.643
Marker115500	3	15.337
Marker119959	3	16.736
Marker75920	3	16.736
Marker116456	3	17.43
Marker104698	3	17.43
Marker109067	3	18.829
Marker6791	3	21.666
Marker61033	3	23.779
Marker103609	3	25.892
Marker41490	3	25.892
Marker111679	3	25.892
Marker114690	3	26.587
Marker107630	3	26.587
Marker107675	3	26.587
Marker3510	3	26.587
Marker22405	3	26.587
Marker534	3	27.905
Marker2095	3	27.905
Marker112167	3	28.338
Marker118981	3	28.338
Marker22409	3	28.685
Marker120798	3	28.685
Marker24549	3	28.685
Marker101815	3	28.685
Marker5355	3	28.685
Marker108853	3	28.685
Marker13961	3	28.685
Marker22415	3	29.503
Marker107990	3	31.151
Marker9156	3	31.99
Marker115012	3	31.99
Marker23447	3	33.637
Marker12247	3	33.637
Marker25680	3	33.637
Marker113418	3	33.637
Marker16189	3	35.284
Marker107744	3	35.284
Marker112579	3	35.563
Marker16934	3	35.563
Marker31108	3	36.102
Marker8591	3	36.167
Marker29123	3	36.77
Marker113276	3	36.77
Marker5829	3	38.589
Marker38900	3	38.589
Marker40805	3	38.589
Marker16929	3	39.237
Marker114640	3	39.237
Marker4487	3	39.407
Marker106385	3	39.84
Marker831	3	39.84
Marker828	3	39.84
Marker107921	3	39.84
Marker2847	3	40.444
Marker21865	3	40.444
Marker28157	3	40.444
Marker26208	3	40.444
Marker106680	3	40.444
Marker115227	3	41.047
Marker120754	3	41.895
Marker14156	3	42.712
Marker119099	3	42.712
Marker19848	3	43.53
Marker4611	3	43.53
Marker19851	3	43.53
Marker114686	3	43.53
Marker19844	3	43.53
Marker16619	3	44.348
Marker5566	3	45.994
Marker25429	3	45.994
Marker11379	3	48.91
Marker611	3	48.91
Marker7423	3	48.91
Marker967	3	50.746
Marker11995	3	51.962
Marker116582	3	51.962
Marker8255	3	51.962
Marker10482	3	51.962
Marker11057	3	51.962
Marker117203	3	51.972
Marker108802	3	51.972
Marker665	3	52.565
Marker28127	3	52.565
Marker115360	3	52.789
Marker1549	3	52.789
Marker115934	3	52.789
Marker11471	3	52.789
Marker118078	3	53.781
Marker110853	3	54.384
Marker108941	3	54.436
Marker119431	3	54.988
Marker10912	3	54.988
Marker120677	3	55.591
Marker110916	3	56.195
Marker101589	3	56.195
Marker114610	3	56.799
Marker12540	3	57.402
Marker4365	3	57.402
Marker29774	3	59.238
Marker8233	3	59.238
Marker94267	3	59.238
Marker39803	3	59.842
Marker39806	3	61.058
Marker104692	3	62.273
Marker114062	3	62.273
Marker115312	3	63.173
Marker118631	3	65.378
Marker118626	3	65.378
Marker115947	3	65.982
Marker115948	3	65.982
Marker14490	3	65.982
Marker110994	3	67.818
Marker107640	3	67.818
Marker109905	3	68.422
Marker115940	3	69.637
Marker12293	3	71.911
Marker120807	3	71.911
Marker72738	3	71.911
Marker72736	3	72.728
Marker110490	3	73.546
Marker19406	3	74.363
Marker116322	3	74.363
Marker18908	3	76.851
Marker2650	3	78.498
Marker110842	3	78.498
Marker12561	3	78.498
Marker122334	3	78.498
Marker3037	3	78.498
Marker14831	3	78.498
Marker121804	3	78.498
Marker52	3	79.316
Marker117847	3	80.962
Marker101616	3	80.962
Marker181	3	80.962
Marker111206	3	80.962
Marker117251	3	84.303
Marker28531	3	84.303
Marker105503	3	86.791
Marker110895	3	87.107
Marker113768	3	87.107
Marker105911	3	87.609
Marker5297	3	88.943
Marker6564	3	89.256
Marker105908	3	90.902
Marker79472	3	91.72
Marker79480	3	92.538
Marker119967	3	93.355
Marker13756	3	93.355
Marker111561	3	93.355
Marker112798	3	93.355
Marker33755	3	93.355
Marker79475	3	93.355
Marker112073	3	93.355
Marker117748	3	93.355
Marker13760	3	93.355
Marker106643	3	96.152
Marker24790	3	96.279
Marker37795	3	96.696
Marker32930	3	97.24
Marker1067	3	97.24
Marker121256	3	99.041
Marker110460	3	99.929
Marker113354	3	99.929
Marker114531	3	100.37
Marker117556	3	100.535
Marker113236	3	100.535
Marker121242	3	100.535
Marker118921	3	102.171
Marker20686	3	102.171
Marker29770	3	102.171
Marker10938	3	102.171
Marker16898	3	102.171
Marker16667	3	102.171
Marker109438	3	102.171
Marker8984	3	102.171
Marker116232	3	102.171
Marker115069	3	102.171
Marker113141	3	102.171
Marker115343	3	102.171
Marker108758	3	102.865
Marker9930	3	102.865
Marker4495	3	102.865
Marker12521	3	103.212
Marker105570	3	103.212
Marker794	3	103.212
Marker111846	3	103.212
Marker109810	3	103.212
Marker365	3	103.712
Marker117716	3	103.712
Marker114267	3	104.211
Marker110584	3	104.211
Marker121591	3	104.211
Marker108588	3	104.211
Marker118232	3	104.211
Marker7106	3	104.211
Marker107590	3	104.211
Marker114303	3	104.211
Marker107283	3	104.211
Marker28823	3	104.711
Marker4544	3	105.506
Marker119922	3	106.645
Marker1805	3	106.645
Marker119920	3	106.645
Marker6457	3	106.752
Marker46397	3	107.758
Marker641	3	107.784
Marker44116	3	107.784
Marker7029	3	108.923
Marker111815	3	110.062
Marker122342	3	110.062
Marker107643	3	110.062
Marker117217	3	110.062
Marker21436	3	110.062
Marker108747	3	110.062
Marker110292	3	110.062
Marker116726	3	110.062
Marker114592	3	110.062
Marker122385	3	110.062
Marker107893	3	110.062
Marker113968	3	110.328
Marker7605	3	111.201
Marker111141	3	111.334
Marker110019	3	111.334
Marker111720	3	111.334
Marker115048	3	111.334
Marker112251	3	112.34
Marker20223	3	112.34
Marker118109	3	112.34
Marker105632	3	112.34
Marker113949	3	112.34
Marker1198	3	112.34
Marker55067	3	112.34
Marker55071	3	112.34
Marker115681	3	112.34
Marker115539	3	112.34
Marker107032	3	112.34
Marker55070	3	112.34
Marker7358	3	112.34
Marker111629	3	112.34
Marker110092	3	112.34
Marker119763	3	112.34
Marker23668	3	112.953
Marker114366	3	113.566
Marker9606	3	113.566
Marker63782	3	113.566
Marker109320	3	113.566
Marker111761	3	113.566
Marker110673	3	113.566
Marker4151	3	113.566
Marker63779	3	113.566
Marker114506	3	113.566
Marker15981	3	113.566
Marker113038	3	113.953
Marker29618	3	113.953
Marker16523	3	114.755
Marker120352	3	115.556
Marker22823	3	115.556
Marker114667	3	115.556
Marker121238	3	115.556
Marker117919	3	115.556
Marker25893	3	115.556
Marker101926	3	115.556
Marker11494	3	116.357
Marker113662	3	117.97
Marker112554	3	118.725
Marker122337	3	118.725
Marker17417	3	118.725
Marker4433	3	118.725
Marker15045	3	118.771
Marker2677	3	119.338
Marker3120	3	119.338
Marker117684	3	119.338
Marker18300	3	119.572
Marker10962	3	119.572
Marker107625	3	119.951
Marker112384	3	119.951
Marker113944	3	119.951
Marker119589	3	121.186
Marker117440	3	121.186
Marker21940	3	121.186
Marker15372	3	121.186
Marker112926	3	121.186
Marker118095	3	121.186
Marker107536	3	121.186
Marker20460	3	121.648
Marker1729	3	121.648
Marker109392	3	121.648
Marker15623	3	121.648
Marker110037	3	122.579
Marker10268	3	122.579
Marker111516	3	122.579
Marker15551	3	122.579
Marker84626	3	122.579
Marker7385	3	122.579
Marker84623	3	122.579
Marker110794	3	123.221
Marker106267	3	123.221
Marker35428	3	123.221
Marker115372	3	123.221
Marker9736	3	123.221
Marker116633	3	123.221
Marker106316	3	123.335
Marker111693	3	123.335
Marker111979	3	123.335
Marker109052	3	123.335
Marker111429	3	123.335
Marker113251	3	124.515
Marker115417	3	126.468
Marker122021	3	127.762
Marker122359	3	130.386
Marker113474	3	131.679
Marker24750	3	132.293
Marker15575	3	132.293
Marker1382	3	132.293
Marker16476	3	132.321
Marker4706	3	133.614
Marker550	3	133.816
Marker106958	3	134.572
Marker109244	3	135.328
Marker42601	3	135.568
Marker20060	3	136.851
Marker112937	3	136.851
Marker111974	3	138.192
Marker111381	3	138.374
Marker106936	3	138.834
Marker109455	3	138.834
Marker3386	3	138.834
Marker121819	3	139.476
Marker90424	3	140.118
Marker117564	3	140.118
Marker120123	3	140.674
Marker115828	3	140.674
Marker113232	3	140.674
Marker112598	3	140.76
Marker874	3	141.402
Marker119210	3	142.044
Marker107459	3	142.044
Marker108946	3	142.044
Marker69218	3	142.197
Marker5508	3	142.687
Marker107201	3	142.953
Marker15865	3	142.953
Marker110645	3	143.329
Marker11896	3	143.709
Marker8160	3	143.709
Marker114165	3	143.709
Marker114859	3	144.465
Marker118636	3	144.465
Marker1797	3	145.988
Marker114887	3	147.511
Marker9981	3	148.023
Marker107114	3	149.316
Marker2182	3	149.958
Marker120547	3	149.958
Marker121985	3	150.6
Marker115670	3	150.6
Marker8145	3	150.6
Marker109322	3	150.6
Marker14557	3	150.948
Marker15093	3	151.295
Marker15976	3	151.295
Marker10391	3	151.707
Marker121266	3	151.707
Marker41636	3	152.119
Marker106954	3	153.507
Marker12919	3	153.507
Marker117622	3	153.507
Marker12925	3	153.507
Marker12922	3	153.507
Marker121292	3	153.802
Marker60435	3	153.802
Marker109533	3	155.485
Marker117284	3	155.485
Marker112421	3	155.485
Marker116441	3	155.896
Marker116439	3	155.896
Marker19602	3	156.308
Marker18120	3	156.308
Marker106997	3	156.72
Marker107351	3	157.132
Marker14215	3	157.132
Marker119849	3	157.132
Marker117829	3	157.962
Marker15212	3	157.962
Marker116602	3	157.962
Marker114104	3	157.962
Marker120079	3	157.962
Marker122719	3	157.962
Marker113215	3	157.962
Marker109765	3	157.962
Marker121863	3	157.962
Marker22778	3	157.962
Marker116405	3	157.962
Marker118163	3	157.962
Marker120546	3	157.962
Marker111655	3	157.962
Marker22309	3	161.669
Marker38683	3	161.669
Marker112504	3	164.408
Marker112904	3	164.668
Marker20691	3	165.295
Marker120693	3	165.295
Marker28815	3	165.295
Marker6217	3	166.182
Marker117610	3	166.309
Marker112320	3	166.623
Marker35136	3	166.623
Marker25666	3	167.063
Marker33644	3	167.063
Marker16939	3	167.063
Marker60159	3	167.063
Marker118859	3	167.95
Marker105007	3	167.95
Marker119913	3	167.95
Marker3018	3	167.95
Marker107529	3	167.95
Marker19451	3	167.95
Marker7225	3	167.95
Marker115381	3	167.95
Marker22540	3	167.95
Marker112902	3	167.95
Marker106726	3	167.95
Marker3717	3	167.95
Marker119246	3	167.95
Marker113870	3	169.369
Marker106127	3	169.716
Marker106970	3	169.716
Marker667	3	169.716
Marker12696	3	169.716
Marker119232	3	172.255
Marker48244	3	173.269
Marker117378	3	173.373
Marker118317	3	173.373
Marker108377	3	174.283
Marker5227	3	174.491
Marker4626	3	174.491
Marker14926	3	174.491
Marker2639	3	176.744
Marker121394	3	177.863
Marker32248	3	177.863
Marker120622	3	179.089
Marker3928	3	179.089
Marker106886	3	179.592
Marker113905	3	180.115
Marker21761	3	181.65
Marker108476	3	182.153
Marker3041	3	182.153
Marker118008	3	183.168
Marker18444	3	183.671
Marker25895	3	184.685
Marker107880	3	184.685
Marker28538	3	184.685
Marker112797	3	184.685
Marker122083	3	184.685
Marker18106	3	184.685
Marker816	3	185.182
Marker112101	3	185.182
Marker115406	3	186.183
Marker110865	3	186.183
Marker9461	3	186.183
Marker106239	3	186.183
Marker3993	3	187.695
Marker107932	3	188.192
Marker121952	3	188.192
Marker115634	3	188.539
Marker114071	3	188.887
Marker113534	3	188.887
Marker12418	3	189.234
Marker111395	3	189.234
Marker114597	3	190.633
Marker22980	3	190.633
Marker110658	3	192.071
Marker1406	3	192.071
Marker118877	3	192.071
Marker122478	3	192.071
Marker112071	3	192.071
Marker894	3	193.47
Marker121740	3	193.47
Marker112709	3	194.165
Marker16562	3	194.165
Marker112012	3	194.165
Marker117200	3	194.165
Marker12224	3	196.278
Marker41645	3	196.278
Marker113343	4	0
Marker8421	4	0
Marker39489	4	0.697
Marker107923	4	1.238
Marker23904	4	3.295
Marker38755	4	7.523
Marker119968	4	13.472
Marker13558	4	13.472
Marker112261	4	13.974
Marker36765	4	15.262
Marker29022	4	15.262
Marker12370	4	16.971
Marker6681	4	16.971
Marker118268	4	16.971
Marker32307	4	18.68
Marker29018	4	18.68
Marker25837	4	18.68
Marker43112	4	21.662
Marker80230	4	22.988
Marker10871	4	22.988
Marker109071	4	25.23
Marker30995	4	25.23
Marker10718	4	27.472
Marker24910	4	27.472
Marker117492	4	27.472
Marker113659	4	27.472
Marker17606	4	27.472
Marker114029	4	31.586
Marker122623	4	32.285
Marker113929	4	32.285
Marker120905	4	32.285
Marker12163	4	32.285
Marker121642	4	32.285
Marker119675	4	32.285
Marker110391	4	34.149
Marker110084	4	36.012
Marker44559	4	36.964
Marker110721	4	36.964
Marker25155	4	36.964
Marker29748	4	37.52
Marker10025	4	37.876
Marker17999	4	37.876
Marker9177	4	38.801
Marker33093	4	40.665
Marker33089	4	41.59
Marker118842	4	42.515
Marker1507	4	44.76
Marker11007	4	44.76
Marker21658	4	47.276
Marker117090	4	49.139
Marker117056	4	50.065
Marker7155	4	50.065
Marker108149	4	50.764
Marker109578	4	50.764
Marker111672	4	52.021
Marker106994	4	52.34
Marker10005	4	52.645
Marker110504	4	57.208
Marker106621	4	57.208
Marker109929	4	58.264
Marker10240	4	58.264
Marker106617	4	58.612
Marker12496	4	58.612
Marker49954	4	60.806
Marker22486	4	60.806
Marker110874	4	62.626
Marker83119	4	63.609
Marker115342	4	63.609
Marker112156	4	63.609
Marker24128	4	63.609
Marker8564	4	66.598
Marker17796	4	66.598
Marker20288	4	67.58
Marker121605	4	67.58
Marker111387	4	68.447
Marker15829	4	68.447
Marker113000	4	68.447
Marker106735	4	68.563
Marker121532	4	72.577
Marker104518	4	72.577
Marker119037	4	74.556
Marker26430	4	77.545
Marker9926	4	77.545
Marker13651	4	80.927
Marker109459	4	80.927
Marker14457	4	80.927
Marker120445	4	80.927
Marker108074	4	80.927
Marker107313	4	82.008
Marker108490	4	82.008
Marker118435	4	82.6
Marker15626	4	82.6
Marker28221	4	82.6
Marker45239	4	82.6
Marker34219	4	84.579
Marker111378	4	84.579
Marker13852	4	84.579
Marker110414	4	84.579
Marker107062	4	84.579
Marker105592	4	84.579
Marker10345	4	84.579
Marker4897	4	84.579
Marker27232	4	85.934
Marker5732	4	85.934
Marker21006	4	87.568
Marker117851	4	87.568
Marker105858	4	87.568
Marker47532	4	87.568
Marker10908	4	87.568
Marker120783	4	87.568
Marker30200	4	87.568
Marker13990	4	87.568
Marker4578	4	87.568
Marker117054	4	87.568
Marker6299	4	87.568
Marker117168	4	87.568
Marker11963	4	87.568
Marker29625	4	87.568
Marker112513	4	87.568
Marker16592	4	87.568
Marker40271	4	87.568
Marker112265	4	87.568
Marker112695	4	87.568
Marker113983	4	87.568
Marker626	4	87.568
Marker110387	4	87.568
Marker113856	4	87.568
Marker11035	4	87.568
Marker119666	4	87.568
Marker110547	4	87.568
Marker20469	4	87.568
Marker120156	4	87.568
Marker4082	4	87.568
Marker115351	4	88.263
Marker108174	4	88.263
Marker8890	4	88.967
Marker11258	4	88.967
Marker116088	4	88.967
Marker22713	4	89.661
Marker120346	4	89.661
Marker13993	4	89.661
Marker5374	4	89.661
Marker9111	4	89.661
Marker113049	4	91.774
Marker24654	4	91.774
Marker116999	4	91.774
Marker120786	4	91.774
Marker114672	4	91.774
Marker14503	4	91.774
Marker114745	4	91.774
Marker110844	4	91.774
Marker33146	4	91.774
Marker111722	4	91.774
Marker4621	4	91.774
Marker29621	4	91.774
Marker20327	4	91.774
Marker8182	4	91.774
Marker106520	4	91.774
Marker8956	4	91.774
Marker119546	4	91.774
Marker121588	4	91.774
Marker23	4	91.774
Marker27597	4	91.774
Marker12099	4	91.774
Marker21557	4	91.774
Marker109240	4	91.774
Marker14399	4	91.774
Marker4070	4	91.774
Marker112149	4	91.774
Marker13831	4	91.774
Marker120654	4	91.774
Marker119498	4	91.774
Marker2316	4	91.774
Marker31906	4	91.774
Marker30603	4	91.774
Marker113686	4	91.774
Marker107085	4	91.774
Marker110372	4	91.774
Marker14379	4	91.774
Marker110224	4	91.774
Marker110729	4	91.774
Marker121648	4	91.774
Marker13201	4	93.159
Marker37037	4	93.159
Marker12296	4	93.159
Marker118714	4	95.501
Marker118715	4	95.501
Marker72	4	95.501
Marker12505	4	96.228
Marker44325	4	96.228
Marker19232	4	97.692
Marker120601	4	97.692
Marker14641	4	97.692
Marker23953	4	97.843
Marker6829	4	97.843
Marker13085	4	98.299
Marker108364	4	98.299
Marker14311	4	98.299
Marker16349	4	100.641
Marker119723	4	100.641
Marker4788	4	100.641
Marker104705	4	100.988
Marker20238	4	101.687
Marker113043	4	101.687
Marker8158	4	101.687
Marker16798	4	101.687
Marker6773	4	101.687
Marker22075	4	101.687
Marker106405	4	101.687
Marker114286	4	102.498
Marker120111	4	102.498
Marker18834	4	102.91
Marker18832	4	102.91
Marker95829	4	104.132
Marker110782	4	104.132
Marker116060	4	104.132
Marker12586	4	104.132
Marker13823	4	105.531
Marker106590	4	105.531
Marker34	4	105.531
Marker95833	4	105.531
Marker17098	4	105.531
Marker32136	4	105.531
Marker38781	4	105.531
Marker111027	4	105.531
Marker1662	4	105.531
Marker110181	4	105.531
Marker10309	4	105.531
Marker251	4	105.531
Marker104198	4	105.531
Marker112845	4	105.531
Marker19995	4	105.531
Marker2609	4	105.531
Marker112616	4	105.531
Marker21146	4	105.531
Marker8743	4	105.531
Marker5454	4	105.531
Marker20310	4	105.531
Marker114432	4	105.531
Marker25018	4	105.531
Marker118076	4	105.531
Marker111888	4	105.531
Marker120778	4	105.531
Marker103665	4	105.531
Marker1540	4	105.531
Marker6056	4	105.531
Marker117055	4	105.531
Marker122430	4	106.23
Marker120356	4	107.396
Marker119134	4	107.396
Marker2755	4	107.396
Marker20801	4	107.396
Marker110662	4	107.396
Marker32508	4	107.396
Marker120340	4	107.396
Marker110333	4	107.396
Marker56330	4	107.979
Marker120825	4	107.979
Marker32605	4	108.562
Marker2162	4	108.562
Marker1091	4	109.727
Marker106972	4	109.727
Marker7721	4	109.727
Marker3795	4	109.727
Marker36084	4	109.727
Marker15696	4	109.727
Marker103582	4	110.659
Marker108151	4	110.659
Marker52415	4	110.659
Marker114938	4	111.121
Marker20138	4	111.121
Marker20751	4	111.121
Marker118307	4	111.121
Marker118304	4	112.863
Marker110357	4	113.727
Marker112413	4	113.727
Marker15145	4	114.592
Marker120735	4	114.592
Marker111022	4	114.592
Marker112024	4	114.592
Marker9904	4	115.457
Marker119182	4	115.457
Marker110137	4	116.006
Marker111153	4	116.006
Marker107364	4	116.006
Marker106421	4	117.174
Marker120602	4	117.198
Marker12791	4	117.198
Marker5025	4	118.94
Marker114283	4	118.94
Marker113767	4	120.338
Marker118185	4	120.338
Marker121191	4	120.338
Marker112364	4	120.338
Marker98273	4	120.338
Marker14891	4	121.038
Marker14193	4	121.038
Marker122586	4	122.456
Marker113113	4	122.456
Marker110516	4	122.456
Marker118188	4	122.456
Marker40476	4	122.456
Marker113326	4	122.456
Marker111807	4	124.585
Marker735	4	124.585
Marker38690	4	124.585
Marker1835	4	124.585
Marker107435	4	125.105
Marker10088	4	125.105
Marker109736	4	125.626
Marker17374	4	125.626
Marker111234	4	125.626
Marker108886	4	125.626
Marker114585	4	126.679
Marker73451	4	126.679
Marker29847	4	126.679
Marker23939	4	126.679
Marker102633	4	127.203
Marker25565	4	127.203
Marker40480	4	127.203
Marker61693	4	127.203
Marker102503	4	127.203
Marker118259	4	127.731
Marker119090	4	127.731
Marker114417	4	127.731
Marker416	4	127.731
Marker25276	4	127.731
Marker116596	4	127.731
Marker122020	4	129.85
Marker1479	4	129.85
Marker114588	4	130.903
Marker104859	4	130.903
Marker117429	4	131.955
Marker111115	4	131.955
Marker107783	4	131.955
Marker113550	4	132.741
Marker121010	4	132.741
Marker120548	4	132.741
Marker114035	4	133.007
Marker108990	4	133.007
Marker111085	4	133.007
Marker106863	4	133.259
Marker107486	4	133.777
Marker279	4	134.296
Marker122229	4	134.296
Marker7506	4	134.296
Marker57230	4	134.814
Marker3388	4	135.858
Marker120234	4	135.858
Marker9506	4	135.858
Marker1603	4	137.434
Marker3038	4	137.434
Marker649	4	139.552
Marker4138	4	139.552
Marker9205	4	139.552
Marker4142	4	139.552
Marker113904	4	139.552
Marker110533	4	139.552
Marker14324	4	139.552
Marker33253	4	139.552
Marker29744	4	139.552
Marker108790	4	139.552
Marker110567	4	139.552
Marker116625	4	141.619
Marker14361	4	141.619
Marker22667	4	141.619
Marker110274	4	141.619
Marker116629	4	142.646
Marker109977	4	142.646
Marker21559	4	145.769
Marker92738	4	145.769
Marker92743	4	145.769
Marker111157	4	145.769
Marker5627	4	147.887
Marker114115	4	147.887
Marker121067	4	147.887
Marker13724	4	148.466
Marker118873	4	151.219
Marker3739	4	151.433
Marker35662	4	151.433
Marker18341	4	151.433
Marker111287	4	152.601
Marker119634	4	152.601
Marker122252	4	153.18
Marker20682	4	153.18
Marker121017	4	153.18
Marker22955	4	154.229
Marker3414	4	154.229
Marker10337	4	154.229
Marker8136	4	154.759
Marker118900	4	154.759
Marker119135	4	155.278
Marker120264	4	155.278
Marker15772	4	155.278
Marker4379	4	155.278
Marker4382	4	155.278
Marker107394	4	155.278
Marker121887	4	155.802
Marker112947	4	155.802
Marker9063	4	156.308
Marker113435	4	156.326
Marker16868	4	156.326
Marker110548	4	157.338
Marker109867	4	157.338
Marker116571	4	157.338
Marker109674	4	157.338
Marker21225	4	157.338
Marker22797	4	157.338
Marker22793	4	157.338
Marker33844	4	158.368
Marker2507	4	160.156
Marker38411	4	160.443
Marker112741	4	160.443
Marker118986	4	161.211
Marker47949	4	162.517
Marker86072	4	162.517
Marker47952	4	162.517
Marker120470	4	163.547
Marker47832	4	163.547
Marker86075	4	163.547
Marker16664	4	164.468
Marker116814	4	164.468
Marker54399	4	164.577
Marker12623	4	165.607
Marker24642	4	165.607
Marker119748	4	165.607
Marker9301	4	166.609
Marker60	4	166.637
Marker122041	4	166.637
Marker112590	4	167.133
Marker114027	4	167.133
Marker10791	4	167.133
Marker10706	4	167.657
Marker111330	4	167.657
Marker7142	4	167.657
Marker116012	4	167.657
Marker10651	4	168.712
Marker109959	4	168.712
Marker82841	4	168.712
Marker5891	4	168.712
Marker114437	4	168.712
Marker3743	4	168.712
Marker110234	4	168.712
Marker8039	4	168.712
Marker11408	4	168.712
Marker395	4	168.712
Marker39238	4	168.712
Marker42950	4	168.712
Marker113877	4	168.712
Marker104911	4	168.712
Marker82844	4	168.712
Marker8859	4	171.113
Marker121785	4	171.113
Marker116773	4	172.305
Marker4818	4	172.305
Marker117995	4	172.305
Marker26081	4	172.836
Marker11715	4	172.836
Marker114981	4	172.836
Marker14662	4	173.498
Marker2491	4	173.498
Marker12528	4	174.69
Marker7530	4	174.69
Marker14139	4	175.882
Marker13103	4	175.882
Marker637	4	175.882
Marker25657	4	177.832
Marker36403	4	177.832
Marker116790	4	179.782
Marker22578	4	181.093
Marker111071	4	181.234
Marker111314	4	183.184
Marker20391	4	183.184
Marker111269	4	183.661
Marker112509	4	183.661
Marker108727	4	183.661
Marker109491	4	183.661
Marker24867	4	183.661
Marker5287	4	185.608
Marker120308	4	185.608
Marker116806	4	185.608
Marker111439	4	185.608
Marker18503	4	185.608
Marker114392	4	189.528
Marker120493	4	190.189
Marker107244	4	190.189
Marker1021	4	191.475
Marker122455	4	191.475
Marker43318	4	191.475
Marker101470	4	191.475
Marker115004	4	191.475
Marker121325	4	191.475
Marker109124	4	191.475
Marker8276	4	191.475
Marker196	4	191.475
Marker43315	4	191.475
Marker122452	4	192.382
Marker110940	4	193.187
Marker30033	4	193.187
Marker112981	4	193.187
Marker6362	4	193.289
Marker1697	4	193.289
Marker107514	4	193.289
Marker118838	4	193.289
Marker15005	4	193.75
Marker28381	4	193.75
Marker22216	4	193.75
Marker115671	4	193.75
Marker118093	4	193.75
Marker120919	4	196.049
Marker112583	4	196.049
Marker37491	4	197.183
Marker114305	4	197.183
Marker14640	4	197.183
Marker105271	4	197.183
Marker109397	4	198.316
Marker111651	4	198.316
Marker108552	4	198.316
Marker109396	4	198.316
Marker114483	4	198.928
Marker6049	4	198.928
Marker14101	4	198.928
Marker26049	4	201.687
Marker3274	4	202.594
Marker7239	4	202.594
Marker3623	4	203.5
Marker120269	4	203.5
Marker48108	4	203.5
Marker95094	4	203.5
Marker106721	4	204.407
Marker117588	4	204.407
Marker114313	4	204.407
Marker26871	4	204.473
Marker24729	4	205.102
Marker108966	4	205.102
Marker20352	4	205.102
Marker6464	4	205.102
Marker114402	4	205.102
Marker119218	4	205.102
Marker108384	4	205.102
Marker112650	4	205.796
Marker10817	4	217.386
Marker30554	4	217.386
Marker3633	5	0
Marker3968	5	0
Marker121034	5	0
Marker113392	5	0
Marker108511	5	0
Marker115410	5	0
Marker20956	5	0
Marker119843	5	0
Marker23474	5	0
Marker8086	5	0
Marker20142	5	0
[truncated: 4,101 more rows]

## Sheet: Female map
Marker name	LG number	Gentic position
Marker11091	1	0
Marker120366	1	0
Marker120372	1	0
Marker121980	1	0
Marker107334	1	0
Marker112157	1	0
Marker48395	1	0
Marker117297	1	0.694
Marker7563	1	1.389
Marker111068	1	1.389
Marker26975	1	1.389
Marker119014	1	4.227
Marker107728	1	4.227
Marker3176	1	4.227
Marker121692	1	6.34
Marker5626	1	6.34
Marker107228	1	7.034
Marker113542	1	14.455
Marker9083	1	14.455
Marker19795	1	16.568
Marker4594	1	24.795
Marker4179	1	24.795
Marker121210	1	25.49
Marker6951	1	25.49
Marker116201	1	26.184
Marker111557	1	28.297
Marker8610	1	28.992
Marker2432	1	28.992
Marker1929	1	28.992
Marker113846	1	33.311
Marker109946	1	33.311
Marker26677	1	33.311
Marker120524	1	33.311
Marker4155	1	33.311
Marker110966	1	33.311
Marker108931	1	33.311
Marker482	1	33.311
Marker118772	1	33.311
Marker115150	1	34.71
Marker13065	1	34.71
Marker110692	1	35.404
Marker31894	1	36.803
Marker110171	1	36.803
Marker61279	1	36.803
Marker107202	1	37.497
Marker9439	1	37.497
Marker28515	1	37.497
Marker43395	1	37.497
Marker9436	1	37.497
Marker112245	1	37.497
Marker119035	1	37.497
Marker14504	1	37.497
Marker120060	1	37.497
Marker23298	1	38.896
Marker114768	1	38.896
Marker634	1	38.896
Marker40193	1	39.59
Marker112893	1	39.59
Marker112899	1	39.59
Marker41923	1	39.59
Marker25471	1	39.59
Marker13796	1	39.59
Marker114656	1	39.59
Marker9067	1	39.59
Marker104810	1	39.59
Marker35143	1	41.703
Marker114719	1	41.703
Marker7702	1	43.816
Marker112896	1	43.816
Marker10242	1	43.816
Marker112890	1	43.816
Marker41925	1	43.816
Marker8657	1	44.511
Marker119108	1	54.391
Marker112827	1	54.391
Marker3329	1	55.79
Marker119248	1	58.628
Marker97441	1	59.322
Marker97437	1	59.322
Marker50817	1	59.322
Marker50820	1	59.322
Marker120414	1	59.322
Marker2060	1	61.435
Marker1130	1	63.548
Marker55195	1	64.947
Marker25831	1	65.641
Marker23771	1	66.336
Marker108478	1	69.909
Marker109835	1	69.909
Marker30246	1	69.909
Marker112856	1	72.746
Marker110923	1	72.746
Marker117577	1	72.746
Marker25092	1	73.441
Marker394	1	73.441
Marker107937	1	73.441
Marker120075	1	73.441
Marker104876	1	73.441
Marker10522	1	74.135
Marker107934	1	74.135
Marker120051	1	74.83
Marker122784	1	74.83
Marker107043	1	76.943
Marker304	1	76.943
Marker113437	1	76.943
Marker117449	1	76.943
Marker108495	1	76.943
Marker111583	1	82.02
Marker30640	1	82.02
Marker8163	1	82.714
Marker110426	1	84.113
Marker21603	1	84.113
Marker45498	1	84.113
Marker68360	1	84.113
Marker40285	1	84.113
Marker110052	1	84.113
Marker111249	1	84.113
Marker119841	1	86.226
Marker118118	1	86.226
Marker121423	1	86.226
Marker36430	1	87.624
Marker116433	1	87.624
Marker110904	1	87.624
Marker10161	1	88.319
Marker9148	1	88.319
Marker43788	1	89.718
Marker111537	1	89.718
Marker19988	1	90.412
Marker11905	1	90.412
Marker105819	1	90.412
Marker3304	1	92.525
Marker110287	1	92.525
Marker110119	1	92.525
Marker648	1	92.525
Marker1553	1	92.525
Marker110825	1	93.924
Marker116181	1	95.322
Marker108335	1	95.322
Marker22936	1	96.017
Marker27707	1	96.711
Marker6250	1	96.711
Marker113385	1	96.711
Marker119534	1	96.711
Marker110467	1	96.711
Marker29116	1	96.711
Marker118604	1	96.711
Marker116471	1	96.711
Marker5450	1	96.711
Marker18441	1	96.711
Marker27605	1	96.711
Marker121296	1	96.711
Marker3962	1	96.711
Marker21701	1	96.711
Marker44127	1	96.711
Marker27466	1	96.711
Marker112240	1	98.11
Marker53683	1	98.11
Marker28577	1	98.11
Marker108158	1	98.11
Marker114986	1	98.11
Marker106412	1	98.11
Marker4113	1	98.11
Marker111932	1	98.11
Marker3726	1	98.11
Marker4533	1	98.11
Marker114290	1	98.11
Marker3665	1	98.11
Marker2283	1	98.11
Marker13046	1	98.11
Marker112093	1	98.11
Marker6498	1	98.11
Marker116929	1	98.11
Marker23164	1	98.11
Marker121499	1	98.11
Marker39070	1	98.11
Marker32223	1	98.11
Marker120193	1	98.11
Marker113439	1	98.11
Marker116381	1	98.11
Marker117796	1	98.11
Marker4269	1	98.11
Marker112589	1	98.11
Marker112561	1	98.11
Marker13731	1	98.11
Marker10442	1	98.11
Marker1609	1	98.11
Marker110945	1	98.11
Marker110950	1	98.11
Marker119625	1	98.11
Marker114755	1	98.11
Marker122713	1	98.11
Marker107153	1	98.11
Marker106519	1	98.11
Marker118339	1	98.11
Marker105590	1	98.11
Marker113735	1	98.11
Marker121582	1	98.11
Marker25307	1	98.11
Marker24736	1	98.11
Marker9257	1	98.11
Marker1082	1	98.11
Marker884	1	98.11
Marker11233	1	98.11
Marker109085	1	98.11
Marker111309	1	98.11
Marker23670	1	98.11
Marker121849	1	98.11
Marker106716	1	100.948
Marker106711	1	104.521
Marker112237	1	104.521
Marker118219	1	104.521
Marker9837	1	107.358
Marker1876	1	107.358
Marker21738	1	107.358
Marker6144	1	108.053
Marker21718	1	108.053
Marker2000	1	108.747
Marker107968	1	108.747
Marker109697	1	108.747
Marker107355	1	108.747
Marker108627	1	108.747
Marker108162	1	110.146
Marker121022	1	110.146
Marker23237	1	110.146
Marker7689	1	111.545
Marker25553	1	111.545
Marker116130	1	111.545
Marker109275	1	112.239
Marker6367	1	112.933
Marker110136	1	113.628
Marker105463	1	113.628
Marker2213	1	116.466
Marker116553	1	117.16
Marker26843	1	118.559
Marker112962	1	118.559
Marker2211	1	122.132
Marker112380	1	122.132
Marker1613	1	122.132
Marker111675	1	124.969
Marker109280	1	125.664
Marker109130	1	126.358
Marker109127	1	126.358
Marker113463	1	134.586
Marker1785	1	134.586
Marker114727	1	138.159
Marker86741	1	138.159
Marker5075	1	141.732
Marker53187	1	141.732
Marker111562	1	155.092
Marker121691	1	161.719
Marker3346	1	162.414
Marker116611	1	163.812
Marker44396	1	163.812
Marker16340	1	174.54
Marker23889	1	174.54
Marker112831	1	174.54
Marker121344	1	174.54
Marker107147	1	175.235
Marker12305	1	184.282
Marker10784	1	184.282
Marker107933	1	184.282
Marker118590	1	184.976
Marker110033	1	190.053
Marker27175	1	192.891
Marker110727	1	192.891
Marker22602	1	194.289
Marker55981	1	196.402
Marker110882	1	196.402
Marker55985	1	197.097
Marker118330	1	197.097
Marker24367	1	197.097
Marker102549	1	197.097
Marker55987	1	197.097
Marker44727	1	197.791
Marker116612	1	197.791
Marker117216	1	197.791
Marker96016	1	197.791
Marker113845	1	197.791
Marker51435	1	197.791
Marker9382	1	197.791
Marker115211	1	197.791
Marker4819	1	197.791
Marker44731	1	197.791
Marker22605	1	197.791
Marker44830	1	197.791
Marker121702	2	0
Marker11156	2	0
Marker114713	2	1.399
Marker110956	2	1.399
Marker120153	2	1.399
Marker2951	2	1.399
Marker117579	2	1.399
Marker120218	2	1.399
Marker109165	2	2.093
Marker368	2	2.093
Marker120215	2	2.093
Marker115641	2	2.788
Marker15944	2	2.788
Marker23469	2	2.788
Marker99901	2	3.482
Marker109219	2	3.482
Marker108641	2	3.482
Marker118957	2	4.177
Marker1722	2	4.177
Marker113642	2	4.177
Marker3547	2	4.871
Marker109998	2	4.871
Marker120212	2	4.871
Marker110438	2	12.292
Marker36756	2	12.292
Marker119696	2	12.292
Marker12997	2	12.292
Marker51902	2	12.292
Marker51905	2	12.292
Marker3474	2	12.292
Marker122598	2	12.292
Marker118863	2	12.986
Marker8047	2	13.681
Marker5271	2	14.375
Marker11797	2	15.07
Marker14915	2	15.07
Marker14919	2	15.07
Marker117989	2	15.07
Marker15886	2	15.07
Marker21355	2	15.764
Marker111985	2	17.877
Marker50322	2	17.877
Marker118617	2	17.877
Marker20741	2	17.877
Marker109547	2	19.276
Marker119285	2	21.389
Marker120374	2	21.389
Marker42782	2	21.389
Marker8161	2	22.083
Marker10799	2	22.083
Marker61515	2	22.083
Marker112288	2	22.083
Marker3505	2	22.083
Marker111109	2	22.083
Marker61518	2	22.083
Marker108194	2	22.083
Marker121182	2	22.083
Marker112285	2	22.083
Marker2775	2	24.196
Marker17203	2	24.196
Marker35500	2	25.595
Marker119879	2	25.595
Marker10833	2	25.595
Marker120260	2	26.29
Marker20530	2	26.984
Marker119038	2	28.383
Marker110786	2	33.459
Marker39582	2	34.154
Marker108438	2	34.154
Marker34143	2	34.154
Marker34140	2	34.154
Marker29508	2	34.848
Marker118027	2	35.543
Marker4312	2	36.237
Marker118250	2	37.636
Marker11452	2	57.737
Marker119714	2	58.432
Marker40310	2	59.83
Marker122411	2	60.525
Marker30476	2	61.219
Marker122537	2	61.219
Marker115421	2	61.219
Marker107760	2	61.219
Marker115442	2	61.219
Marker35576	2	61.219
Marker1194	2	61.219
Marker115423	2	62.24
Marker122101	2	63.31
Marker11557	2	67.629
Marker31151	2	67.629
Marker6777	2	67.629
Marker113192	2	67.629
Marker106418	2	69.028
Marker994	2	69.028
Marker114158	2	69.028
Marker113201	2	69.028
Marker18916	2	69.722
Marker22440	2	70.417
Marker106964	2	70.417
Marker105298	2	71.111
Marker116372	2	71.111
Marker11665	2	71.111
Marker120130	2	71.111
Marker4743	2	71.111
Marker116789	2	71.111
Marker111592	2	73.224
Marker106293	2	73.919
Marker107211	2	73.919
Marker88136	2	73.919
Marker113518	2	73.919
Marker15471	2	73.919
Marker120582	2	73.919
Marker8357	2	76.756
Marker110854	2	76.756
Marker16077	2	76.756
Marker121704	2	76.756
Marker107242	2	76.756
Marker16075	2	76.756
Marker62109	2	76.756
Marker110421	2	78.155
Marker117325	2	78.849
Marker120154	2	79.544
Marker15473	2	81.657
Marker109503	2	81.657
Marker22264	2	82.351
Marker1742	2	85.924
Marker11605	2	87.323
Marker402	2	88.017
Marker5939	2	88.017
Marker117465	2	88.017
Marker134	2	88.712
Marker17765	2	89.655
Marker107132	2	91.513
Marker121837	2	91.513
Marker106645	2	91.513
Marker103085	2	91.513
Marker8667	2	91.513
Marker109284	2	91.513
Marker109759	2	95.086
Marker118941	2	95.086
Marker613	2	98.659
Marker16727	2	98.659
Marker27442	2	100.772
Marker111836	2	100.772
Marker107631	2	100.772
Marker107314	2	107.4
Marker110008	2	111.719
Marker114367	2	113.792
Marker112008	2	115.945
Marker18642	2	116.639
Marker16537	2	116.639
Marker106730	2	118.038
Marker122024	2	118.038
Marker15991	2	120.151
Marker5486	2	122.264
Marker23078	2	122.264
Marker120543	2	123.663
Marker122080	2	125.061
Marker105224	2	125.756
Marker1810	2	125.756
Marker117905	2	131.913
Marker1563	2	134.141
Marker106862	2	135.54
Marker117912	2	137.653
Marker121708	2	141.226
Marker121705	2	144.799
Marker4970	2	144.799
Marker112083	2	149.876
Marker111757	2	151.274
Marker122044	2	151.274
Marker14251	2	151.274
Marker121318	2	151.274
Marker121612	2	151.274
Marker8244	2	154.847
Marker7901	2	154.847
Marker108697	2	154.847
Marker122406	2	164.728
Marker29544	2	165.422
Marker121274	2	165.422
Marker22568	2	165.422
Marker104733	2	168.995
Marker116469	2	171.108
Marker759	2	171.803
Marker23262	2	173.916
Marker108870	2	174.61
Marker10505	2	174.61
Marker113211	2	175.305
Marker24884	2	180.381
Marker20724	3	0
Marker118951	3	0
Marker4748	3	0
Marker107882	3	0
Marker16439	3	0
Marker36421	3	0
Marker27182	3	0
Marker987	3	0
Marker4399	3	0.694
Marker41954	3	0.694
Marker9452	3	1.389
Marker1331	3	2.083
Marker12675	3	2.083
Marker19015	3	2.083
Marker5511	3	3.482
Marker106987	3	3.482
Marker19051	3	3.482
Marker44853	3	3.482
Marker29594	3	3.482
Marker51670	3	3.482
Marker107146	3	4.177
Marker120554	3	4.871
Marker28125	3	5.565
Marker12508	3	6.26
Marker20169	3	7.659
Marker7995	3	8.353
Marker109892	3	9.047
Marker12334	3	9.742
Marker13505	3	10.436
Marker52718	3	10.436
Marker106551	3	12.549
Marker44161	3	12.549
Marker9677	3	12.549
Marker12976	3	13.948
Marker108568	3	13.948
Marker3458	3	13.948
Marker108543	3	14.643
Marker43355	3	14.643
Marker112464	3	14.643
Marker115500	3	15.337
Marker119959	3	16.736
Marker75920	3	16.736
Marker116456	3	17.43
Marker104698	3	17.43
Marker109067	3	18.829
Marker6791	3	21.666
Marker61033	3	23.779
Marker111679	3	25.892
Marker22405	3	26.587
Marker534	3	28.7
Marker2095	3	28.7
Marker118981	3	29.394
Marker22409	3	30.089
Marker24549	3	30.089
Marker101815	3	30.089
Marker108853	3	30.089
Marker22415	3	30.783
Marker9156	3	32.896
Marker115012	3	32.896
Marker25680	3	34.295
Marker113418	3	34.295
Marker23447	3	34.295
Marker12247	3	34.295
Marker16189	3	35.694
Marker107744	3	35.694
Marker31108	3	36.388
Marker38900	3	38.501
Marker40805	3	38.501
Marker5829	3	38.501
Marker4487	3	39.196
Marker120754	3	41.309
Marker14156	3	42.003
Marker119099	3	42.003
Marker114686	3	42.697
Marker19844	3	42.697
Marker19848	3	42.697
Marker4611	3	42.697
Marker19851	3	42.697
Marker16619	3	43.392
Marker25429	3	44.791
Marker5566	3	44.791
Marker108802	3	49.867
Marker117203	3	49.867
Marker1549	3	50.562
Marker115934	3	50.562
Marker11471	3	50.562
Marker115360	3	50.562
Marker108941	3	51.961
Marker115312	3	59.382
Marker120807	3	66.803
Marker72738	3	66.803
Marker12293	3	66.803
Marker72736	3	67.497
Marker110490	3	68.191
Marker19406	3	68.886
Marker116322	3	68.886
Marker18908	3	70.999
Marker14831	3	72.398
Marker121804	3	72.398
Marker2650	3	72.398
Marker110842	3	72.398
Marker12561	3	72.398
Marker122334	3	72.398
Marker3037	3	72.398
Marker52	3	73.092
Marker117847	3	74.491
Marker101616	3	74.491
Marker181	3	74.491
Marker111206	3	74.491
Marker117251	3	77.328
Marker28531	3	77.328
Marker105503	3	79.441
Marker105911	3	80.136
Marker6564	3	81.535
Marker105908	3	82.933
Marker79472	3	83.628
Marker79480	3	84.322
Marker13756	3	85.017
Marker111561	3	85.017
Marker79475	3	85.017
Marker117748	3	85.017
Marker13760	3	85.017
Marker24790	3	87.13
Marker32930	3	87.824
Marker121256	3	90.662
Marker110460	3	92.06
Marker113354	3	92.06
Marker114531	3	92.755
Marker118921	3	95.592
Marker20686	3	95.592
Marker29770	3	95.592
Marker16667	3	95.592
Marker109438	3	95.592
Marker8984	3	95.592
Marker116232	3	95.592
Marker115069	3	95.592
Marker113141	3	95.592
Marker108758	3	96.287
Marker9930	3	96.287
Marker4495	3	96.287
Marker111846	3	96.287
Marker4544	3	97.686
Marker1805	3	98.38
Marker119920	3	98.38
Marker119922	3	98.38
Marker44116	3	99.075
Marker641	3	99.075
Marker7029	3	99.769
Marker107643	3	100.463
Marker111815	3	100.463
Marker117217	3	100.463
Marker122342	3	100.463
Marker21436	3	100.463
Marker108747	3	100.463
Marker110292	3	100.463
Marker116726	3	100.463
Marker114592	3	100.463
Marker122385	3	100.463
Marker107893	3	100.463
Marker7605	3	101.158
Marker1198	3	101.852
Marker55067	3	101.852
Marker55071	3	101.852
Marker55070	3	101.852
Marker7358	3	101.852
Marker23668	3	102.547
Marker114366	3	103.241
Marker9606	3	103.241
Marker63782	3	103.241
Marker109320	3	103.241
Marker111761	3	103.241
Marker110673	3	103.241
Marker4151	3	103.241
Marker63779	3	103.241
Marker114506	3	103.241
Marker15981	3	103.241
Marker17417	3	109.087
Marker4433	3	109.087
Marker112554	3	109.087
Marker122337	3	109.087
Marker3120	3	109.782
Marker117684	3	109.782
Marker2677	3	109.782
Marker107625	3	110.476
Marker112384	3	110.476
Marker113944	3	110.476
Marker119589	3	111.875
Marker117440	3	111.875
Marker21940	3	111.875
Marker112926	3	111.875
Marker118095	3	111.875
Marker20460	3	112.569
Marker1729	3	112.569
Marker109392	3	112.569
Marker15623	3	112.569
Marker110037	3	113.968
Marker10268	3	113.968
Marker111516	3	113.968
Marker15551	3	113.968
Marker84626	3	113.968
Marker7385	3	113.968
Marker84623	3	113.968
Marker110794	3	114.663
Marker106267	3	114.663
Marker35428	3	114.663
Marker115372	3	114.663
Marker9736	3	114.663
Marker116633	3	114.663
Marker113251	3	116.061
Marker115417	3	118.174
Marker122021	3	119.573
Marker122359	3	122.411
Marker113474	3	123.809
Marker16476	3	124.504
Marker4706	3	125.902
Marker42601	3	128.015
Marker111974	3	130.853
Marker3386	3	131.547
Marker106936	3	131.547
Marker109455	3	131.547
Marker121819	3	132.242
Marker90424	3	132.936
Marker117564	3	132.936
Marker112598	3	133.631
Marker874	3	134.325
Marker119210	3	135.02
Marker107459	3	135.02
Marker108946	3	135.02
Marker5508	3	135.714
Marker110645	3	136.409
Marker9981	3	141.485
Marker107114	3	142.884
Marker2182	3	143.579
Marker120547	3	143.579
Marker121985	3	144.273
Marker115670	3	144.273
Marker8145	3	144.273
Marker109322	3	144.273
Marker15976	3	144.273
Marker106954	3	144.968
Marker12919	3	144.968
Marker117622	3	144.968
Marker12925	3	144.968
Marker12922	3	144.968
Marker117829	3	146.366
Marker15212	3	146.366
Marker116602	3	146.366
Marker118163	3	146.366
Marker22309	3	152.212
Marker38683	3	152.212
Marker112504	3	156.532
Marker20691	3	157.93
Marker120693	3	157.93
Marker28815	3	157.93
Marker6217	3	159.329
Marker112320	3	160.023
Marker35136	3	160.023
Marker25666	3	160.718
Marker33644	3	160.718
Marker16939	3	160.718
Marker60159	3	160.718
Marker7225	3	162.117
Marker115381	3	162.117
Marker22540	3	162.117
Marker112902	3	162.117
Marker106726	3	162.117
Marker3717	3	162.117
Marker106127	3	162.117
Marker667	3	162.117
Marker12696	3	162.117
Marker119232	3	162.117
Marker117378	3	162.811
Marker118317	3	162.811
Marker5227	3	163.505
Marker4626	3	163.505
Marker14926	3	163.505
Marker2639	3	164.904
Marker121394	3	165.599
Marker32248	3	165.599
Marker113905	3	166.997
Marker25895	3	169.835
Marker107880	3	169.835
Marker816	3	170.529
Marker112101	3	170.529
Marker115406	3	171.928
Marker110865	3	171.928
Marker9461	3	171.928
Marker106239	3	171.928
Marker3993	3	174.041
Marker121952	3	174.736
Marker115634	3	174.736
Marker114071	3	174.736
Marker113534	3	174.736
Marker12418	3	174.736
Marker111395	3	174.736
Marker110658	3	177.573
Marker1406	3	177.573
Marker118877	3	177.573
Marker122478	3	177.573
Marker112071	3	177.573
Marker113343	4	0
Marker8421	4	0
Marker107923	4	2.12
Marker23904	4	4.965
Marker38755	4	10.811
Marker119968	4	19.039
Marker13558	4	19.039
Marker112261	4	19.562
Marker36765	4	20.086
Marker29022	4	20.086
Marker12370	4	20.78
Marker6681	4	20.78
Marker118268	4	20.78
Marker32307	4	21.474
Marker29018	4	21.474
Marker25837	4	21.474
Marker10718	4	25.047
Marker114029	4	33.275
Marker122623	4	34.674
Marker113929	4	34.674
Marker121642	4	34.674
Marker110391	4	36.072
Marker110084	4	37.471
Marker10025	4	38.87
Marker17999	4	38.87
Marker9177	4	39.564
Marker33093	4	40.963
Marker33089	4	41.657
Marker118842	4	42.352
Marker21658	4	45.925
Marker117090	4	47.323
Marker117056	4	48.018
Marker108149	4	49.416
Marker111672	4	50.815
Marker10005	4	51.51
Marker106621	4	56.586
Marker109929	4	58.699
Marker10240	4	58.699
Marker106617	4	59.394
Marker12496	4	59.394
Marker110874	4	62.232
Marker83119	4	62.926
Marker115342	4	62.926
Marker112156	4	62.926
Marker24128	4	62.926
Marker8564	4	65.039
Marker17796	4	65.039
Marker20288	4	65.733
Marker121605	4	65.733
Marker106735	4	66.428
Marker121532	4	69.266
Marker104518	4	69.266
Marker119037	4	70.664
Marker26430	4	72.777
Marker9926	4	72.777
Marker28221	4	76.35
Marker118435	4	76.35
Marker15626	4	76.35
Marker45239	4	76.35
Marker34219	4	77.749
Marker111378	4	77.749
Marker13852	4	77.749
Marker110414	4	77.749
Marker107062	4	77.749
Marker105592	4	77.749
Marker10345	4	77.749
Marker4897	4	77.749
Marker47532	4	79.862
Marker120783	4	79.862
Marker13990	4	79.862
Marker117054	4	79.862
Marker6299	4	79.862
Marker29625	4	79.862
Marker112513	4	79.862
Marker16592	4	79.862
Marker112265	4	79.862
Marker112695	4	79.862
Marker113983	4	79.862
Marker626	4	79.862
Marker110387	4	79.862
Marker11035	4	79.862
Marker119666	4	79.862
Marker110547	4	79.862
Marker20469	4	79.862
Marker120156	4	79.862
Marker4082	4	79.862
Marker115351	4	80.556
Marker108174	4	80.556
Marker13993	4	81.955
Marker5374	4	81.955
Marker113049	4	84.068
Marker24654	4	84.068
Marker120786	4	84.068
Marker14503	4	84.068
Marker114745	4	84.068
Marker110844	4	84.068
Marker33146	4	84.068
Marker111722	4	84.068
Marker4621	4	84.068
Marker29621	4	84.068
Marker8182	4	84.068
Marker8956	4	84.068
Marker23	4	84.068
Marker21557	4	84.068
Marker4070	4	84.068
Marker119498	4	84.068
Marker2316	4	84.068
Marker30603	4	84.068
Marker107085	4	84.068
Marker110372	4	84.068
Marker14379	4	84.068
Marker110224	4	84.068
Marker110729	4	84.068
Marker121648	4	84.068
Marker44325	4	86.181
Marker12505	4	86.181
Marker19232	4	86.875
Marker120601	4	86.875
Marker14641	4	86.875
Marker16349	4	88.274
Marker119723	4	88.274
Marker104705	4	88.274
Marker20238	4	89.673
Marker8158	4	89.673
Marker16798	4	89.673
Marker22075	4	89.673
Marker18834	4	91.071
Marker18832	4	91.071
Marker95829	4	92.47
Marker110782	4	92.47
Marker116060	4	92.47
Marker12586	4	92.47
Marker95833	4	93.869
Marker32136	4	93.869
Marker38781	4	93.869
Marker1662	4	93.869
Marker10309	4	93.869
Marker104198	4	93.869
Marker19995	4	93.869
Marker2609	4	93.869
Marker112616	4	93.869
Marker8743	4	93.869
Marker20310	4	93.869
Marker25018	4	93.869
Marker122430	4	95.268
Marker120825	4	96.666
Marker56330	4	96.666
Marker1091	4	98.065
Marker106972	4	98.065
Marker7721	4	98.065
Marker3795	4	98.065
Marker36084	4	98.065
Marker15696	4	98.065
Marker20751	4	98.759
Marker114938	4	98.759
Marker20138	4	98.759
Marker118307	4	98.759
Marker118304	4	100.158
Marker110357	4	100.853
Marker112413	4	100.853
Marker15145	4	101.547
Marker120735	4	101.547
Marker111022	4	101.547
Marker112024	4	101.547
Marker9904	4	102.241
Marker119182	4	102.241
Marker12791	4	103.64
Marker120602	4	103.64
Marker5025	4	105.039
Marker114283	4	105.039
Marker113767	4	106.438
Marker118185	4	106.438
Marker121191	4	106.438
Marker112364	4	106.438
Marker98273	4	106.438
Marker122586	4	106.438
Marker113113	4	106.438
Marker110516	4	106.438
Marker118188	4	106.438
Marker40476	4	106.438
Marker113326	4	106.438
Marker109736	4	108.551
Marker17374	4	108.551
Marker111234	4	108.551
Marker108886	4	108.551
Marker102633	4	110.664
Marker25565	4	110.664
Marker40480	4	110.664
Marker61693	4	110.664
Marker102503	4	110.664
Marker121010	4	118.085
Marker120548	4	118.085
Marker113550	4	118.085
Marker106863	4	118.779
Marker107486	4	119.473
Marker7506	4	120.168
Marker279	4	120.168
Marker122229	4	120.168
Marker57230	4	120.862
Marker3388	4	122.261
Marker120234	4	122.261
Marker9506	4	122.261
Marker1603	4	124.374
Marker3038	4	124.374
Marker113904	4	127.212
Marker14324	4	127.212
Marker33253	4	127.212
Marker29744	4	127.212
Marker110567	4	127.212
Marker21559	4	135.439
Marker111157	4	135.439
Marker114115	4	136.838
Marker13724	4	137.532
Marker118873	4	140.836
Marker111287	4	142.494
Marker119634	4	142.494
Marker121017	4	143.188
Marker118900	4	145.301
Marker8136	4	145.301
Marker119135	4	145.996
Marker9063	4	146.69
Marker22793	4	147.385
Marker22797	4	147.385
Marker21225	4	147.385
Marker110548	4	147.385
Marker109867	4	147.385
Marker116571	4	147.385
Marker109674	4	147.385
Marker33844	4	148.079
Marker38411	4	149.478
Marker112741	4	149.478
Marker47952	4	150.876
Marker47949	4	150.876
Marker86072	4	150.876
Marker120470	4	151.571
Marker47832	4	151.571
Marker86075	4	151.571
Marker54399	4	152.265
Marker12623	4	152.96
Marker24642	4	152.96
Marker119748	4	152.96
Marker60	4	153.654
Marker122041	4	153.654
Marker10651	4	155.053
Marker109959	4	155.053
Marker82841	4	155.053
Marker5891	4	155.053
Marker114437	4	155.053
Marker3743	4	155.053
Marker110234	4	155.053
Marker11408	4	155.053
Marker395	4	155.053
Marker42950	4	155.053
Marker113877	4	155.053
Marker104911	4	155.053
Marker82844	4	155.053
Marker26081	4	160.899
Marker11715	4	160.899
Marker114981	4	160.899
Marker14139	4	165.218
Marker25657	4	168.056
Marker36403	4	168.056
Marker116790	4	170.894
Marker111071	4	173.007
Marker111314	4	175.844
Marker20391	4	175.844
Marker108727	4	176.539
Marker5287	4	177.233
Marker120308	4	177.233
Marker116806	4	177.233
Marker111439	4	177.233
Marker18503	4	177.233
Marker114392	4	178.632
Marker43318	4	179.326
Marker101470	4	179.326
Marker109124	4	179.326
Marker8276	4	179.326
Marker43315	4	179.326
Marker110940	4	181.439
Marker30033	4	181.439
Marker112981	4	181.439
Marker118093	4	182.134
Marker15005	4	182.134
Marker28381	4	182.134
Marker22216	4	182.134
Marker115671	4	182.134
Marker112583	4	184.971
Marker120919	4	184.971
Marker114305	4	186.37
Marker37491	4	186.37
Marker14640	4	186.37
Marker105271	4	186.37
Marker109397	4	187.769
Marker111651	4	187.769
Marker108552	4	187.769
Marker109396	4	187.769
Marker117588	4	195.286
Marker26871	4	195.351
Marker3633	5	0
Marker121034	5	0
Marker115410	5	0
Marker20956	5	0
Marker119843	5	0
Marker20142	5	0
Marker21913	5	1.399
Marker7825	5	1.399
Marker110505	5	1.399
Marker13264	5	2.093
Marker2578	5	2.093
Marker112382	5	2.093
Marker3376	5	5.666
Marker7426	5	5.666
Marker4812	5	6.361
Marker30398	5	6.361
Marker94501	5	6.361
Marker117911	5	6.361
Marker24421	5	6.361
Marker122307	5	6.361
Marker110140	5	7.759
Marker121626	5	7.759
Marker15913	5	7.759
Marker121404	5	7.759
Marker107736	5	9.158
Marker118943	5	9.158
Marker1630	5	11.271
Marker116759	5	11.271
Marker111491	5	12.67
Marker31257	5	12.67
Marker594	5	14.783
Marker113203	5	15.477
Marker5978	5	16.876
Marker7511	5	18.274
Marker105989	5	18.274
Marker117452	5	18.274
Marker119709	5	18.274
Marker3727	5	18.274
Marker22859	5	18.274
Marker112613	5	18.274
Marker116883	5	18.274
Marker26311	5	20.387
Marker9291	5	21.786
Marker3776	5	22.481
Marker4895	5	22.481
Marker111315	5	23.175
Marker6747	5	23.175
Marker109862	5	24.574
Marker115327	5	25.268
Marker117880	5	26.667
Marker13577	5	26.667
Marker118498	5	26.667
Marker122495	5	26.667
Marker33229	5	26.667
Marker7446	5	26.667
Marker122138	5	31.744
Marker80994	5	31.744
Marker109651	5	31.744
Marker110591	5	31.744
Marker110480	5	33.857
Marker108615	5	35.97
Marker121997	5	36.664
Marker121049	5	36.802
Marker2615	5	37.647
Marker11240	5	40.951
Marker25594	5	42.349
Marker119028	5	43.044
Marker113257	5	43.738
Marker18572	5	48.057
Marker29205	5	48.057
Marker30140	5	50.895
Marker120173	5	50.895
Marker15494	5	54.468
Marker30144	5	54.468
Marker119118	5	54.468
Marker107531	5	54.468
Marker109206	5	54.468
Marker112833	5	56.581
Marker19343	5	56.581
Marker107505	5	58.694
Marker106452	5	58.694
Marker113741	5	59.388
Marker7491	5	59.388
Marker24430	5	59.388
Marker8469	5	59.388
Marker25848	5	59.388
Marker24426	5	59.388
Marker114708	5	59.388
Marker14577	5	59.388
Marker52131	5	61.501
Marker15757	5	61.501
Marker14519	5	61.501
Marker108341	5	61.501
Marker117636	5	61.501
Marker117349	5	61.501
Marker120586	5	61.501
Marker52134	5	61.501
Marker26585	5	61.501
Marker117304	5	61.501
Marker106571	5	62.196
Marker122741	5	62.196
Marker102357	5	62.196
Marker115354	5	62.196
Marker111469	5	62.196
Marker109675	5	62.196
Marker5884	5	62.196
Marker119185	5	62.196
Marker8306	5	62.196
Marker116431	5	62.196
Marker110972	5	63.595
Marker21895	5	63.595
Marker108146	5	63.595
Marker17769	5	65.708
Marker106122	5	68.545
Marker7523	5	68.545
Marker116511	5	70.658
Marker8679	5	70.658
Marker109019	5	70.658
Marker8676	5	70.658
Marker116585	5	71.353
Marker108499	5	71.353
Marker116349	5	71.353
Marker43558	5	71.353
Marker121281	5	71.353
Marker11808	5	71.353
Marker35247	5	82.081
Marker43871	5	82.081
Marker43874	5	87.927
Marker12609	5	87.927
Marker18203	5	95.348
Marker17429	5	98.185
Marker43491	5	98.185
Marker114703	5	98.185
Marker114059	5	98.185
Marker2173	5	98.185
Marker110620	5	98.185
Marker37647	5	98.88
Marker121890	5	98.88
Marker26031	5	98.88
Marker37643	5	98.88
Marker18524	5	98.88
Marker42259	5	98.88
Marker112357	5	98.88
Marker110849	5	98.88
Marker10903	5	98.88
Marker108526	5	98.88
Marker2255	5	99.574
Marker120727	5	99.574
Marker56818	5	99.574
Marker13643	5	99.574
Marker4404	5	99.574
Marker119701	5	99.574
Marker33783	5	102.412
Marker6922	5	102.412
Marker118256	5	102.412
Marker8901	5	106.731
Marker116401	5	108.844
Marker99578	5	108.844
Marker113395	5	110.957
Marker108823	5	110.957
Marker18088	5	113.795
Marker111194	5	113.795
Marker118876	5	113.795
Marker37249	5	113.795
Marker108866	5	118.114
Marker111376	5	118.114
Marker2771	5	118.114
Marker117943	5	118.114
Marker85316	5	120.227
Marker119392	5	120.227
Marker27098	5	120.227
Marker117023	5	120.227
Marker106652	5	120.227
Marker20784	5	120.921
Marker26001	5	122.32
Marker8687	5	122.32
Marker114680	5	123.015
Marker1933	5	123.709
Marker106757	5	124.404
Marker115318	5	124.404
Marker32466	5	124.404
Marker115118	5	124.404
Marker43664	5	124.404
Marker116931	5	124.404
Marker106768	5	124.404
Marker8375	5	124.404
Marker109827	5	124.404
Marker34854	5	124.404
Marker107320	5	124.404
Marker6930	5	124.404
Marker111143	5	124.404
Marker119311	5	124.404
Marker120149	5	125.098
Marker118468	5	125.098
Marker110990	5	125.792
Marker120289	5	125.792
Marker570	5	125.792
Marker114182	5	126.487
Marker15779	5	126.487
Marker1017	5	133.114
Marker2524	5	133.114
Marker117642	5	134.513
Marker28000	5	136.626
Marker108171	5	140.199
Marker121926	5	143.036
Marker791	5	145.149
Marker120021	5	145.149
Marker121739	5	145.149
Marker21578	5	154.197
Marker112279	5	154.891
Marker109831	5	154.891
Marker7169	5	154.891
Marker118621	5	154.891
Marker9149	5	159.968
Marker36864	5	159.968
Marker84036	5	159.968
Marker18651	5	159.968
Marker10859	5	160.662
Marker1386	5	160.662
Marker10653	5	160.662
Marker13373	5	160.662
Marker119172	5	160.662
Marker477	5	161.357
Marker107526	5	164.93
Marker115486	5	167.767
Marker24959	5	167.767
Marker10077	5	168.462
Marker38975	5	168.462
Marker107807	5	168.462
Marker70015	5	169.861
Marker108928	5	169.861
Marker116273	5	169.861
Marker10868	5	169.861
Marker70020	5	169.861
Marker111146	5	170.555
Marker10080	5	170.555
Marker112335	5	171.954
Marker3495	5	171.954
Marker121634	5	174.067
Marker3221	5	174.067
Marker121636	5	177.64
Marker111064	5	177.64
Marker112687	5	177.64
Marker106866	5	178.334
Marker107025	5	179.029
Marker113383	5	179.029
Marker32757	5	179.029
Marker19715	5	179.029
Marker119953	5	179.029
Marker119956	5	179.029
Marker7476	5	179.723
Marker14763	5	179.723
Marker62615	5	179.723
Marker121104	5	179.723
Marker25460	5	179.723
Marker52850	5	179.723
Marker25864	5	179.723
Marker15890	5	179.723
Marker106573	5	179.723
Marker1094	5	179.723
Marker3494	5	179.723
Marker4603	5	179.723
Marker23516	5	179.723
Marker25980	5	179.723
Marker4972	5	179.723
Marker9687	5	179.723
Marker3924	5	179.723
Marker120078	5	179.723
Marker119914	5	179.723
Marker30754	5	179.723
Marker105092	5	180.417
Marker108343	5	180.417
Marker63041	5	181.112
Marker38788	5	181.112
Marker12121	5	181.806
Marker33912	5	181.806
Marker126	5	184.644
Marker9486	5	184.644
Marker106533	5	184.644
Marker122266	5	184.644
Marker6448	5	185.338
Marker65516	5	185.338
Marker6487	5	185.338
Marker20058	5	185.338
Marker845	5	186.033
Marker120768	5	186.033
Marker2522	5	186.033
Marker115627	6	0
Marker121078	6	0
Marker947	6	0
Marker31546	6	0.694
Marker22465	6	0.694
Marker5115	6	1.389
Marker66842	6	1.389
Marker101	6	2.788
Marker118318	6	3.482
Marker30871	6	3.482
Marker32299	6	3.482
Marker4486	6	3.482
Marker111858	6	3.482
Marker122604	6	3.482
Marker24107	6	4.177
Marker111218	6	4.177
Marker118585	6	4.177
Marker1608	6	4.177
Marker10838	6	4.177
Marker16337	6	4.177
Marker120884	6	4.177
Marker115368	6	4.177
Marker109379	6	4.177
Marker8422	6	4.177
Marker2815	6	4.177
Marker2416	6	4.177
Marker116793	6	4.177
Marker18618	6	4.177
Marker2282	6	4.177
Marker206	6	4.177
Marker120691	6	4.177
Marker115025	6	4.177
Marker115531	6	4.177
Marker17728	6	4.177
Marker2431	6	4.177
Marker3834	6	4.177
Marker108051	6	4.177
Marker10891	6	4.177
Marker34243	6	4.871
Marker18743	6	4.871
Marker110289	6	6.984
Marker5112	6	6.984
Marker113469	6	6.984
Marker111434	6	6.984
Marker1436	6	6.984
Marker51449	6	9.097
Marker121099	6	9.097
Marker119715	6	9.097
Marker120892	6	9.097
Marker117948	6	12.67
Marker120097	6	12.67
Marker114651	6	12.67
Marker34721	6	23.398
Marker116821	6	23.398
Marker111742	6	23.398
Marker26010	6	23.398
Marker112677	6	29.244
Marker22463	6	29.244
Marker10916	6	29.244
Marker3690	6	29.244
Marker8386	6	32.082
Marker18331	6	32.776
Marker112792	6	35.614
Marker117926	6	35.614
Marker108788	6	35.614
Marker72523	6	36.308
Marker108663	6	37.003
Marker107224	6	39.116
Marker10995	6	39.116
Marker104732	6	39.81
Marker28640	6	40.505
Marker28637	6	40.505
Marker113171	6	40.505
Marker106522	6	41.199
Marker16507	6	41.893
Marker112391	6	41.893
Marker32664	6	45.466
Marker5464	6	47.579
Marker118349	6	49.692
Marker118346	6	49.692
Marker33222	6	49.692
Marker19521	6	51.091
Marker12655	6	51.091
Marker120804	6	51.091
Marker17295	6	52.49
Marker105338	6	53.888
Marker7206	6	56.001
Marker7826	6	56.001
Marker109041	6	56.001
Marker107333	6	56.001
Marker39311	6	56.001
Marker66177	6	58.114
Marker12647	6	58.114
Marker27453	6	58.809
Marker120648	6	58.809
Marker8598	6	59.503
Marker121565	6	59.503
Marker121562	6	59.503
Marker120794	6	59.503
Marker2198	6	61.616
Marker9931	6	61.616
Marker118092	6	61.616
Marker35493	6	61.616
Marker17030	6	62.311
Marker3969	6	63.005
Marker98656	6	63.005
Marker119041	6	63.7
Marker109978	6	63.7
Marker108963	6	63.7
Marker5689	6	65.813
Marker27678	6	65.813
Marker29157	6	65.813
Marker3293	6	65.813
Marker121494	6	65.813
Marker92967	6	67.211
Marker107826	6	67.211
Marker14837	6	67.211
Marker13410	6	67.906
Marker27680	6	67.906
Marker11243	6	67.906
Marker115488	6	67.906
Marker110995	6	67.906
Marker17028	6	67.906
Marker111697	6	68.6
Marker109107	6	69.295
Marker10889	6	70.693
Marker18288	6	70.693
Marker48878	6	71.388
Marker48875	6	71.388
Marker110850	6	72.082
Marker112785	6	72.082
Marker54670	6	72.082
Marker119254	6	73.481
Marker118122	6	73.481
Marker115008	6	73.481
Marker18984	6	73.481
Marker107393	6	73.481
Marker35200	6	74.88
Marker106929	6	74.88
Marker34523	6	74.88
Marker44936	6	74.88
Marker106924	6	74.88
Marker21550	6	78.453
Marker112921	6	78.453
Marker118292	6	79.147
Marker2408	6	81.26
Marker112567	6	82.659
Marker115802	6	83.015
Marker115799	6	83.119
Marker168	6	84.756
Marker120306	6	86.154
Marker110605	6	87.553
Marker8716	6	88.952
Marker120353	6	89.646
Marker38431	6	89.646
Marker7429	6	90.341
Marker17359	6	91.035
Marker331	6	91.73
Marker15530	6	92.424
Marker6393	6	94.537
Marker9585	6	94.537
Marker119739	6	97.375
Marker109837	6	97.375
Marker120533	6	97.375
Marker24464	6	97.375
Marker112021	6	97.375
Marker113556	6	97.375
Marker3081	6	98.773
Marker6466	6	98.773
Marker3675	6	98.773
Marker113483	6	99.468
Marker12518	6	99.468
Marker17853	6	100.162
Marker112779	6	100.162
Marker26110	6	100.162
Marker28753	6	100.162
Marker3691	6	100.162
Marker4956	6	100.162
Marker116316	6	100.857
Marker4617	6	100.857
Marker7565	6	100.857
Marker13650	6	101.551
Marker32085	6	101.551
Marker21085	6	101.551
Marker15838	6	101.551
Marker120020	6	115.82
Marker12776	6	115.82
Marker11500	6	115.82
Marker24092	6	125.701
Marker114724	6	125.701
Marker111253	6	125.701
Marker112818	6	125.701
Marker7929	6	125.701
Marker109632	6	125.701
Marker49265	6	125.701
Marker68369	6	125.701
Marker116507	6	125.701
Marker5903	6	125.701
Marker3262	6	125.701
Marker117840	6	126.395
Marker31143	6	127.09
Marker107730	6	129.203
Marker34353	6	129.203
Marker10157	6	129.203
Marker38640	6	129.203
Marker121432	6	129.203
Marker56969	6	129.203
Marker12578	6	131.316
Marker115465	6	131.316
Marker117828	6	132.715
Marker116613	6	132.715
Marker107586	6	132.715
Marker121747	6	132.715
Marker15013	6	133.409
Marker6424	6	133.409
Marker37286	6	139.255
Marker100143	6	139.255
Marker108917	6	139.255
Marker118765	6	139.95
Marker14515	6	141.348
Marker21605	6	142.043
Marker4746	6	142.043
Marker27607	6	142.043
Marker21050	6	144.88
Marker8536	6	144.88
Marker4	6	144.88
Marker52345	6	145.575
Marker62252	6	146.973
Marker6530	6	146.973
Marker111448	6	149.086
Marker120471	6	149.086
Marker7369	6	149.086
Marker120379	6	149.086
Marker32563	6	149.086
Marker117120	6	149.086
Marker112952	6	149.781
Marker17351	6	150.475
Marker116658	6	150.475
Marker104211	6	150.475
Marker105597	6	150.475
Marker115190	6	150.475
Marker116671	6	154.048
Marker41995	6	154.048
Marker7660	6	154.743
Marker12104	6	155.437
Marker107094	6	156.836
Marker118155	6	156.836
Marker36551	6	156.836
Marker122289	6	156.836
Marker108457	6	161.155
Marker110834	6	162.554
Marker31628	6	163.953
Marker110833	6	164.285
Marker111485	6	164.645
Marker20096	6	164.645
Marker53976	6	164.645
Marker109403	6	166.758
Marker8019	6	168.156
Marker115185	6	168.156
Marker5819	6	168.156
Marker109629	6	168.156
Marker115684	6	169.555
Marker20529	6	170.249
Marker90149	6	170.944
Marker8150	6	172.343
Marker108972	6	172.343
Marker49602	6	173.037
Marker18166	6	173.037
Marker107670	6	173.037
Marker10393	6	173.037
Marker7234	6	173.037
Marker10704	6	173.037
Marker10577	6	173.037
Marker31342	6	173.037
Marker108728	6	173.037
Marker3609	6	173.037
Marker121800	6	173.037
Marker119298	6	174.436
Marker121815	6	174.436
Marker121033	6	174.436
Marker107118	6	174.436
Marker107589	6	174.436
Marker408	6	175.13
Marker109471	6	175.825
Marker40802	6	175.825
Marker118401	6	175.825
Marker116644	6	175.825
Marker4763	6	176.519
Marker107288	6	177.214
Marker3764	6	177.214
Marker122570	6	177.214
Marker117477	6	177.214
Marker112745	6	177.908
Marker36953	6	178.602
Marker116646	6	178.602
Marker116651	6	178.602
Marker26902	6	178.602
Marker91770	6	178.602
Marker117496	6	179.297
Marker37941	6	179.991
Marker23015	6	180.686
Marker16634	6	180.686
Marker3349	6	182.084
Marker114715	6	182.084
Marker108754	6	182.084
Marker113810	6	182.779
Marker122551	6	184.178
Marker122554	6	184.178
Marker2063	6	187.015
Marker13623	6	187.015
Marker110365	6	187.015
Marker8350	6	187.015
Marker8363	6	187.015
Marker2315	6	187.015
Marker104966	6	187.71
Marker120008	6	187.71
Marker2068	6	187.71
Marker109984	6	188.404
Marker8443	6	189.485
Marker116667	6	190.565
Marker113494	6	191.964
Marker14796	6	192.658
Marker60675	6	192.658
Marker12494	6	192.658
Marker25284	6	192.658
Marker27477	6	192.658
Marker32525	6	192.658
Marker116664	6	192.658
Marker110219	6	192.658
Marker110216	6	196.231
Marker121431	6	196.231
Marker25278	6	205.279
Marker19834	6	207.392
Marker4844	6	210.229
Marker32240	6	210.987
Marker11294	6	227.04
Marker5451	6	227.04
Marker18979	7	0
Marker115655	7	2.849
Marker107410	7	9.385
Marker112972	7	9.693
Marker121783	7	11.936
Marker2590	7	11.936
Marker1894	7	12.63
Marker120044	7	12.63
Marker21113	7	12.63
Marker75586	7	13.325
Marker60036	7	13.325
Marker13722	7	13.325
Marker60033	7	13.325
Marker75589	7	13.325
Marker23144	7	15.438
Marker111334	7	17.551
Marker121245	7	17.551
Marker107033	7	22.628
Marker3195	7	26.947
Marker109526	7	29.06
Marker15452	7	31.173
Marker114224	7	33.286
Marker18804	7	35.399
Marker119397	7	36.093
Marker116286	7	36.788
Marker2812	7	36.788
Marker116804	7	39.625
Marker7574	7	41.024
Marker117210	7	41.719
Marker109359	7	41.719
Marker108115	7	42.413
Marker117768	7	43.812
Marker10446	7	44.506
Marker11150	7	45.905
Marker8387	7	45.905
Marker16470	7	46.599
Marker30534	7	47.294
Marker34841	7	47.294
Marker34838	7	47.988
Marker55138	7	47.988
Marker144	7	47.988
Marker4627	7	49.387
Marker11133	7	51.5
Marker891	7	57.346
Marker1076	7	58.04
Marker13334	7	58.04
Marker120441	7	59.439
Marker11401	7	59.439
Marker122644	7	60.134
Marker1840	7	60.134
Marker27406	7	60.134
Marker17737	7	60.134
Marker4732	7	60.134
Marker119936	7	60.134
Marker112697	7	60.828
Marker117461	7	60.828
Marker121531	7	60.828
Marker25107	7	60.828
Marker122069	7	63.666
Marker118491	7	67.985
Marker113146	7	71.558
Marker2777	7	71.558
Marker117199	7	72.252
Marker18580	7	72.252
Marker107087	7	72.252
Marker2264	7	73.651
Marker21887	7	73.651
Marker109749	7	74.345
Marker121286	7	74.345
Marker114001	7	74.345
Marker15503	7	75.04
Marker35009	7	75.04
Marker2335	7	76.439
Marker120144	7	77.133
Marker113617	7	77.133
Marker109474	7	77.133
Marker20034	7	77.133
Marker67255	7	77.133
Marker92418	7	77.828
Marker115975	7	78.522
Marker13738	7	78.522
Marker18732	7	78.522
Marker117075	7	78.522
Marker57568	7	78.522
Marker4327	7	78.522
Marker107284	7	78.522
Marker121693	7	78.522
Marker14055	7	78.522
Marker120224	7	78.522
Marker7725	7	78.522
Marker121020	7	78.522
Marker57570	7	78.522
Marker122469	7	78.522
Marker110496	7	78.522
Marker110106	7	78.522
Marker111489	7	79.216
Marker2824	7	79.911
Marker109264	7	80.605
Marker111156	7	81.3
Marker117811	7	81.994
Marker111165	7	82.689
Marker13813	7	84.087
Marker9954	7	85.486
Marker685	7	85.486
Marker41258	7	86.181
Marker120597	7	86.181
Marker107601	7	86.875
Marker35389	7	87.569
Marker116932	7	88.264
Marker113964	7	88.958
Marker8675	7	89.653
Marker31231	7	93.226
Marker31227	7	93.226
Marker106826	7	95.339
Marker116573	7	95.339
Marker23765	7	95.339
Marker108814	7	95.339
Marker20601	7	95.339
Marker116215	7	95.339
Marker3956	7	95.339
Marker111900	7	95.339
Marker119122	7	95.339
Marker33043	7	96.737
Marker111335	7	99.575
Marker119598	7	102.413
Marker222	7	104.526
Marker50910	7	104.526
Marker2002	7	105.22
Marker35173	7	105.22
Marker50907	7	105.22
Marker22398	7	107.333
Marker14719	7	108.028
Marker114169	7	108.028
Marker108838	7	108.028
Marker118540	7	108.028
Marker10746	7	109.426
Marker9393	7	109.426
Marker22427	7	109.426
Marker13703	7	110.121
Marker13717	7	112.234
Marker28475	7	114.347
Marker110108	7	116.46
Marker18892	7	119.297
Marker117908	7	124.374
Marker16885	7	127.947
Marker42909	7	130.06
Marker49316	7	132.173
Marker122016	7	134.286
Marker38136	7	134.286
Marker114801	7	138.605
Marker116332	7	138.605
Marker21210	7	139.3
Marker21214	7	139.3
Marker116560	7	139.3
Marker109789	7	139.3
Marker23555	7	139.3
Marker112475	7	141.413
Marker26832	7	142.811
Marker45366	7	142.811
Marker109352	7	142.811
Marker20666	7	143.506
Marker109355	7	143.506
Marker4614	7	147.825
Marker19544	7	149.224
Marker113866	7	149.224
Marker115513	7	149.224
Marker120172	7	149.224
Marker119504	7	149.918
Marker117597	7	152.756
Marker112185	7	152.756
Marker122608	7	152.756
Marker119552	7	152.756
Marker110055	7	156.329
Marker13893	7	156.329
Marker108890	7	157.023
Marker8880	7	157.023
Marker8816	7	157.023
Marker112309	7	161.346
Marker113181	7	163.033
Marker4257	7	164.015
Marker246	7	165.414
Marker41051	7	166.108
Marker9898	7	166.108
Marker113177	7	169.132
Marker111049	7	174.735
Marker31278	7	176.848
Marker56491	7	176.848
Marker108266	7	177.542
Marker901	7	177.542
Marker117364	7	177.542
Marker15440	7	178.237
Marker112688	7	178.931
Marker9963	7	179.626
Marker121383	7	179.626
Marker113666	7	179.626
Marker109971	7	180.32
Marker11371	7	181.719
Marker39906	7	181.719
Marker1882	7	182.413
Marker15902	7	183.108
Marker15732	7	184.506
Marker15966	7	185.201
Marker115241	7	185.895
Marker71747	7	185.895
Marker106729	7	186.59
Marker15455	7	186.59
Marker1493	7	188.703
Marker16817	8	0
Marker106673	8	2.998
Marker121912	8	2.998
Marker115097	8	31.922
Marker111969	8	36.441
Marker17784	8	36.441
Marker110771	8	37.135
Marker37456	8	37.135
Marker7582	8	37.135
Marker21314	8	37.135
Marker2612	8	37.135
Marker114566	8	37.135
Marker21309	8	37.135
Marker116831	8	37.135
Marker112602	8	37.135
Marker10649	8	37.135
Marker4427	8	37.83
Marker2605	8	37.83
Marker108715	8	38.524
Marker122722	8	38.524
Marker115468	8	39.218
Marker9561	8	40.617
Marker5264	8	40.617
Marker117542	8	41.312
Marker117539	8	41.312
Marker31606	8	41.312
Marker117548	8	41.312
Marker108864	8	41.312
Marker117533	8	41.312
Marker6509	8	41.312
Marker118459	8	41.312
Marker117547	8	41.312
Marker117536	8	41.312
Marker113740	8	41.312
Marker115036	8	41.312
Marker109060	8	41.312
Marker11940	8	41.312
Marker120875	8	43.425
Marker106840	8	43.425
Marker12871	8	43.425
Marker6325	8	43.425
Marker1409	8	46.262
Marker39186	8	46.262
Marker40060	8	46.262
Marker111661	8	46.262
Marker118336	8	46.262
Marker15221	8	46.957
Marker107312	8	47.651
Marker121521	8	47.651
Marker119375	8	47.651
Marker119105	8	47.651
Marker116483	8	47.651
Marker5165	8	47.651
Marker5161	8	47.651
Marker11928	8	49.05
Marker107372	8	49.744
Marker32102	8	51.143
Marker110299	8	53.256
Marker20908	8	53.95
Marker11932	8	53.95
Marker8996	8	53.95
Marker108763	8	56.788
Marker9272	8	58.187
Marker120704	8	58.881
Marker2918	8	59.576
Marker13592	8	59.576
Marker106498	8	61.689
Marker118503	8	68.316
Marker15133	8	68.316
Marker120001	8	69.715
Marker42541	8	70.409
Marker107849	8	73.247
Marker120907	8	74.645
Marker108023	8	75.34
Marker11869	8	75.34
Marker3856	8	75.34
Marker1673	8	76.034
Marker40960	8	76.729
Marker121757	8	77.423
Marker116034	8	78.118
Marker118251	8	78.118
Marker120271	8	78.118
Marker122195	8	78.812
Marker25529	8	78.812
Marker118654	8	78.812
Marker122191	8	78.812
Marker111190	8	79.507
Marker112990	8	79.507
Marker109786	8	79.507
Marker7698	8	80.905
Marker19358	8	80.905
Marker21086	8	80.905
Marker118930	8	83.743
Marker119503	8	85.856
Marker36285	8	85.856
Marker36289	8	85.856
Marker19532	8	86.55
[truncated: 1,369 more rows]

## Sheet: Male map
Marker name	LG number	Gentic position
Marker6744	1	0
Marker11091	1	0.694
Marker5625	1	0.694
Marker6651	1	0.694
Marker107334	1	0.694
Marker112157	1	0.694
Marker8579	1	0.694
Marker117297	1	1.389
Marker42316	1	1.389
Marker119014	1	2.083
Marker15990	1	2.083
Marker5427	1	2.083
Marker106710	1	2.083
Marker114397	1	2.778
Marker121692	1	2.778
Marker113989	1	2.778
Marker3709	1	4.177
Marker109271	1	4.177
Marker119082	1	4.177
Marker107228	1	4.871
Marker121398	1	4.871
Marker11419	1	6.27
Marker9669	1	6.27
Marker16791	1	6.964
Marker53209	1	8.363
Marker1718	1	9.762
Marker115748	1	11.16
Marker77406	1	12.559
Marker8344	1	13.958
Marker11655	1	17.531
Marker121210	1	17.531
Marker11533	1	17.531
Marker109321	1	18.929
Marker37622	1	18.929
Marker75542	1	18.929
Marker122301	1	19.624
Marker572	1	19.624
Marker110459	1	19.624
Marker21698	1	19.624
Marker113846	1	19.624
Marker116420	1	19.624
Marker108391	1	20.318
Marker112854	1	21.013
Marker22922	1	21.013
Marker120428	1	21.707
Marker11201	1	22.402
Marker4508	1	26.721
Marker21574	1	27.415
Marker107770	1	29.528
Marker115451	1	33.101
Marker9439	1	41.329
Marker28515	1	41.329
Marker15907	1	41.329
Marker113156	1	41.329
Marker8602	1	41.329
Marker9436	1	41.329
Marker112245	1	41.329
Marker119035	1	41.329
Marker111759	1	41.329
Marker112220	1	43.442
Marker120739	1	43.442
Marker13725	1	43.442
Marker106408	1	43.442
Marker108127	1	43.442
Marker109431	1	43.442
Marker7799	1	43.442
Marker114765	1	43.442
Marker118100	1	43.442
Marker114768	1	43.442
Marker1271	1	43.442
Marker117024	1	43.442
Marker115846	1	44.136
Marker121366	1	44.136
Marker118067	1	44.136
Marker24634	1	44.136
Marker113375	1	44.83
Marker114629	1	44.83
Marker104810	1	45.525
Marker107995	1	48.363
Marker3245	1	48.363
Marker114861	1	49.761
Marker115606	1	49.761
Marker25220	1	49.761
Marker26360	1	49.761
Marker114637	1	51.16
Marker5938	1	51.16
Marker119572	1	53.273
Marker12434	1	53.273
Marker116226	1	53.273
Marker2443	1	58.35
Marker108970	1	58.35
Marker114784	1	58.35
Marker1071	1	58.35
Marker116807	1	73.545
Marker33408	1	73.545
Marker119143	1	74.239
Marker25106	1	74.239
Marker96151	1	75.638
Marker39838	1	77.037
Marker4808	1	79.875
Marker120662	1	79.875
Marker10141	1	79.875
Marker113854	1	79.875
Marker108863	1	79.875
Marker114242	1	79.875
Marker2994	1	79.875
Marker5972	1	79.875
Marker107937	1	80.569
Marker18605	1	81.263
Marker18363	1	81.263
Marker119680	1	81.263
Marker104876	1	81.263
Marker122639	1	81.263
Marker5205	1	84.836
Marker7124	1	84.836
Marker111149	1	86.949
Marker109150	1	86.949
Marker113437	1	86.949
Marker107237	1	86.949
Marker8489	1	87.644
Marker1754	1	87.644
Marker109734	1	89.043
Marker119421	1	89.043
Marker111580	1	89.737
Marker13214	1	90.431
Marker8036	1	91.126
Marker108021	1	91.82
Marker107533	1	92.515
Marker114032	1	93.209
Marker109	1	93.209
Marker4416	1	95.322
Marker110426	1	95.322
Marker512	1	95.322
Marker111249	1	95.322
Marker4705	1	95.322
Marker107469	1	97.435
Marker121423	1	97.435
Marker17236	1	97.435
Marker114471	1	97.435
Marker21535	1	102.512
Marker118235	1	102.512
Marker4543	1	102.512
Marker1294	1	102.512
Marker10673	1	102.512
Marker43	1	106.085
Marker21928	1	106.085
Marker2199	1	106.085
Marker12059	1	106.085
Marker113651	1	106.085
Marker10254	1	106.779
Marker4420	1	107.474
Marker2622	1	107.474
Marker111197	1	107.474
Marker22468	1	107.474
Marker25547	1	107.474
Marker8778	1	123.613
Marker30181	1	137.882
Marker120595	1	138.576
Marker14952	1	139.975
Marker118019	1	139.975
Marker110287	1	148.202
Marker6653	1	148.202
Marker110825	1	148.202
Marker14728	1	148.202
Marker10766	1	148.202
Marker108471	1	153.279
Marker11324	1	153.279
Marker106770	1	153.974
Marker119533	1	153.974
Marker15122	1	156.087
Marker119301	1	157.485
Marker118696	1	157.485
Marker996	1	157.485
Marker111098	1	159.598
Marker7318	1	159.598
Marker119534	1	159.598
Marker16249	1	159.598
Marker116471	1	159.598
Marker33709	1	159.598
Marker14408	1	159.598
Marker120988	1	159.598
Marker112240	1	159.598
Marker25627	1	159.598
Marker4113	1	159.598
Marker108764	1	159.598
Marker1963	1	159.598
Marker107797	1	159.598
Marker111932	1	159.598
Marker19207	1	159.598
Marker4533	1	159.598
Marker36949	1	159.598
Marker6498	1	159.598
Marker7158	1	159.598
Marker29978	1	159.598
Marker23164	1	159.598
Marker36318	1	159.598
Marker6792	1	159.598
Marker121499	1	159.598
Marker119795	1	159.598
Marker504	1	159.598
Marker9475	1	159.598
Marker112626	1	159.598
Marker119792	1	159.598
Marker117796	1	159.598
Marker110945	1	160.293
Marker110950	1	160.293
Marker114755	1	160.293
Marker107153	1	166.139
Marker106519	1	166.139
Marker113735	1	168.977
Marker108988	1	178.857
Marker17838	1	179.552
Marker106534	1	179.552
Marker118058	1	179.552
Marker120775	1	179.552
Marker7315	1	180.246
Marker115413	1	180.246
Marker20253	1	180.246
Marker121849	1	185.323
Marker112760	1	185.323
Marker21693	1	185.323
Marker17083	1	188.16
Marker106716	1	188.855
Marker277	1	188.855
Marker106711	1	188.855
Marker112237	1	189.549
Marker118219	1	189.549
Marker27227	1	192.387
Marker4283	1	192.387
Marker116035	1	192.387
Marker31530	1	192.387
Marker114913	1	193.081
Marker7539	1	193.081
Marker107968	1	198.928
Marker108627	1	202.501
Marker109997	1	208.347
Marker109078	1	208.347
Marker1610	1	208.347
Marker43404	1	208.347
Marker1613	1	208.347
Marker109130	1	208.347
Marker109127	1	208.347
Marker111562	1	208.347
Marker116572	1	208.347
Marker31417	1	209.041
Marker101410	1	209.041
Marker19239	1	209.041
Marker103129	1	209.041
Marker24157	1	209.041
Marker3523	1	209.041
Marker118666	1	209.041
Marker5642	1	209.041
Marker109899	1	209.041
Marker16340	1	209.735
Marker108087	1	210.43
Marker13339	1	210.43
Marker59487	1	211.124
Marker54752	1	211.124
Marker121344	1	211.124
Marker107147	1	211.124
Marker120922	1	211.819
Marker2149	1	211.819
Marker34156	1	211.819
Marker110804	1	213.218
Marker12607	1	217.537
Marker1249	1	217.537
Marker107933	1	218.231
Marker10279	1	218.231
Marker110033	1	228.959
Marker19453	1	228.959
Marker19456	1	228.959
Marker7760	1	228.959
Marker114730	1	230.358
Marker116179	1	230.358
Marker7718	1	230.358
Marker115211	1	230.358
Marker35743	1	231.052
Marker110546	1	231.052
Marker6567	1	232.451
Marker96015	1	232.451
Marker38458	1	232.451
Marker110879	2	0
Marker105017	2	0
Marker5014	2	0
Marker113170	2	0.694
Marker122763	2	0.694
Marker111041	2	0.694
Marker117735	2	0.694
Marker110263	2	0.694
Marker114215	2	0.694
Marker113838	2	0.694
Marker116559	2	0.694
Marker118897	2	0.694
Marker110956	2	2.093
Marker120153	2	2.788
Marker110288	2	4.186
Marker121576	2	4.186
Marker120218	2	4.881
Marker120194	2	4.881
Marker108070	2	4.881
Marker106681	2	4.881
Marker120215	2	5.575
Marker5666	2	6.27
Marker3706	2	6.27
Marker108159	2	6.27
Marker107239	2	6.27
Marker4619	2	6.27
Marker34053	2	6.964
Marker109219	2	6.964
Marker111446	2	6.964
Marker29638	2	6.964
Marker23543	2	6.964
Marker111578	2	7.659
Marker117957	2	7.659
Marker15856	2	8.353
Marker108984	2	8.353
Marker116754	2	9.047
Marker21472	2	9.047
Marker114503	2	11.885
Marker122627	2	11.885
Marker110438	2	19.306
Marker110278	2	22.144
Marker117551	2	22.144
Marker121370	2	24.981
Marker119580	2	31.609
Marker14915	2	33.007
Marker14919	2	33.007
Marker113313	2	33.007
Marker36760	2	33.702
Marker769	2	34.396
Marker120810	2	35.091
Marker61512	2	35.785
Marker113187	2	35.785
Marker108849	2	35.785
Marker118724	2	37.184
Marker22554	2	38.583
Marker117510	2	39.277
Marker116278	2	39.277
Marker112288	2	40.676
Marker6128	2	41.37
Marker112562	2	41.37
Marker121182	2	41.37
Marker108333	2	42.065
Marker112285	2	42.759
Marker20836	2	47.836
Marker14167	2	48.53
Marker114007	2	49.225
Marker118633	2	49.919
Marker119879	2	51.318
Marker4276	2	51.318
Marker121449	2	51.318
Marker9932	2	52.717
Marker107092	2	52.717
Marker12798	2	55.554
Marker30029	2	56.953
Marker111436	2	66
Marker7131	2	66
Marker1149	2	66.695
Marker108945	2	66.695
Marker949	2	67.389
Marker118250	2	67.389
Marker41095	2	68.788
Marker24650	2	69.482
Marker42565	2	69.482
Marker119714	2	70.177
Marker117637	2	70.177
Marker122411	2	70.177
Marker12688	2	70.177
Marker112716	2	70.177
Marker119411	2	70.177
Marker111924	2	70.177
Marker118552	2	70.177
Marker32273	2	70.177
Marker112874	2	70.177
Marker107685	2	74.496
Marker35633	2	75.19
Marker33108	2	75.19
Marker115423	2	75.19
Marker122101	2	75.19
Marker113796	2	75.885
Marker107203	2	76.579
Marker118136	2	77.978
Marker15317	2	78.672
Marker108783	2	79.367
Marker7405	2	80.061
Marker119148	2	80.756
Marker35578	2	82.869
Marker119981	2	82.869
Marker108935	2	82.869
Marker106964	2	83.563
Marker111784	2	84.258
Marker501	2	84.258
Marker47	2	84.258
Marker109115	2	86.371
Marker107145	2	86.371
Marker109684	2	86.371
Marker107429	2	87.065
Marker12326	2	87.065
Marker107841	2	87.76
Marker109119	2	87.76
Marker110212	2	87.76
Marker119242	2	87.76
Marker120068	2	89.158
Marker115075	2	89.158
Marker4235	2	89.853
Marker13689	2	89.853
Marker121561	2	91.251
Marker122008	2	91.946
Marker120415	2	92.64
Marker107192	2	97.717
Marker121704	2	97.717
Marker120151	2	97.717
Marker58499	2	97.717
Marker107242	2	97.717
Marker33859	2	98.412
Marker107507	2	98.412
Marker58495	2	99.106
Marker43139	2	99.106
Marker58497	2	99.106
Marker13924	2	99.106
Marker8731	2	102.679
Marker108180	2	108.525
Marker119435	2	108.525
Marker402	2	112.098
Marker19840	2	112.793
Marker115809	2	116.366
Marker8071	2	117.06
Marker6816	2	118.459
Marker2673	2	119.857
Marker118171	2	121.256
Marker118177	2	121.256
Marker113046	2	121.95
Marker109048	2	121.95
Marker121085	2	122.645
Marker107500	2	122.645
Marker7413	2	122.645
Marker7814	2	122.645
Marker3152	2	122.645
Marker2526	2	122.645
Marker118038	2	122.645
Marker121484	2	123.339
Marker5845	2	123.339
Marker106690	2	123.339
Marker23547	2	123.339
Marker48296	2	123.339
Marker118941	2	123.339
Marker111517	2	123.339
Marker57901	2	123.339
Marker854	2	124.034
Marker111836	2	124.034
Marker110246	2	124.034
Marker107631	2	125.433
Marker122	2	126.127
Marker108156	2	126.127
Marker107314	2	126.127
Marker110008	2	126.127
Marker114367	2	126.127
Marker118079	2	126.127
Marker113775	2	126.127
Marker106730	2	126.821
Marker115909	2	127.516
Marker5661	2	127.516
Marker21639	2	127.516
Marker44979	2	127.516
Marker121647	2	127.516
Marker39513	2	127.516
Marker20794	2	127.516
Marker24197	2	127.516
Marker118629	2	127.516
Marker112102	2	127.516
Marker107997	2	127.516
Marker109610	2	127.516
Marker115744	2	127.516
Marker3117	2	127.516
Marker5319	2	127.516
Marker6207	2	127.516
Marker27437	2	127.516
Marker112009	2	127.516
Marker109594	2	127.516
Marker117394	2	127.516
Marker4949	2	127.516
Marker109045	2	127.516
Marker17834	2	127.516
Marker105224	2	127.516
Marker111433	2	127.516
Marker111699	2	134.937
Marker106776	2	137.05
Marker113490	2	140.623
Marker29162	2	142.736
Marker117905	2	145.388
Marker115980	2	145.564
Marker106862	2	149.137
Marker3557	2	149.137
Marker7883	2	149.137
Marker119309	2	150.536
Marker13136	2	157.163
Marker105479	2	163.009
Marker2704	2	164.408
Marker106496	2	164.408
Marker42112	2	164.408
Marker118734	2	164.408
Marker105809	2	164.408
Marker97461	2	164.408
Marker35184	2	165.806
Marker13579	2	166.501
Marker113880	2	168.614
Marker106360	2	170.727
Marker112083	2	170.727
Marker24231	2	171.421
Marker106512	2	172.116
Marker118853	2	172.116
Marker121612	2	172.116
Marker107129	2	172.81
Marker118584	2	172.81
Marker19446	2	177.129
Marker109348	2	177.129
Marker25518	2	177.824
Marker12986	2	180.661
Marker18668	2	181.356
Marker14485	2	181.356
Marker113589	2	181.356
Marker112970	2	181.356
Marker11977	2	182.05
Marker762	2	182.745
Marker121395	2	182.745
Marker114371	2	182.745
Marker4371	2	183.625
Marker29348	2	185.548
Marker121271	2	186.242
Marker108298	2	186.937
Marker116469	2	187.631
Marker58288	2	187.631
Marker115701	2	189.03
Marker20274	2	190.428
Marker17391	2	191.827
Marker116521	3	0
Marker2844	3	0
Marker107580	3	0
Marker118233	3	1.399
Marker41490	3	14.759
Marker103609	3	14.759
Marker3510	3	15.453
Marker114690	3	15.453
Marker107630	3	15.453
Marker107675	3	15.453
Marker22405	3	15.453
Marker112167	3	16.148
Marker118981	3	16.148
Marker22409	3	16.148
Marker120798	3	16.148
Marker5355	3	16.148
Marker13961	3	16.148
Marker107990	3	18.985
Marker112579	3	24.062
Marker16934	3	24.062
Marker8591	3	24.757
Marker29123	3	25.451
Marker113276	3	25.451
Marker16929	3	28.289
Marker114640	3	28.289
Marker106385	3	28.983
Marker831	3	28.983
Marker828	3	28.983
Marker107921	3	28.983
Marker2847	3	29.678
Marker21865	3	29.678
Marker28157	3	29.678
Marker26208	3	29.678
Marker106680	3	29.678
Marker115227	3	30.372
Marker11379	3	39.419
Marker611	3	39.419
Marker7423	3	39.419
Marker967	3	41.532
Marker11995	3	42.931
Marker116582	3	42.931
Marker8255	3	42.931
Marker10482	3	42.931
Marker11057	3	42.931
Marker665	3	43.625
Marker28127	3	43.625
Marker118078	3	45.024
Marker110853	3	45.719
Marker119431	3	46.413
Marker10912	3	46.413
Marker120677	3	47.108
Marker110916	3	47.802
Marker101589	3	47.802
Marker114610	3	48.496
Marker12540	3	49.191
Marker4365	3	49.191
Marker29774	3	51.304
Marker8233	3	51.304
Marker94267	3	51.304
Marker39803	3	51.998
Marker39806	3	53.397
Marker104692	3	54.796
Marker114062	3	54.796
Marker118631	3	58.369
Marker118626	3	58.369
Marker115947	3	59.063
Marker115948	3	59.063
Marker14490	3	59.063
Marker110994	3	61.176
Marker107640	3	61.176
Marker109905	3	61.871
Marker115940	3	63.269
Marker113768	3	83.37
Marker110895	3	83.37
Marker5297	3	85.483
Marker119967	3	90.56
Marker111561	3	90.56
Marker112798	3	90.56
Marker33755	3	90.56
Marker112073	3	90.56
Marker117748	3	90.56
Marker106643	3	94.133
Marker37795	3	94.828
Marker32930	3	95.522
Marker1067	3	95.522
Marker117556	3	96.921
Marker113236	3	96.921
Marker121242	3	96.921
Marker118921	3	97.615
Marker10938	3	97.615
Marker16898	3	97.615
Marker115343	3	97.615
Marker108758	3	98.31
Marker794	3	99.004
Marker12521	3	99.004
Marker105570	3	99.004
Marker111846	3	99.004
Marker109810	3	99.004
Marker365	3	99.699
Marker117716	3	99.699
Marker114267	3	100.393
Marker110584	3	100.393
Marker121591	3	100.393
Marker108588	3	100.393
Marker118232	3	100.393
Marker7106	3	100.393
Marker107590	3	100.393
Marker114303	3	100.393
Marker107283	3	100.393
Marker28823	3	101.087
Marker6457	3	103.925
Marker46397	3	105.324
Marker113968	3	108.897
Marker111720	3	110.295
Marker115048	3	110.295
Marker111141	3	110.295
Marker110019	3	110.295
Marker112251	3	111.694
Marker20223	3	111.694
Marker118109	3	111.694
Marker105632	3	111.694
Marker113949	3	111.694
Marker1198	3	111.694
Marker115681	3	111.694
Marker115539	3	111.694
Marker107032	3	111.694
Marker111629	3	111.694
Marker110092	3	111.694
Marker119763	3	111.694
Marker29618	3	113.093
Marker113038	3	113.093
Marker16523	3	113.787
Marker120352	3	114.482
Marker22823	3	114.482
Marker114667	3	114.482
Marker121238	3	114.482
Marker117919	3	114.482
Marker25893	3	114.482
Marker101926	3	114.482
Marker11494	3	115.176
Marker113662	3	116.575
Marker15045	3	117.269
Marker18300	3	117.964
Marker10962	3	117.964
Marker119589	3	119.363
Marker15372	3	119.363
Marker118095	3	119.363
Marker107536	3	119.363
Marker110037	3	120.057
Marker111693	3	120.751
Marker111979	3	120.751
Marker109052	3	120.751
Marker106316	3	120.751
Marker111429	3	120.751
Marker24750	3	128.979
Marker15575	3	128.979
Marker1382	3	128.979
Marker550	3	130.378
Marker106958	3	131.072
Marker109244	3	131.767
Marker20060	3	133.165
Marker112937	3	133.165
Marker111381	3	134.564
Marker115828	3	136.677
Marker113232	3	136.677
Marker120123	3	136.677
Marker69218	3	138.076
Marker107201	3	138.77
Marker15865	3	138.77
Marker114165	3	139.464
Marker11896	3	139.464
Marker8160	3	139.464
Marker118636	3	140.159
Marker114859	3	140.159
Marker1797	3	141.558
Marker114887	3	142.956
Marker121985	3	145.794
Marker14557	3	146.488
Marker15093	3	147.183
Marker15976	3	147.183
Marker10391	3	147.877
Marker121266	3	147.877
Marker41636	3	148.572
Marker121292	3	151.409
Marker60435	3	151.409
Marker109533	3	154.247
Marker117284	3	154.247
Marker112421	3	154.247
Marker116441	3	154.942
Marker116439	3	154.942
Marker19602	3	155.636
Marker18120	3	155.636
Marker106997	3	156.33
Marker107351	3	157.025
Marker14215	3	157.025
Marker119849	3	157.025
Marker116602	3	158.424
Marker114104	3	158.424
Marker120079	3	158.424
Marker122719	3	158.424
Marker113215	3	158.424
Marker109765	3	158.424
Marker121863	3	158.424
Marker22778	3	158.424
Marker116405	3	158.424
Marker120546	3	158.424
Marker111655	3	158.424
Marker112904	3	161.261
Marker117610	3	161.956
Marker118859	3	162.65
Marker119913	3	162.65
Marker105007	3	162.65
Marker3018	3	162.65
Marker107529	3	162.65
Marker19451	3	162.65
Marker3717	3	162.65
Marker119246	3	162.65
Marker113870	3	165.488
Marker106127	3	166.182
Marker106970	3	166.182
Marker119232	3	171.259
Marker48244	3	172.658
Marker108377	3	174.056
Marker120622	3	180.684
Marker3928	3	180.684
Marker106886	3	181.378
Marker21761	3	184.216
Marker108476	3	184.91
Marker3041	3	184.91
Marker118008	3	186.309
Marker18444	3	187.003
Marker107880	3	188.402
Marker28538	3	188.402
Marker112797	3	188.402
Marker122083	3	188.402
Marker18106	3	188.402
Marker107932	3	190.515
Marker121952	3	190.515
Marker115634	3	191.21
Marker114071	3	191.904
Marker113534	3	191.904
Marker12418	3	192.599
Marker114597	3	193.997
Marker22980	3	193.997
Marker121740	3	196.835
Marker894	3	196.835
Marker112012	3	197.529
Marker112709	3	197.529
Marker16562	3	197.529
Marker117200	3	197.529
Marker12224	3	199.642
Marker41645	3	199.642
Marker113343	4	0
Marker39489	4	0.2
Marker107923	4	0.356
Marker119968	4	7.905
Marker112261	4	8.387
Marker43112	4	20.638
Marker80230	4	22.751
Marker10871	4	22.751
Marker109071	4	26.323
Marker30995	4	26.323
Marker10718	4	29.896
Marker24910	4	29.896
Marker117492	4	29.896
Marker113659	4	29.896
Marker17606	4	29.896
Marker113929	4	29.896
Marker120905	4	29.896
Marker12163	4	29.896
Marker119675	4	29.896
Marker44559	4	35.743
Marker110721	4	35.743
Marker25155	4	35.743
Marker29748	4	36.437
Marker1507	4	45.484
Marker11007	4	45.484
Marker117056	4	52.111
Marker7155	4	52.111
Marker108149	4	52.111
Marker109578	4	52.111
Marker106994	4	53.51
Marker110504	4	57.829
Marker106621	4	57.829
Marker106617	4	57.829
Marker49954	4	60.667
Marker22486	4	60.667
Marker113000	4	70.548
Marker111387	4	70.548
Marker15829	4	70.548
Marker13651	4	86.686
Marker109459	4	86.686
Marker14457	4	86.686
Marker120445	4	86.686
Marker108074	4	86.686
Marker107313	4	88.085
Marker108490	4	88.085
Marker5732	4	93.162
Marker27232	4	93.162
Marker105858	4	95.275
Marker21006	4	95.275
Marker117851	4	95.275
Marker10908	4	95.275
Marker120783	4	95.275
Marker30200	4	95.275
Marker4578	4	95.275
Marker117168	4	95.275
Marker11963	4	95.275
Marker40271	4	95.275
Marker113856	4	95.275
Marker119666	4	95.275
Marker116088	4	96.673
Marker11258	4	96.673
Marker8890	4	96.673
Marker22713	4	97.368
Marker120346	4	97.368
Marker9111	4	97.368
Marker113049	4	99.481
Marker116999	4	99.481
Marker120786	4	99.481
Marker114672	4	99.481
Marker114745	4	99.481
Marker110844	4	99.481
Marker20327	4	99.481
Marker106520	4	99.481
Marker119546	4	99.481
Marker121588	4	99.481
Marker27597	4	99.481
Marker12099	4	99.481
Marker109240	4	99.481
Marker14399	4	99.481
Marker112149	4	99.481
Marker13831	4	99.481
Marker120654	4	99.481
Marker119498	4	99.481
Marker31906	4	99.481
Marker113686	4	99.481
Marker121648	4	99.481
Marker13201	4	101.594
Marker37037	4	101.594
Marker12296	4	101.594
Marker118714	4	105.167
Marker118715	4	105.167
Marker72	4	105.167
Marker23953	4	108.74
Marker6829	4	108.74
Marker13085	4	109.434
Marker108364	4	109.434
Marker14311	4	109.434
Marker119723	4	113.007
Marker4788	4	113.007
Marker104705	4	113.702
Marker20238	4	113.702
Marker113043	4	113.702
Marker6773	4	113.702
Marker106405	4	113.702
Marker114286	4	114.396
Marker120111	4	114.396
Marker95829	4	115.795
Marker13823	4	117.193
Marker106590	4	117.193
Marker34	4	117.193
Marker95833	4	117.193
Marker17098	4	117.193
Marker111027	4	117.193
Marker110181	4	117.193
Marker251	4	117.193
Marker112845	4	117.193
Marker21146	4	117.193
Marker5454	4	117.193
Marker114432	4	117.193
Marker118076	4	117.193
Marker111888	4	117.193
Marker120778	4	117.193
Marker103665	4	117.193
Marker1540	4	117.193
Marker6056	4	117.193
Marker117055	4	117.193
Marker122430	4	117.193
Marker120356	4	118.592
Marker119134	4	118.592
Marker2755	4	118.592
Marker20801	4	118.592
Marker110662	4	118.592
Marker32508	4	118.592
Marker120340	4	118.592
Marker110333	4	118.592
Marker32605	4	119.991
Marker2162	4	119.991
Marker7721	4	121.39
Marker103582	4	122.788
Marker108151	4	122.788
Marker52415	4	122.788
Marker118307	4	123.483
Marker111153	4	129.329
Marker107364	4	129.329
Marker110137	4	129.329
Marker106421	4	130.727
Marker114283	4	132.84
Marker113767	4	134.239
Marker14891	4	135.638
Marker14193	4	135.638
Marker122586	4	138.475
Marker110516	4	138.475
Marker1835	4	141.313
Marker735	4	141.313
Marker111807	4	141.313
Marker38690	4	141.313
Marker10088	4	142.008
Marker107435	4	142.008
Marker111234	4	142.702
Marker114585	4	143.396
Marker73451	4	143.396
Marker29847	4	143.396
Marker23939	4	143.396
Marker119090	4	144.091
Marker416	4	144.091
Marker118259	4	144.091
Marker114417	4	144.091
Marker25276	4	144.091
Marker116596	4	144.091
Marker122020	4	145.49
Marker1479	4	145.49
Marker114588	4	146.184
Marker104859	4	146.184
Marker117429	4	146.878
Marker111115	4	146.878
Marker107783	4	146.878
Marker114035	4	147.573
Marker108990	4	147.573
Marker111085	4	147.573
Marker4138	4	151.892
Marker649	4	151.892
Marker9205	4	151.892
Marker4142	4	151.892
Marker113904	4	151.892
Marker110533	4	151.892
Marker108790	4	151.892
Marker14361	4	153.291
Marker116625	4	153.291
Marker22667	4	153.291
Marker110274	4	153.291
Marker116629	4	153.985
Marker109977	4	153.985
Marker92738	4	156.098
Marker92743	4	156.098
Marker111157	4	156.098
Marker5627	4	158.936
Marker114115	4	158.936
Marker121067	4	158.936
Marker18341	4	161.774
Marker3739	4	161.774
Marker35662	4	161.774
Marker122252	4	163.172
Marker20682	4	163.172
Marker121017	4	163.172
Marker22955	4	163.867
Marker3414	4	163.867
Marker10337	4	163.867
Marker119135	4	164.561
Marker120264	4	164.561
Marker15772	4	164.561
Marker4379	4	164.561
Marker4382	4	164.561
Marker107394	4	164.561
Marker121887	4	165.256
Marker112947	4	165.256
Marker113435	4	165.95
Marker16868	4	165.95
Marker2507	4	171.027
Marker118986	4	172.426
Marker16664	4	176.745
Marker116814	4	176.745
Marker9301	4	179.583
Marker114027	4	180.277
Marker10791	4	180.277
Marker112590	4	180.277
Marker10706	4	180.971
Marker111330	4	180.971
Marker7142	4	180.971
Marker116012	4	180.971
Marker110234	4	182.37
Marker8039	4	182.37
Marker39238	4	182.37
Marker113877	4	182.37
Marker121785	4	183.769
Marker8859	4	183.769
Marker117995	4	184.463
Marker116773	4	184.463
Marker4818	4	184.463
Marker14662	4	185.158
Marker2491	4	185.158
Marker12528	4	185.852
Marker7530	4	185.852
Marker14139	4	186.547
Marker13103	4	186.547
Marker637	4	186.547
Marker22578	4	189.384
Marker111269	4	190.783
Marker112509	4	190.783
Marker108727	4	190.783
Marker109491	4	190.783
Marker24867	4	190.783
Marker120493	4	201.511
Marker107244	4	201.511
Marker122455	4	203.624
Marker1021	4	203.624
Marker101470	4	203.624
Marker115004	4	203.624
Marker121325	4	203.624
Marker109124	4	203.624
Marker196	4	203.624
Marker122452	4	204.318
Marker6362	4	205.013
Marker1697	4	205.013
Marker107514	4	205.013
Marker118838	4	205.013
Marker6049	4	209.332
Marker14101	4	209.332
Marker114483	4	209.332
Marker26049	4	211.445
Marker3274	4	212.14
Marker7239	4	212.14
Marker3623	4	212.834
Marker120269	4	212.834
Marker48108	4	212.834
Marker95094	4	212.834
Marker106721	4	213.528
Marker117588	4	213.528
Marker114313	4	213.528
Marker24729	4	214.223
Marker108966	4	214.223
Marker20352	4	214.223
Marker6464	4	214.223
Marker114402	4	214.223
Marker119218	4	214.223
Marker108384	4	214.223
Marker112650	4	214.917
Marker10817	4	226.507
Marker30554	4	226.507
Marker3968	5	0
Marker121034	5	0
Marker113392	5	0
Marker108511	5	0
Marker115410	5	0
Marker119843	5	0
Marker23474	5	0
Marker8086	5	0
Marker8522	5	0
Marker120737	5	0
Marker122062	5	0
Marker18883	5	0
Marker111687	5	0
Marker16712	5	1.399
Marker964	5	1.399
Marker111931	5	3.512
Marker2012	5	3.512
Marker107736	5	4.206
Marker116759	5	4.206
Marker113203	5	4.206
Marker7511	5	4.206
Marker119709	5	4.206
Marker3727	5	4.206
Marker680	5	4.206
Marker19328	5	4.206
Marker116883	5	10.052
Marker122218	5	15.129
Marker107311	5	20.975
Marker61685	5	21.67
Marker118959	5	28.297
Marker111315	5	28.991
Marker109862	5	29.686
Marker114316	5	29.686
Marker119931	5	36.313
Marker14489	5	36.313
Marker2013	5	36.313
Marker117645	5	38.426
Marker102809	5	38.426
Marker35	5	39.121
Marker2451	5	39.121
Marker108090	5	39.121
Marker2446	5	39.121
Marker110585	5	40.519
Marker19780	5	40.519
Marker122138	5	41.214
Marker109651	5	44.787
Marker116882	5	45.481
Marker110480	5	45.481
Marker121997	5	45.481
Marker121049	5	47.738
Marker2615	5	49.29
Marker106411	5	51.141
Marker12033	5	51.141
Marker3825	5	53.254
Marker113257	5	53.254
Marker122017	5	56.091
Marker11148	5	57.49
Marker5695	5	58.889
Marker16425	5	60.287
Marker53743	5	60.287
Marker7703	5	61.686
Marker107531	5	63.085
Marker1425	5	65.922
Marker115551	5	65.922
Marker2392	5	65.922
Marker121862	5	65.922
Marker9614	5	66.617
Marker18626	5	66.617
Marker9608	5	66.617
Marker3821	5	70.19
Marker1770	5	70.884
Marker8934	5	70.884
Marker4694	5	70.884
Marker5970	5	70.884
Marker112939	5	77.512
Marker34519	5	77.512
Marker107655	5	77.512
Marker121436	5	77.512
Marker17179	5	77.512
Marker10335	5	77.512
Marker111910	5	77.512
Marker1677	5	77.512
Marker27901	5	77.512
Marker117285	5	84.139
Marker1012	5	84.139
Marker117968	5	84.139
Marker236	5	84.139
Marker113938	5	89.985
Marker2841	5	89.985
Marker112943	5	89.985
Marker115357	5	89.985
Marker113237	5	90.679
Marker11274	5	90.679
Marker27742	5	90.679
Marker121434	5	90.679
Marker114708	5	90.679
Marker266	5	90.679
Marker7186	5	90.679
Marker615	5	90.679
Marker113786	5	90.679
Marker10383	5	90.679
Marker17216	5	90.679
Marker119273	5	90.679
Marker23533	5	90.679
Marker117871	5	91.374
Marker4132	5	95.693
Marker106571	5	96.388
Marker118139	5	97.082
Marker102357	5	97.082
Marker111469	5	97.082
Marker5884	5	97.082
Marker119185	5	97.082
Marker11898	5	97.082
Marker116431	5	97.777
Marker121233	5	98.471
Marker105934	5	102.79
Marker107853	5	102.79
Marker102728	5	102.79
Marker117726	5	103.485
Marker17769	5	103.485
Marker12681	5	103.485
Marker118447	5	103.485
Marker22841	5	103.485
Marker14769	5	103.485
Marker117870	5	103.485
Marker466	5	103.485
Marker106518	5	103.485
Marker108499	5	103.485
Marker122288	5	103.485
Marker112586	5	103.485
Marker43558	5	103.485
Marker106981	5	103.485
Marker11808	5	104.179
Marker119771	5	104.874
Marker113827	5	104.874
Marker117555	5	104.874
Marker106945	5	112.295
Marker14581	5	113.693
Marker42525	5	114.388
Marker3347	5	115.786
Marker113522	5	116.481
Marker109513	5	116.481
Marker114059	5	116.481
Marker3291	5	116.481
Marker40818	5	118.594
Marker24922	5	118.594
Marker108256	5	119.288
Marker115260	5	120.687
Marker31135	5	120.687
Marker113868	5	125.764
Marker110849	5	127.877
Marker45502	5	127.877
Marker108526	5	129.99
Marker108523	5	129.99
Marker9130	5	130.684
Marker120727	5	139.731
Marker112426	5	139.731
Marker111916	5	139.731
Marker113587	5	141.844
Marker121038	5	141.844
Marker7487	5	143.243
Marker926	5	143.243
Marker53651	5	145.356
Marker44922	5	145.356
Marker118256	5	145.356
Marker111771	5	145.356
Marker108670	5	145.356
Marker30416	5	145.356
Marker14676	5	145.356
Marker10922	5	145.356
Marker120747	5	145.356
Marker108823	5	145.356
Marker111194	5	145.356
Marker115629	5	145.356
Marker111376	5	145.356
Marker10072	5	145.356
Marker44157	5	145.356
Marker40371	5	145.356
Marker10742	5	145.356
Marker106810	5	145.356
Marker55787	5	145.356
Marker113576	5	145.356
Marker25217	5	145.356
Marker6733	5	145.356
Marker6783	5	145.356
Marker110767	5	145.356
Marker110858	5	145.356
Marker114696	5	145.356
Marker114691	5	145.356
Marker107221	5	145.356
Marker14679	5	145.356
Marker119935	5	145.356
Marker10595	5	145.356
Marker24593	5	145.356
Marker40911	5	145.356
Marker108019	5	145.356
Marker106033	5	145.356
Marker21494	5	148.929
Marker19407	5	148.929
Marker114873	5	148.929
Marker23911	5	148.929
Marker107320	5	148.929
Marker121805	5	151.042
Marker110919	5	151.042
Marker121289	5	151.042
Marker3432	5	153.88
Marker113397	5	153.88
Marker119311	5	153.88
Marker110990	5	153.88
Marker20425	5	154.574
Marker570	5	154.574
Marker114182	5	155.973
Marker12659	5	155.973
Marker15131	5	155.973
Marker107720	5	155.973
Marker116419	5	155.973
Marker31384	5	155.973
Marker9922	5	155.973
Marker9709	5	157.372
Marker119837	5	160.209
Marker117642	5	160.209
Marker110773	5	160.209
Marker119851	5	161.608
Marker120279	5	162.302
Marker111406	5	162.302
Marker791	5	163.701
Marker110808	5	164.395
Marker33025	5	165.09
Marker110401	5	166.489
Marker33385	5	167.183
Marker6236	5	167.183
Marker12216	5	167.183
Marker118412	5	167.183
Marker109831	5	167.878
Marker25589	5	169.276
Marker4279	5	170.675
Marker288	5	172.788
Marker110336	5	173.482
Marker120384	5	179.328
Marker111936	5	182.166
Marker11867	5	184.279
Marker15030	5	184.279
Marker1167	5	184.279
Marker3222	5	184.279
Marker109113	5	184.279
Marker120231	5	184.279
Marker28836	5	184.279
Marker45676	5	192.507
Marker108928	5	193.201
Marker28551	5	193.201
Marker26780	5	193.201
Marker10080	5	199.047
Marker3495	5	200.446
Marker121634	5	202.211
Marker121636	5	203.955
Marker113383	5	208.274
Marker11041	5	208.274
Marker13634	5	208.969
Marker13104	5	208.969
Marker20361	5	208.969
Marker110971	5	210.367
Marker11039	5	211.062
Marker7824	5	211.062
Marker11448	5	211.756
Marker8441	5	211.756
Marker20501	5	211.756
Marker120791	5	211.756
Marker5650	5	211.756
Marker9173	5	211.756
Marker22596	5	212.451
Marker106601	5	212.451
Marker244	5	212.451
Marker121812	5	212.451
Marker115189	5	212.451
Marker3103	5	212.451
Marker29461	5	212.451
Marker8749	5	212.451
Marker110188	5	212.451
Marker120359	5	212.451
Marker112060	5	212.451
Marker109061	5	212.451
Marker15543	5	212.451
Marker105092	5	212.451
Marker108343	5	212.451
Marker106792	5	212.451
Marker109572	5	212.451
Marker12198	5	212.451
Marker112390	5	212.451
Marker1058	5	212.451
Marker106457	5	212.451
Marker116963	5	212.451
Marker19209	5	212.451
Marker9458	5	212.451
Marker107506	5	212.451
Marker117893	5	212.451
Marker121447	5	212.451
Marker12473	5	212.451
Marker1637	5	212.451
Marker120768	5	212.451
Marker121078	6	0
Marker39447	6	0
Marker113465	6	0
Marker28083	6	0
Marker101	6	0
Marker26465	6	0
Marker110978	6	0
Marker107567	6	0
Marker119725	6	0
Marker122604	6	0.694
Marker4159	6	1.389
Marker111218	6	1.389
Marker118378	6	1.389
Marker3421	6	1.389
Marker117475	6	1.389
Marker40989	6	1.389
Marker121060	6	1.389
Marker110579	6	1.389
Marker117020	6	1.389
Marker120884	6	1.389
Marker2815	6	1.389
Marker2416	6	1.389
Marker475	6	1.389
Marker121694	6	1.389
Marker110676	6	1.389
Marker17728	6	1.389
Marker108051	6	1.389
Marker53152	6	1.389
Marker14500	6	1.389
Marker107562	6	1.389
Marker110289	6	3.502
Marker113469	6	3.502
Marker1436	6	4.901
Marker110419	6	5.595
Marker108724	6	5.595
Marker27491	6	5.595
Marker121099	6	5.595
Marker27573	6	5.595
Marker120049	6	5.595
Marker11137	6	5.595
Marker119715	6	5.595
Marker120892	6	5.595
Marker5722	6	5.595
Marker117948	6	5.595
Marker116417	6	5.595
Marker107204	6	5.595
Marker3426	6	5.595
Marker111778	6	5.595
Marker115994	6	7.708
Marker114649	6	7.708
Marker119844	6	7.708
Marker9361	6	7.708
Marker121931	6	8.402
Marker20746	6	8.402
Marker24940	6	8.402
Marker44532	6	8.402
Marker121778	6	9.097
Marker119208	6	9.097
Marker14197	6	9.791
Marker23311	6	9.791
Marker17023	6	9.791
Marker31776	6	12.629
Marker29727	6	12.629
Marker19838	6	13.324
Marker112431	6	13.324
Marker13918	6	13.324
Marker25884	6	13.324
Marker36314	6	13.324
Marker112434	6	13.324
Marker34495	6	14.018
Marker17450	6	14.018
Marker12643	6	14.018
Marker121625	6	14.018
Marker116185	6	14.018
Marker10433	6	14.018
Marker27822	6	14.018
Marker4899	6	14.712
Marker116190	6	14.712
Marker14956	6	14.712
Marker3303	6	17.55
Marker8615	6	17.55
Marker106522	6	18.245
Marker189	6	18.245
Marker48444	6	20.358
Marker108420	6	20.358
Marker10624	6	20.358
Marker21711	6	21.052
Marker6203	6	22.451
Marker316	6	22.451
Marker122064	6	23.145
Marker10374	6	25.258
Marker346	6	25.258
Marker343	6	25.258
Marker122536	6	25.258
Marker14797	6	25.953
Marker121871	6	25.953
Marker8451	6	25.953
Marker25297	6	25.953
Marker96982	6	26.647
Marker18773	6	26.647
Marker9041	6	26.647
Marker121806	6	26.647
Marker25906	6	26.647
Marker19493	6	27.341
Marker120708	6	27.341
Marker14084	6	28.74
Marker121372	6	28.74
Marker19339	6	28.74
Marker27453	6	28.74
Marker120648	6	28.74
Marker4793	6	29.435
Marker121565	6	29.435
Marker121562	6	29.435
Marker3373	6	29.435
Marker118092	6	32.272
Marker15213	6	38.118
Marker7108	6	38.118
Marker6923	6	38.118
Marker14200	6	38.813
Marker14224	6	40.211
Marker689	6	40.211
Marker107252	6	41.61
Marker107826	6	41.61
Marker17262	6	41.61
Marker119489	6	42.305
Marker2671	6	42.305
Marker46438	6	43.703
Marker23529	6	43.703
Marker6693	6	43.703
Marker14834	6	44.398
Marker108443	6	45.796
Marker2202	6	45.796
Marker119819	6	45.796
Marker109107	6	45.796
Marker45	6	45.796
Marker3379	6	48.634
Marker24311	6	48.634
Marker15359	6	50.033
Marker3463	6	50.033
Marker31935	6	50.033
Marker117883	6	51.431
Marker7959	6	51.431
Marker113919	6	52.126
Marker111102	6	52.126
Marker23324	6	52.126
Marker4031	6	52.126
Marker20721	6	54.239
Marker17213	6	54.933
Marker120178	6	54.933
Marker23965	6	54.933
Marker118292	6	55.628
Marker113925	6	55.628
Marker2408	6	57.027
Marker24993	6	57.027
Marker2959	6	57.027
Marker111073	6	58.425
Marker112567	6	58.425
Marker109909	6	58.425
Marker115802	6	58.761
Marker115799	6	58.864
Marker38997	6	60.501
Marker114806	6	60.501
Marker114273	6	60.501
Marker120306	6	60.501
Marker119191	6	60.501
Marker110605	6	60.501
Marker12511	6	61.9
Marker26509	6	61.9
Marker37335	6	61.9
Marker109331	6	62.594
Marker117934	6	62.594
Marker102334	6	62.594
Marker9579	6	63.289
Marker121426	6	63.289
Marker120934	6	63.289
Marker118253	6	63.983
Marker106800	6	63.983
Marker18849	6	64.678
Marker38770	6	64.678
Marker21547	6	64.678
Marker6131	6	65.372
Marker122601	6	65.372
Marker118125	6	66.067
Marker111235	6	66.067
Marker7810	6	66.067
Marker46979	6	66.067
Marker116902	6	66.067
Marker117630	6	66.067
Marker10503	6	66.067
Marker2781	6	67.465
Marker120533	6	68.16
Marker14992	6	70.273
Marker4373	6	70.273
Marker24464	6	70.273
Marker37020	6	70.273
Marker113556	6	71.671
Marker31	6	73.07
Marker10222	6	73.07
Marker113129	6	73.765
Marker11675	6	73.765
Marker6466	6	73.765
Marker31595	6	73.765
Marker1904	6	73.765
Marker113483	6	74.459
Marker12518	6	74.459
Marker19857	6	74.459
Marker26110	6	74.459
Marker18327	6	75.154
Marker24937	6	75.848
Marker2985	6	75.848
Marker13455	6	76.542
Marker7565	6	77.237
Marker117081	6	78.636
Marker142	6	80.749
Marker111595	6	81.443
Marker119925	6	81.443
Marker116459	6	82.138
Marker114191	6	82.832
Marker122480	6	83.526
Marker40231	6	83.526
Marker14993	6	83.526
Marker14985	6	83.526
Marker15787	6	84.221
Marker3901	6	84.221
Marker27550	6	84.915
Marker985	6	86.314
Marker31038	6	86.314
Marker121972	6	106.415
Marker32002	6	106.415
Marker109817	6	106.415
Marker14226	6	106.415
Marker111983	6	106.415
Marker115808	6	106.415
Marker115570	6	106.415
Marker15505	6	106.415
Marker111318	6	106.415
Marker119276	6	106.415
Marker8752	6	106.415
Marker14229	6	106.415
Marker16442	6	106.415
Marker16409	6	106.415
Marker118488	6	106.415
Marker18507	6	106.415
Marker118356	6	106.415
Marker121367	6	106.415
Marker44250	6	106.415
Marker113631	6	107.814
Marker114820	6	107.814
Marker118353	6	109.213
Marker119637	6	109.213
Marker107415	6	110.611
Marker14591	6	110.611
Marker121347	6	110.611
Marker100143	6	112.01
Marker36151	6	113.409
Marker113772	6	113.409
Marker110503	6	113.409
Marker107703	6	114.103
Marker14515	6	114.798
Marker111869	6	114.798
Marker13348	6	114.798
Marker109028	6	114.798
Marker21605	6	114.798
Marker10883	6	114.798
Marker114250	6	114.798
Marker4746	6	115.492
Marker10689	6	116.186
Marker110910	6	116.881
Marker13344	6	116.881
Marker715	6	116.881
Marker32856	6	117.575
Marker112518	6	118.27
Marker21122	6	118.27
Marker112952	6	118.27
Marker116658	6	118.964
Marker40324	6	118.964
Marker19738	6	119.659
Marker109622	6	119.659
Marker52009	6	119.659
Marker116671	6	120.353
Marker113413	6	121.752
Marker22247	6	122.446
Marker3128	6	122.446
Marker5437	6	122.446
Marker120510	6	122.446
Marker11168	6	122.446
Marker18873	6	123.845
Marker118152	6	123.845
Marker26663	6	125.244
Marker121045	6	125.244
Marker9895	6	125.244
Marker118155	6	127.357
Marker50306	6	128.051
Marker116680	6	128.051
Marker108457	6	128.746
Marker117838	6	128.746
Marker26601	6	128.746
Marker107687	6	128.746
Marker33258	6	130.144
Marker53973	6	131.543
Marker20778	6	131.543
Marker110834	6	131.543
Marker24906	6	131.543
Marker31628	6	131.543
Marker110814	6	132.237
Marker110833	6	132.597
Marker10158	6	132.957
Marker1272	6	133.652
Marker16070	6	133.652
Marker17544	6	133.652
Marker109403	6	133.652
Marker7332	6	135.05
Marker115185	6	135.745
Marker9421	6	135.745
Marker110962	6	135.745
Marker121991	6	137.144
Marker104434	6	137.144
Marker117386	6	137.838
Marker8154	6	138.532
Marker15408	6	138.532
Marker19439	6	139.931
Marker24461	6	142.769
Marker10172	6	142.769
Marker18990	6	143.463
Marker6422	6	143.463
Marker1949	6	148.54
Marker111878	6	148.54
Marker113317	6	148.54
Marker119298	6	149.235
Marker118018	6	150.633
Marker7852	6	152.746
Marker110	6	154.145
Marker115596	6	155.544
Marker10581	6	155.544
Marker107288	6	163.771
Marker22060	6	164.466
Marker110368	6	165.864
Marker121330	6	165.864
Marker11692	6	165.864
Marker34608	6	165.864
Marker113810	6	165.864
Marker22297	6	165.864
Marker24045	6	165.864
Marker26683	6	165.864
Marker13192	6	165.864
Marker101604	6	166.559
Marker13037	6	166.559
Marker16371	6	166.559
Marker116100	6	166.559
Marker116967	6	166.559
Marker8355	6	166.559
Marker118589	6	167.957
Marker375	6	167.957
Marker114332	6	167.957
Marker4996	6	170.07
Marker6944	6	170.07
Marker121885	6	171.469
Marker17341	6	171.469
Marker42332	6	171.469
Marker120008	6	172.164
Marker2068	6	172.858
Marker8443	6	173.169
Marker23041	6	173.55
Marker113494	6	173.55
Marker1289	6	174.245
Marker14787	6	174.245
Marker109914	6	174.939
Marker110219	6	174.939
Marker110235	6	175.633
Marker121431	6	177.746
Marker119027	6	177.746
Marker108793	6	178.441
Marker106747	6	178.441
Marker111242	6	179.84
Marker7135	6	180.534
Marker7774	6	180.534
Marker119761	6	180.534
Marker30627	6	180.534
Marker116784	6	180.534
Marker2891	6	180.534
Marker107410	7	0
Marker112972	7	3.662
Marker119092	7	3.672
Marker3577	7	22.753
Marker13581	7	23.447
Marker38474	7	23.447
Marker39650	7	27.767
Marker41621	7	28.461
Marker41618	7	28.461
Marker108035	7	28.461
Marker15712	7	29.86
Marker109886	7	32.697
Marker111915	7	34.81
Marker13277	7	37.648
Marker27489	7	38.343
Marker1684	7	39.037
Marker22358	7	39.731
Marker25847	7	39.731
Marker8042	7	39.731
Marker1851	7	41.13
Marker107348	7	41.825
Marker121847	7	41.825
Marker122477	7	42.519
Marker5038	7	45.357
Marker108937	7	46.755
Marker43506	7	47.45
Marker14733	7	59.04
Marker21018	7	59.04
Marker114648	7	59.04
Marker115702	7	60.439
Marker107037	7	61.837
Marker122057	7	61.837
Marker121990	7	61.837
Marker112564	7	61.837
Marker108417	7	61.837
Marker122620	7	61.837
Marker118224	7	61.837
Marker119245	7	61.837
Marker109922	7	61.837
Marker9530	7	61.837
Marker116829	7	74.305
Marker113188	7	74.305
Marker108482	7	74.305
Marker590	7	74.305
Marker106860	7	74.305
Marker92418	7	74.999
Marker106848	7	74.999
Marker7794	7	75.693
Marker32914	7	76.388
Marker121020	7	77.082
Marker108551	7	77.777
Marker111489	7	77.777
Marker9018	7	77.777
Marker5889	7	79.176
Marker8905	7	79.87
Marker112547	7	81.269
Marker109677	7	82.667
Marker2073	7	83.362
Marker17438	7	84.761
Marker25557	7	84.761
Marker17435	7	84.761
Marker25554	7	84.761
Marker120928	7	89.08
Marker119747	7	91.193
Marker107646	7	92.591
Marker57585	7	92.591
Marker36536	7	93.99
Marker120420	7	93.99
Marker116794	7	93.99
Marker108624	7	93.99
Marker116045	7	94.685
Marker12551	7	95.379
Marker111996	7	95.379
Marker113693	7	96.074
Marker8023	7	96.074
Marker358	7	96.768
Marker3775	7	96.768
Marker114866	7	96.768
Marker5033	7	97.462
Marker32448	7	98.157
Marker19155	7	99.556
Marker117908	7	101.669
Marker116263	7	101.669
Marker16885	7	101.669
Marker122016	7	101.669
Marker114346	7	101.669
Marker118205	7	101.669
Marker76497	7	103.067
Marker118668	7	103.067
Marker26836	7	103.067
Marker113866	7	105.18
Marker120172	7	107.293
Marker20852	7	110.866
Marker108967	7	110.866
Marker112309	7	111.561
Marker1774	7	111.561
Marker113181	7	114.1
Marker113177	7	115.036
Marker112199	7	115.261
Marker901	7	120.338
Marker63	7	121.736
Marker112688	7	122.431
Marker109971	7	123.83
Marker119398	7	123.83
Marker17432	7	123.83
Marker114266	7	123.83
Marker3306	7	123.83
Marker3367	7	123.83
Marker122235	7	123.83
Marker106677	7	123.83
Marker122685	8	0
Marker27204	8	0
Marker29629	8	2.113
Marker109146	8	2.113
Marker16819	8	2.807
Marker16817	8	2.807
Marker121790	8	4.92
Marker36135	8	4.92
Marker106673	8	7.033
Marker107756	8	7.033
Marker107493	8	7.728
Marker121912	8	9.13
Marker109955	8	10.532
Marker113018	8	12.645
Marker2796	8	13.34
Marker115097	8	19.837
Marker22870	8	23.533
Marker117111	8	24.931
Marker121870	8	25.626
Marker31615	8	25.626
Marker1077	8	25.626
Marker110771	8	25.626
Marker15760	8	25.626
Marker3838	8	25.626
Marker37459	8	25.626
Marker27068	8	26.32
Marker5040	8	26.32
Marker34247	8	26.32
Marker27716	8	30.64
Marker42192	8	33.477
Marker119480	8	34.876
Marker107955	8	34.876
Marker105951	8	39.953
Marker24108	8	39.953
Marker18553	8	42.066
Marker106417	8	42.066
Marker100751	8	42.066
Marker31074	8	42.066
Marker9198	8	42.066
Marker16214	8	42.066
Marker12868	8	42.066
Marker13383	8	42.066
Marker10221	8	42.066
Marker115345	8	42.066
Marker1409	8	51.946
Marker35284	8	57.023
Marker8643	8	59.861
Marker14809	8	61.974
Marker18788	8	62.668
Marker32102	8	64.781
Marker113099	8	64.781
Marker17233	8	64.781
Marker11819	8	64.781
Marker16911	8	64.781
Marker120780	8	64.781
Marker110299	8	64.781
Marker20908	8	64.781
Marker117001	8	64.781
Marker8996	8	65.476
Marker31112	8	67.589
Marker2465	8	68.283
Marker3445	8	68.283
Marker110470	8	69.682
Marker109850	8	71.08
Marker106498	8	71.08
Marker7295	8	71.08
Marker119163	8	71.775
Marker28861	8	71.775
Marker112681	8	71.775
Marker120594	8	72.469
Marker6051	8	72.469
Marker107152	8	73.868
Marker28614	8	75.267
Marker40938	8	77.38
Marker111003	8	80.217
Marker3007	8	83.055
Marker117416	8	83.749
Marker10753	8	83.749
Marker118654	8	103.851
Marker16921	8	111.272
Marker119503	8	112.67
Marker107984	8	116.243
Marker109876	8	116.243
Marker119356	8	116.938
Marker118544	8	117.632
Marker119681	8	117.632
Marker210	8	119.745
Marker10018	8	119.745
Marker108178	8	119.745
Marker12073	8	120.44
Marker51033	8	127.067
Marker9048	8	127.761
Marker118815	8	129.16
Marker112853	8	132.733
Marker113990	8	133.427
Marker5236	8	134.122
Marker108054	8	134.816
Marker109543	8	134.816
Marker109834	8	135.511
Marker20347	8	135.511
Marker115757	8	136.909
Marker108170	8	136.909
Marker9774	8	136.909
Marker356	8	138.308
Marker115525	8	138.308
Marker120816	8	138.308
Marker118032	8	138.308
Marker30179	8	138.308
Marker122137	8	138.308
Marker21154	8	138.308
Marker7672	8	138.308
Marker110074	8	138.308
Marker31123	8	138.308
Marker118166	8	138.308
Marker3959	8	138.308
Marker111359	8	138.308
Marker115254	8	139.003
Marker110880	8	139.697
Marker43780	8	139.697
Marker10415	8	139.697
Marker106855	8	139.697
Marker6225	8	139.697
Marker17457	8	140.392
Marker40764	8	141.086
Marker14539	8	141.78
Marker115927	8	143.893
Marker121927	8	143.893
Marker18586	8	143.893
Marker108197	8	143.893
Marker122531	8	143.893
Marker111061	8	143.893
Marker3896	8	143.893
Marker106576	8	145.292
Marker111460	8	145.292
Marker116124	8	145.292
[truncated: 1,259 more rows]
